# Supplementary material for: Construction of 3D copper-chitosan-gas diffusion layer electrode for highly efficient CO2 electrolysis to C2+ alcohols
Source: Nat Commun. 2023 May 17;14:2823. doi: 10.1038/s41467-023-38524-3 (PMC10192345; doi:10.1038/s41467-023-38524-3)
Supplement: Supplementary file 3 — Source Data [file 41467_2023_38524_MOESM3_ESM.zip]

Archive with 5 entries (5 files):
- 7-Source Data/7-Source Data-LSV+EIS+Cdl.xlsx
- 7-Source Data/7-Source Data-The performance of CO2RR.xlsx
- 7-Source Data/7-Source Data-XAFS+Raman.xlsx
- 7-Source Data/7-Source Data-XPS.xlsx
- 7-Source Data/7-Source Data-XRD+IR.xlsx
