# Supplementary material for: Construction of 3D copper-chitosan-gas diffusion layer electrode for highly efficient CO2 electrolysis to C2+ alcohols
Source: Nat Commun. 2023 May 17;14:2823. doi: 10.1038/s41467-023-38524-3 (PMC10192345; doi:10.1038/s41467-023-38524-3)
Supplement: Supplementary file 3 — Source Data [file 41467_2023_38524_MOESM3_ESM.zip › 7-Source Data/7-Source Data-LSV+EIS+Cdl.xlsx]

## Sheet: Figure S20
3D Cu-CS-GDL			De-Cu-GDL			Cu NPs-GDL			Cu/CS-GDL
Potential/V vs RHE	Current denstity/mA·cm-2		Potential/V vs RHE	Current denstity/mA·cm-2		Potential/V vs RHE	Current denstity/mA·cm-2		0.91976	0.00513
									0.91904	0.00487
0.92237	0.00233		0.91984	0.00483		0.92304	0.00207		0.91823	0.0047
0.92165	0.00211		0.91903	0.00467		0.92229	0.00185		0.91743	0.00452
0.9209	0.00192		0.9183	0.00444		0.92146	0.00171		0.91658	0.00439
0.92005	0.00181		0.91741	0.00434		0.92061	0.00157		0.91575	0.00423
0.91925	0.00165		0.9166	0.00418		0.91971	0.00148		0.91488	0.00411
0.91834	0.00158		0.91572	0.00407		0.91884	0.00137		0.91405	0.00396
0.91752	0.00145		0.91488	0.00393		0.91792	0.0013		0.91317	0.00384
0.91661	0.00138		0.91402	0.00381		0.91703	0.0012		0.91233	0.0037
0.91577	0.00126		0.91318	0.00367		0.91611	0.00113		0.91144	0.0036
0.91483	0.0012		0.91228	0.00358		0.9152	0.00105		0.91057	0.00348
0.91397	0.0011		0.91144	0.00344		0.91427	0.000988		0.90967	0.00339
0.91304	0.00105		0.9105	0.00339		0.91336	0.0009081		0.9088	0.00327
0.91217	0.0009459		0.90969	0.00323		0.91243	0.0008547		0.90791	0.00317
0.91124	0.0008945		0.90878	0.00315		0.9115	0.0007874		0.90703	0.00307
0.91038	0.0007813		0.90793	0.00302		0.91056	0.0007378		0.90614	0.00297
0.90945	0.0007294		0.90702	0.00294		0.90964	0.0006628		0.90527	0.00285
0.90859	0.0006219		0.90614	0.00284		0.9087	0.0006125		0.90437	0.00276
0.90763	0.0005904		0.90526	0.00273		0.90777	0.0005546		0.90349	0.00264
0.90676	0.0004885		0.90436	0.00265		0.90682	0.0005058		0.90258	0.00256
0.90579	0.0004666		0.90345	0.00257		0.90587	0.0004607		0.9017	0.00245
0.9049	0.000385		0.90257	0.00246		0.90491	0.0004332		0.9008	0.00237
0.90394	0.0003574		0.90165	0.00239		0.90397	0.0003771		0.89992	0.00225
0.90304	0.0002779		0.90079	0.00227		0.903	0.0003529		0.89901	0.00217
0.90206	0.0002582		0.89989	0.00219		0.90206	0.0002946		0.89813	0.00207
0.90116	0.0001866		0.899	0.00209		0.9011	0.0002675		0.89721	0.00199
0.90018	0.0001695		0.89809	0.00201		0.90016	0.0002112		0.8963	0.00191
0.89928	9.053e-05		0.89721	0.00191		0.89921	0.0001673		0.89538	0.00184
0.89833	5.747e-05		0.8963	0.00183		0.89826	0.0001222		0.89448	0.00174
0.89745	-3.582e-05		0.89543	0.00171		0.8973	8.994e-05		0.89357	0.00167
0.89649	-6.613e-05		0.89449	0.00166		0.89634	5.196e-05		0.89268	0.00157
0.8956	-0.0001574		0.89363	0.00154		0.89538	1.437e-05		0.89177	0.00149
0.89463	-0.0001757		0.89268	0.0015		0.89445	-3.976e-05		0.89088	0.00139
0.89372	-0.000249		0.8918	0.00139		0.89348	-6.613e-05		0.88995	0.00131
0.89275	-0.0002659		0.89086	0.00134		0.89252	-0.0001016		0.88906	0.00122
0.89183	-0.0003283		0.88998	0.00124		0.89155	-0.0001338		0.88814	0.00114
0.89084	-0.0003422		0.88905	0.00117		0.89058	-0.0001594		0.88725	0.00104
0.88994	-0.0004162		0.88818	0.00106		0.88962	-0.0001925		0.88633	0.0009734
0.88895	-0.0004225		0.88724	0.00101		0.88865	-0.0002216		0.88544	0.0008754
0.88804	-0.000494		0.88637	0.0008915		0.88768	-0.0002464		0.88451	0.000812
0.88705	-0.0004991		0.88544	0.0008305		0.88674	-0.0002948		0.88361	0.0007178
0.88614	-0.0005654		0.88456	0.00073		0.88576	-0.0003171		0.88266	0.0006707
0.88516	-0.0005831		0.88363	0.000667		0.88481	-0.0003637		0.88176	0.0005804
0.88425	-0.0006575		0.88276	0.000555		0.88385	-0.0003932		0.88083	0.0005213
0.88329	-0.0006839		0.88185	0.0004814		0.88288	-0.0004202		0.87992	0.0004357
0.88241	-0.0007748		0.88095	0.0003954		0.88192	-0.0004578		0.879	0.0003657
0.88142	-0.0007851		0.88	0.0003438		0.88095	-0.0004845		0.87809	0.0002783
0.88053	-0.0008679		0.87914	0.0002295		0.87999	-0.0005204		0.87716	0.0002163
0.87953	-0.0008709		0.87818	0.0001897		0.87903	-0.0005548		0.87627	0.0001208
0.87862	-0.0009415		0.8773	8.837e-05		0.87805	-0.0005676		0.87533	6.18e-05
0.87763	-0.0009429		0.87637	2.834e-05		0.87709	-0.0006066		0.87444	-3.916e-05
0.87671	-0.001		0.87548	-6.987e-05		0.8761	-0.0006152		0.87351	-0.0001045
0.87571	-0.00101		0.87456	-0.0001378		0.87513	-0.0006428		0.87262	-0.0002023
0.87479	-0.00107		0.87369	-0.0002535		0.87417	-0.0006725		0.87169	-0.0002627
0.87379	-0.00107		0.87277	-0.0003196		0.87319	-0.0006937		0.87079	-0.0003513
0.87287	-0.00113		0.87191	-0.0004442		0.87223	-0.0007284		0.86985	-0.0004066
0.87187	-0.00113		0.87097	-0.0004922		0.87127	-0.000763		0.86893	-0.0004782
0.87097	-0.0012		0.87011	-0.0006154		0.8703	-0.0007906		0.86798	-0.0005247
0.87	-0.00123		0.86918	-0.0006743		0.86934	-0.000826		0.86706	-0.0006024
0.86911	-0.00132		0.86831	-0.0007941		0.86836	-0.0008461		0.86612	-0.0006558
0.86814	-0.00134		0.86737	-0.0008469		0.86741	-0.0008837		0.86521	-0.000738
0.86726	-0.00143		0.86649	-0.0009486		0.86644	-0.0009138		0.86427	-0.0007939
0.86627	-0.00144		0.86556	-0.00101		0.86547	-0.0009394		0.86337	-0.0008791
0.86536	-0.00151		0.86467	-0.0011		0.86451	-0.0009722		0.86243	-0.0009321
0.86434	-0.0015		0.86373	-0.00116		0.86353	-0.0009894		0.86152	-0.00102
0.86343	-0.00156		0.86286	-0.00127		0.86255	-0.00101		0.86058	-0.00107
0.86243	-0.00156		0.86194	-0.00134		0.86158	-0.00104		0.85968	-0.00116
0.86151	-0.00162		0.86106	-0.00145		0.86059	-0.00104		0.85874	-0.00122
0.86052	-0.00163		0.86015	-0.00152		0.85963	-0.00108		0.85785	-0.00132
0.8596	-0.00169		0.85926	-0.00162		0.85865	-0.00109		0.85688	-0.00135
0.8586	-0.00169		0.85833	-0.00168		0.85768	-0.00113		0.85596	-0.00142
0.85768	-0.00175		0.85745	-0.00179		0.85672	-0.00116		0.85499	-0.00144
0.8567	-0.00177		0.8565	-0.00183		0.85575	-0.00119		0.85406	-0.00151
0.8558	-0.00185		0.85562	-0.00193		0.85479	-0.00122		0.8531	-0.00154
0.85484	-0.00188		0.85467	-0.00198		0.85382	-0.00125		0.85217	-0.00161
0.85395	-0.00196		0.85376	-0.00206		0.85286	-0.00128		0.85121	-0.00164
0.85296	-0.00197		0.85281	-0.00209		0.85191	-0.00132		0.85027	-0.0017
0.85206	-0.00205		0.85188	-0.00216		0.85094	-0.00135		0.84931	-0.00174
0.85105	-0.00204		0.85091	-0.00218		0.84997	-0.00138		0.84839	-0.00181
0.85015	-0.00211		0.84998	-0.00224		0.849	-0.00141		0.84742	-0.00184
0.84913	-0.0021		0.849	-0.00226		0.84802	-0.00142		0.84651	-0.00192
0.84822	-0.00217		0.84809	-0.00234		0.84705	-0.00145		0.84555	-0.00196
0.84722	-0.00217		0.84709	-0.00234		0.84608	-0.00148		0.84463	-0.00203
0.84629	-0.00222		0.84618	-0.00242		0.8451	-0.00149		0.84366	-0.00206
0.84529	-0.00223		0.84519	-0.00243		0.84415	-0.00153		0.84272	-0.00211
0.84438	-0.00229		0.84426	-0.00249		0.84318	-0.00156		0.84171	-0.0021
0.84339	-0.0023		0.84328	-0.0025		0.84221	-0.00159		0.84077	-0.00216
0.84249	-0.00238		0.84233	-0.00254		0.84125	-0.00162		0.83977	-0.00216
0.84152	-0.0024		0.84132	-0.00254		0.84028	-0.00165		0.83883	-0.00221
0.84063	-0.00249		0.84038	-0.00259		0.83931	-0.00168		0.83784	-0.00222
0.83966	-0.00251		0.83937	-0.00258		0.83834	-0.00171		0.8369	-0.00228
0.83877	-0.00259		0.8384	-0.00261		0.83739	-0.00175		0.83592	-0.00229
0.83778	-0.0026		0.83739	-0.0026		0.83643	-0.00178		0.83498	-0.00234
0.83687	-0.00267		0.83641	-0.00262		0.83545	-0.0018		0.834	-0.00236
0.83586	-0.00266		0.83541	-0.00262		0.83449	-0.00184		0.83305	-0.00241
0.83495	-0.00273		0.83443	-0.00264		0.83352	-0.00186		0.83209	-0.00244
0.83395	-0.00273		0.83344	-0.00265		0.83254	-0.00188		0.83115	-0.0025
0.83303	-0.0028		0.83248	-0.00268		0.83159	-0.00192		0.83017	-0.00252
0.83203	-0.0028		0.83147	-0.00267		0.83061	-0.00194		0.82923	-0.00258
0.83112	-0.00286		0.83051	-0.00271		0.82964	-0.00197		0.82822	-0.00257
0.83012	-0.00286		0.8295	-0.0027		0.82869	-0.00201		0.82726	-0.0026
0.82921	-0.00293		0.82855	-0.00274		0.82772	-0.00204		0.82625	-0.00259
0.82825	-0.00296		0.82753	-0.00272		0.82677	-0.00208		0.8253	-0.00264
0.82736	-0.00304		0.82657	-0.00276		0.82579	-0.0021		0.8243	-0.00264
0.8264	-0.00308		0.82556	-0.00275		0.82484	-0.00214		0.82336	-0.00269
0.82552	-0.00317		0.82459	-0.00278		0.82388	-0.00218		0.82238	-0.00271
0.82455	-0.00319		0.82357	-0.00276		0.82291	-0.0022		0.82141	-0.00274
0.82365	-0.00327		0.8226	-0.00279		0.82195	-0.00224		0.82043	-0.00276
0.82265	-0.00327		0.82157	-0.00275		0.82098	-0.00226		0.81949	-0.00281
0.82174	-0.00334		0.82062	-0.0028		0.82	-0.00229		0.81851	-0.00283
0.82075	-0.00335		0.8196	-0.00278		0.81905	-0.00232		0.81758	-0.00289
0.81983	-0.00341		0.81864	-0.00282		0.81806	-0.00234		0.81661	-0.00291
0.81884	-0.00342		0.81764	-0.00282		0.81711	-0.00237		0.81566	-0.00297
0.81792	-0.00347		0.81668	-0.00285		0.81613	-0.00239		0.81467	-0.00297
0.81692	-0.00348		0.81568	-0.00285		0.81516	-0.00242		0.81372	-0.00302
0.81601	-0.00355		0.81473	-0.00289		0.8142	-0.00246		0.81272	-0.00302
0.81504	-0.00357		0.8137	-0.00287		0.81322	-0.00248		0.81177	-0.00307
0.81415	-0.00366		0.81277	-0.00293		0.81226	-0.00251		0.81077	-0.00306
0.8132	-0.00369		0.81175	-0.00291		0.81128	-0.00253		0.80982	-0.00311
0.81234	-0.0038		0.81079	-0.00295		0.81031	-0.00255		0.80883	-0.00312
0.81138	-0.00383		0.80978	-0.00294		0.80935	-0.00259		0.80788	-0.00316
0.81052	-0.00394		0.80882	-0.00297		0.80837	-0.00261		0.80689	-0.00317
0.80954	-0.00396		0.8078	-0.00296		0.80739	-0.00263		0.80594	-0.00322
0.80865	-0.00404		0.80683	-0.00298		0.80642	-0.00265		0.80495	-0.00322
0.80766	-0.00405		0.80582	-0.00298		0.80542	-0.00265		0.80401	-0.00328
0.80675	-0.00412		0.80487	-0.00302		0.80445	-0.00268		0.80304	-0.00331
0.80577	-0.00413		0.80386	-0.00301		0.80345	-0.00268		0.8021	-0.00337
0.80485	-0.00419		0.80292	-0.00306		0.80246	-0.00269		0.80113	-0.00339
0.80385	-0.00419		0.80191	-0.00305		0.80148	-0.0027		0.80019	-0.00345
0.80294	-0.00426		0.80096	-0.0031		0.80049	-0.00271		0.79918	-0.00344
0.80196	-0.00428		0.79998	-0.00311		0.7995	-0.00272		0.79824	-0.00349
0.80106	-0.00436		0.79902	-0.00315		0.79851	-0.00273		0.79722	-0.00347
0.80011	-0.0044		0.79801	-0.00314		0.79751	-0.00273		0.79628	-0.00353
0.79924	-0.00449		0.79707	-0.00319		0.79653	-0.00274		0.79529	-0.00354
0.79831	-0.00455		0.79606	-0.00318		0.79552	-0.00273		0.79435	-0.00359
0.79744	-0.00464		0.7951	-0.00322		0.79453	-0.00275		0.79336	-0.0036
0.79649	-0.00468		0.79409	-0.00321		0.79353	-0.00274		0.79241	-0.00364
0.79559	-0.00476		0.79312	-0.00324		0.79252	-0.00274		0.79142	-0.00366
0.7946	-0.00477		0.79214	-0.00325		0.79152	-0.00273		0.79048	-0.00371
0.79369	-0.00484		0.79116	-0.00327		0.7905	-0.00272		0.7895	-0.00373
0.7927	-0.00485		0.79018	-0.00329		0.78948	-0.0027		0.78858	-0.0038
0.79178	-0.00491		0.78921	-0.00332		0.78847	-0.00269		0.78761	-0.00383
0.79078	-0.00491		0.78822	-0.00332		0.78744	-0.00267		0.78669	-0.0039
0.78985	-0.00496		0.78728	-0.00338		0.78643	-0.00266		0.78569	-0.0039
0.78885	-0.00496		0.78628	-0.00338		0.78541	-0.00264		0.78477	-0.00397
0.78792	-0.00502		0.78534	-0.00343		0.78439	-0.00263		0.78377	-0.00397
0.78694	-0.00503		0.78435	-0.00343		0.78337	-0.00261		0.78284	-0.00404
0.78603	-0.0051		0.78339	-0.00347		0.78235	-0.00259		0.78185	-0.00404
0.78507	-0.00513		0.7824	-0.00347		0.78132	-0.00256		0.78092	-0.00411
0.78417	-0.00521		0.78144	-0.00351		0.78031	-0.00255		0.77993	-0.00412
0.78319	-0.00522		0.78042	-0.0035		0.77927	-0.00252		0.779	-0.00418
0.78227	-0.00529		0.77947	-0.00354		0.77825	-0.0025		0.77801	-0.00419
0.78125	-0.00527		0.77844	-0.00351		0.77722	-0.00247		0.77707	-0.00425
0.7803	-0.00531		0.7775	-0.00357		0.77619	-0.00245		0.77609	-0.00427
0.77925	-0.00527		0.77648	-0.00355		0.77516	-0.00242		0.77518	-0.00435
0.77827	-0.00528		0.77553	-0.00359		0.77412	-0.00239		0.77422	-0.00438
0.77721	-0.00524		0.77454	-0.0036		0.77308	-0.00235		0.77331	-0.00446
0.77621	-0.00524		0.77359	-0.00365		0.77206	-0.00233		0.77235	-0.0045
0.77513	-0.00517		0.77259	-0.00364		0.77101	-0.00229		0.77143	-0.00458
0.77412	-0.00517		0.77164	-0.00369		0.76999	-0.00227		0.77047	-0.00461
0.77304	-0.00511		0.77064	-0.00368		0.76895	-0.00224		0.76956	-0.00469
0.77204	-0.00511		0.7697	-0.00374		0.76793	-0.00222		0.76857	-0.0047
0.77099	-0.00507		0.76869	-0.00373		0.76689	-0.00218		0.76766	-0.00478
0.76999	-0.00507		0.76772	-0.00376		0.76587	-0.00216		0.76668	-0.0048
0.76892	-0.00502		0.76672	-0.00376		0.76483	-0.00214		0.76577	-0.00488
0.76791	-0.00501		0.76575	-0.00378		0.76382	-0.00212		0.7648	-0.00491
0.76681	-0.00493		0.76473	-0.00377		0.76278	-0.00209		0.76388	-0.00498
0.76574	-0.00488		0.76375	-0.00379		0.76177	-0.00208		0.7629	-0.005
0.76459	-0.00476		0.76274	-0.00378		0.76072	-0.00204		0.762	-0.00509
0.76351	-0.0047		0.76179	-0.00381		0.7597	-0.00202		0.76104	-0.00513
0.76235	-0.00458		0.76077	-0.0038		0.75866	-0.00199		0.76016	-0.00524
0.76126	-0.00451		0.75982	-0.00384		0.75764	-0.00196		0.75922	-0.00529
0.76009	-0.00438		0.75881	-0.00383		0.7566	-0.00193		0.75835	-0.00541
0.75899	-0.0043		0.75787	-0.00388		0.75558	-0.00192		0.7574	-0.00545
0.75782	-0.00417		0.75686	-0.00388		0.75455	-0.00188		0.75652	-0.00557
0.75672	-0.00409		0.75591	-0.00392		0.75354	-0.00188		0.75555	-0.0056
0.75558	-0.00398		0.75489	-0.00391		0.7525	-0.00184		0.75468	-0.00571
0.7545	-0.00392		0.75393	-0.00394		0.75149	-0.00184		0.75372	-0.00575
0.75337	-0.00383		0.75292	-0.00393		0.75046	-0.0018		0.75284	-0.00585
0.75229	-0.00376		0.75194	-0.00395		0.74946	-0.0018		0.75187	-0.00589
0.75117	-0.00367		0.75092	-0.00393		0.74842	-0.00177		0.75097	-0.00598
0.75007	-0.00359		0.74993	-0.00394		0.74741	-0.00177		0.75001	-0.00601
0.74891	-0.00347		0.74893	-0.00394		0.74639	-0.00174		0.74912	-0.00611
0.74781	-0.00339		0.74794	-0.00395		0.74537	-0.00173		0.74816	-0.00615
0.74664	-0.00327		0.74694	-0.00395		0.74435	-0.00171		0.7473	-0.00627
0.74555	-0.00319		0.74597	-0.00398		0.74334	-0.0017		0.74637	-0.00634
0.74442	-0.00309		0.74496	-0.00397		0.7423	-0.00167		0.74551	-0.00647
0.74333	-0.00303		0.744	-0.004		0.7413	-0.00167		0.7446	-0.00654
0.7422	-0.00293		0.74301	-0.00401		0.74027	-0.00164		0.74372	-0.00666
0.74114	-0.00288		0.74205	-0.00404		0.73927	-0.00164		0.74278	-0.00671
0.74004	-0.0028		0.74103	-0.00403		0.73825	-0.00162		0.74191	-0.00683
0.739	-0.00277		0.74006	-0.00405		0.73724	-0.00162		0.74093	-0.00684
0.73792	-0.00271		0.73905	-0.00404		0.73621	-0.00159		0.74004	-0.00695
0.7369	-0.00269		0.73808	-0.00407		0.73521	-0.00159		0.73905	-0.00696
0.73583	-0.00264		0.73704	-0.00403		0.73419	-0.00157		0.73815	-0.00704
0.7348	-0.00261		0.73607	-0.00406		0.7332	-0.00158		0.73715	-0.00704
0.73372	-0.00255		0.73502	-0.00402		0.73217	-0.00156		0.73622	-0.00711
0.73268	-0.00252		0.73406	-0.00405		0.73117	-0.00156		0.73522	-0.00711
0.73159	-0.00246		0.73302	-0.00402		0.73015	-0.00153		0.7343	-0.00718
0.73057	-0.00244		0.73205	-0.00404		0.72914	-0.00153		0.73331	-0.00719
0.72949	-0.00238		0.73103	-0.00403		0.72812	-0.00151		0.7324	-0.00727
0.72847	-0.00236		0.73007	-0.00406		0.72712	-0.00151		0.73141	-0.00728
0.7274	-0.00231		0.72904	-0.00404		0.72609	-0.00148		0.73049	-0.00735
0.72638	-0.00229		0.72808	-0.00407		0.72509	-0.00148		0.72947	-0.00733
0.72533	-0.00226		0.72705	-0.00404		0.72407	-0.00146		0.72852	-0.00738
0.72434	-0.00226		0.72609	-0.00408		0.72307	-0.00147		0.72746	-0.00733
0.7233	-0.00223		0.72506	-0.00405		0.72205	-0.00144		0.72649	-0.00735
0.72232	-0.00224		0.72407	-0.00406		0.72105	-0.00145		0.72541	-0.00729
0.72128	-0.00222		0.72304	-0.00404		0.72002	-0.00142		0.72441	-0.00728
0.7203	-0.00223		0.72205	-0.00405		0.71904	-0.00144		0.72331	-0.00719
0.71927	-0.00221		0.721	-0.004		0.71801	-0.00141		0.72228	-0.00717
0.71826	-0.0022		0.72001	-0.00401		0.71702	-0.00142		0.72117	-0.00706
0.71722	-0.00217		0.71897	-0.00397		0.71599	-0.0014		0.72013	-0.00703
0.71622	-0.00217		0.71799	-0.00399		0.71499	-0.0014		0.71902	-0.00693
0.71518	-0.00214		0.71694	-0.00395		0.71397	-0.00138		0.718	-0.00691
0.71418	-0.00214		0.71597	-0.00397		0.71298	-0.00138		0.7169	-0.00682
0.71315	-0.00211		0.71494	-0.00395		0.71195	-0.00136		0.71588	-0.0068
0.71215	-0.00212		0.71395	-0.00396		0.71095	-0.00136		0.71476	-0.00669
0.71112	-0.0021		0.71292	-0.00393		0.70993	-0.00134		0.71372	-0.00665
0.71014	-0.00211		0.71194	-0.00395		0.70894	-0.00135		0.71259	-0.00653
0.70912	-0.00209		0.7109	-0.00391		0.70791	-0.00133		0.71152	-0.00647
0.70815	-0.00212		0.70992	-0.00393		0.70692	-0.00133		0.71035	-0.00632
0.70715	-0.00211		0.70887	-0.00389		0.7059	-0.00131		0.70926	-0.00624
0.70617	-0.00213		0.70788	-0.0039		0.70491	-0.00132		0.70809	-0.00608
0.70517	-0.00213		0.70682	-0.00385		0.70388	-0.0013		0.70698	-0.00599
0.70418	-0.00214		0.70581	-0.00384		0.70289	-0.00131		0.70579	-0.00581
0.70317	-0.00213		0.70478	-0.00381		0.70187	-0.00129		0.70468	-0.00571
0.70218	-0.00214		0.70377	-0.0038		0.70088	-0.0013		0.70351	-0.00556
0.70115	-0.00211		0.70274	-0.00378		0.69985	-0.00127		0.70243	-0.00548
0.70017	-0.00213		0.70173	-0.00377		0.69886	-0.00128		0.70128	-0.00535
0.69915	-0.00211		0.7007	-0.00374		0.69784	-0.00126		0.70022	-0.00529
0.69816	-0.00212		0.69972	-0.00376		0.69685	-0.00127		0.69907	-0.00516
0.69714	-0.00211		0.69869	-0.00373		0.69582	-0.00125		0.69801	-0.0051
0.69616	-0.00212		0.69771	-0.00375		0.69483	-0.00125		0.69685	-0.00495
0.69515	-0.00212		0.69667	-0.00371		0.69381	-0.00124		0.69577	-0.00489
0.69418	-0.00214		0.69567	-0.00372		0.69283	-0.00125		0.6946	-0.00473
0.69318	-0.00214		0.69464	-0.00369		0.6918	-0.00123		0.69352	-0.00466
0.69222	-0.00217		0.69365	-0.00369		0.69081	-0.00124		0.69236	-0.00451
0.69121	-0.00216		0.6926	-0.00365		0.68979	-0.00122		0.69127	-0.00443
0.69025	-0.00219		0.69161	-0.00367		0.68881	-0.00124		0.69011	-0.00429
0.68923	-0.00218		0.69055	-0.00361		0.68778	-0.00121		0.68903	-0.00421
0.68825	-0.00219		0.68957	-0.00363		0.6868	-0.00122		0.68788	-0.00407
0.68723	-0.00218		0.68851	-0.00358		0.68577	-0.00121		0.68682	-0.00402
0.68625	-0.00219		0.68753	-0.00359		0.68478	-0.00121		0.6857	-0.00391
0.68524	-0.00219		0.68649	-0.00356		0.68376	-0.0012		0.68468	-0.00389
0.68427	-0.00221		0.68552	-0.00358		0.68277	-0.0012		0.68357	-0.00379
0.68325	-0.00219		0.68448	-0.00355		0.68175	-0.00118		0.68255	-0.00377
0.68228	-0.00221		0.68351	-0.00357		0.68076	-0.00119		0.68145	-0.00369
0.68126	-0.0022		0.68247	-0.00354		0.67974	-0.00118		0.68043	-0.00367
0.6803	-0.00223		0.6815	-0.00356		0.67876	-0.00119		0.67934	-0.00359
0.67929	-0.00223		0.68045	-0.00352		0.67773	-0.00117		0.67832	-0.00356
0.67834	-0.00227		0.67947	-0.00354		0.67675	-0.00118		0.67723	-0.00348
0.67733	-0.00226		0.67844	-0.00351		0.67573	-0.00117		0.67621	-0.00346
0.67638	-0.00229		0.67745	-0.00353		0.67474	-0.00118		0.67512	-0.00338
0.67538	-0.00229		0.6764	-0.00348		0.67372	-0.00116		0.67411	-0.00337
0.6744	-0.00231		0.67541	-0.00349		0.67274	-0.00117		0.67303	-0.0033
0.67339	-0.0023		0.67437	-0.00345		0.67172	-0.00116		0.67204	-0.00331
0.67241	-0.00232		0.6734	-0.00347		0.67073	-0.00117		0.67098	-0.00326
0.6714	-0.00231		0.67235	-0.00344		0.66971	-0.00115		0.67001	-0.00329
0.67043	-0.00233		0.67138	-0.00346		0.66872	-0.00116		0.66898	-0.00325
0.66941	-0.00232		0.67035	-0.00343		0.6677	-0.00114		0.66802	-0.00329
0.66844	-0.00234		0.66937	-0.00345		0.66672	-0.00115		0.66699	-0.00326
0.66743	-0.00233		0.66834	-0.00343		0.66569	-0.00114		0.66603	-0.0033
0.66648	-0.00237		0.66738	-0.00346		0.66471	-0.00115		0.665	-0.00327
0.66547	-0.00236		0.66634	-0.00343		0.66369	-0.00114		0.66402	-0.00329
0.66452	-0.0024		0.66538	-0.00346		0.66271	-0.00115		0.66299	-0.00326
0.66352	-0.0024		0.66434	-0.00343		0.66169	-0.00113		0.66201	-0.00328
0.66256	-0.00243		0.66337	-0.00345		0.66071	-0.00115		0.66098	-0.00326
0.66156	-0.00243		0.66234	-0.00343		0.65968	-0.00113		0.66001	-0.00328
0.6606	-0.00246		0.66134	-0.00343		0.6587	-0.00114		0.65898	-0.00326
0.65959	-0.00245		0.66033	-0.00342		0.65768	-0.00112		0.65802	-0.00329
0.65861	-0.00247		0.65932	-0.00341		0.65669	-0.00113		0.657	-0.00327
0.6576	-0.00246		0.65832	-0.00341		0.65568	-0.00112		0.65606	-0.00333
0.65663	-0.00248		0.65733	-0.00342		0.65469	-0.00113		0.65504	-0.00331
0.65562	-0.00248		0.65631	-0.0034		0.65367	-0.00112		0.65412	-0.00339
0.65464	-0.0025		0.65534	-0.00343		0.65268	-0.00113		0.65312	-0.00338
0.65364	-0.00249		0.65433	-0.00342		0.65166	-0.00111		0.65218	-0.00343
0.65268	-0.00252		0.65336	-0.00344		0.65068	-0.00112		0.65118	-0.00343
0.65167	-0.00251		0.65235	-0.00343		0.64966	-0.00111		0.65022	-0.00347
0.65072	-0.00255		0.65137	-0.00345		0.64868	-0.00112		0.64921	-0.00346
0.64972	-0.00255		0.65036	-0.00344		0.64766	-0.0011		0.64825	-0.0035
0.64877	-0.00259		0.64939	-0.00347		0.64667	-0.00112		0.64724	-0.0035
0.64776	-0.00259		0.64836	-0.00344		0.64566	-0.0011		0.64628	-0.00353
0.64681	-0.00263		0.6474	-0.00348		0.64467	-0.00112		0.64526	-0.00351
0.6458	-0.00262		0.64636	-0.00344		0.64366	-0.0011		0.64431	-0.00356
0.64484	-0.00264		0.6454	-0.00348		0.64267	-0.00111		0.6433	-0.00354
0.64383	-0.00264		0.64435	-0.00344		0.64165	-0.0011		0.64236	-0.0036
0.64285	-0.00266		0.64339	-0.00347		0.64067	-0.00111		0.64136	-0.0036
0.64185	-0.00265		0.64238	-0.00346		0.63965	-0.0011		0.64044	-0.00367
0.64088	-0.00268		0.64142	-0.00349		0.63866	-0.00111		0.63944	-0.00367
0.63987	-0.00267		0.64041	-0.00348		0.63765	-0.00109		0.63852	-0.00375
0.63891	-0.0027		0.63944	-0.00352		0.63666	-0.0011		0.63751	-0.00374
0.6379	-0.00269		0.63844	-0.00351		0.63564	-0.00109		0.63658	-0.0038
0.63695	-0.00273		0.63749	-0.00356		0.63466	-0.0011		0.63558	-0.0038
0.63595	-0.00273		0.63645	-0.00353		0.63364	-0.00109		0.63463	-0.00385
0.635	-0.00277		0.6355	-0.00357		0.63266	-0.0011		0.63362	-0.00384
0.63401	-0.00278		0.63449	-0.00356		0.63164	-0.00109		0.63267	-0.00388
0.63306	-0.00281		0.63353	-0.00359		0.63066	-0.0011		0.63166	-0.00388
0.63207	-0.00282		0.63249	-0.00356		0.62964	-0.00109		0.63072	-0.00392
0.63111	-0.00285		0.63154	-0.0036		0.62865	-0.0011		0.62971	-0.00392
0.6301	-0.00284		0.63052	-0.00358		0.62764	-0.00109		0.62877	-0.00397
0.62913	-0.00287		0.62956	-0.00362		0.62665	-0.0011		0.62777	-0.00397
0.62812	-0.00286		0.62854	-0.0036		0.62563	-0.00108		0.62684	-0.00404
0.62715	-0.00289		0.62758	-0.00364		0.62465	-0.0011		0.62585	-0.00405
0.62615	-0.00288		0.62657	-0.00363		0.62364	-0.00108		0.62494	-0.00413
0.62519	-0.00291		0.62562	-0.00367		0.62264	-0.00109		0.62394	-0.00413
0.62418	-0.00291		0.62461	-0.00366		0.62163	-0.00108		0.62301	-0.0042
0.62323	-0.00295		0.62368	-0.00372		0.62065	-0.00109		0.62202	-0.0042
0.62222	-0.00294		0.62265	-0.00369		0.61963	-0.00108		0.62106	-0.00424
0.62128	-0.00299		0.6217	-0.00374		0.61865	-0.0011		0.62007	-0.00424
0.62029	-0.00299		0.62069	-0.00373		0.61763	-0.00108		0.61912	-0.00429
0.61935	-0.00304		0.61974	-0.00377		0.61664	-0.00109		0.61811	-0.00428
0.61835	-0.00304		0.61873	-0.00376		0.61563	-0.00108		0.61717	-0.00434
0.61743	-0.0031		0.61776	-0.00379		0.61464	-0.00109		0.61616	-0.00433
0.61641	-0.00309		0.61677	-0.0038		0.61362	-0.00107		0.61523	-0.00439
0.61546	-0.00312		0.61578	-0.00381		0.61265	-0.00109		0.61422	-0.00438
0.61445	-0.00311		0.61479	-0.00382		0.61163	-0.00108		0.61329	-0.00445
0.61349	-0.00315		0.61382	-0.00384		0.61064	-0.00109		0.6123	-0.00446
0.61248	-0.00314		0.61282	-0.00384		0.60963	-0.00108		0.61139	-0.00454
0.61152	-0.00317		0.61186	-0.00388		0.60864	-0.00109		0.6104	-0.00454
0.61052	-0.00317		0.61088	-0.00389		0.60762	-0.00107		0.60948	-0.00462
0.60957	-0.00321		0.60992	-0.00393		0.60665	-0.00109		0.60848	-0.00462
0.60856	-0.0032		0.60893	-0.00394		0.60563	-0.00108		0.60755	-0.00468
0.60762	-0.00325		0.60796	-0.00397		0.60464	-0.00109		0.60655	-0.00468
0.60662	-0.00325		0.60697	-0.00398		0.60363	-0.00108		0.6056	-0.00473
0.6057	-0.00331		0.60602	-0.00402		0.60265	-0.00109		0.60459	-0.00472
0.60471	-0.00331		0.605	-0.004		0.60163	-0.00108		0.60365	-0.00478
0.60378	-0.00337		0.60407	-0.00406		0.60065	-0.0011		0.60264	-0.00476
0.60278	-0.00337		0.60305	-0.00404		0.59963	-0.00108		0.6017	-0.00482
0.60183	-0.0034		0.60209	-0.00408		0.59864	-0.00109		0.60069	-0.00481
0.60082	-0.0034		0.60107	-0.00406		0.59763	-0.00108		0.59976	-0.00487
0.59986	-0.00343		0.60011	-0.0041		0.59665	-0.0011		0.59877	-0.00488
0.59886	-0.00343		0.59913	-0.00411		0.59563	-0.00108		0.59786	-0.00496
0.5979	-0.00346		0.59817	-0.00415		0.59465	-0.0011		0.59686	-0.00497
0.5969	-0.00346		0.59717	-0.00415		0.59364	-0.00108		0.59596	-0.00506
0.59595	-0.0035		0.59623	-0.0042		0.59265	-0.0011		0.59495	-0.00505
0.59495	-0.0035		0.59523	-0.0042		0.59164	-0.00109		0.59404	-0.00513
0.59401	-0.00355		0.5943	-0.00426		0.59065	-0.0011		0.59303	-0.00511
0.59302	-0.00356		0.59329	-0.00425		0.58964	-0.00109		0.59209	-0.00517
0.5921	-0.00361		0.59234	-0.0043		0.58866	-0.00111		0.59108	-0.00517
0.5911	-0.00362		0.59136	-0.00431		0.58764	-0.00109		0.59015	-0.00523
0.59018	-0.00368		0.59041	-0.00436		0.58667	-0.00111		0.58914	-0.00522
0.58918	-0.00368		0.58939	-0.00434		0.58565	-0.00109		0.5882	-0.00528
0.58826	-0.00374		0.58845	-0.00439		0.58467	-0.00111		0.58719	-0.00527
0.58724	-0.00372		0.58743	-0.00437		0.58365	-0.0011		0.58627	-0.00534
0.58632	-0.00379		0.5865	-0.00444		0.58267	-0.00111		0.58526	-0.00533
0.5853	-0.00377		0.58548	-0.00442		0.58165	-0.0011		0.58435	-0.00541
0.58436	-0.00382		0.58455	-0.00448		0.58067	-0.00111		0.58337	-0.00542
0.58336	-0.00382		0.58355	-0.00448		0.57966	-0.0011		0.58247	-0.00552
0.58242	-0.00387		0.58261	-0.00453		0.57867	-0.00112		0.58148	-0.00553
0.58143	-0.00387		0.58162	-0.00454		0.57766	-0.0011		0.58057	-0.00561
0.58051	-0.00393		0.5807	-0.00461		0.57668	-0.00112		0.57958	-0.00562
0.57951	-0.00393		0.57968	-0.0046		0.57567	-0.00111		0.57864	-0.00568
0.5786	-0.004		0.57875	-0.00465		0.57468	-0.00113		0.57764	-0.00568
0.57761	-0.00401		0.57776	-0.00466		0.57367	-0.00112		0.57671	-0.00574
0.57671	-0.00408		0.57682	-0.00471		0.57269	-0.00113		0.57572	-0.00575
0.57572	-0.00409		0.57583	-0.00472		0.57167	-0.00112		0.57479	-0.00581
0.57482	-0.00417		0.57488	-0.00477		0.5707	-0.00114		0.57379	-0.00581
0.57381	-0.00416		0.57389	-0.00478		0.56968	-0.00112		0.57286	-0.00588
0.57289	-0.00422		0.57291	-0.00479		0.56871	-0.00115		0.57186	-0.00587
0.57189	-0.00422		0.57195	-0.00482		0.56769	-0.00113		0.57095	-0.00596
0.57096	-0.00428		0.57098	-0.00485		0.56671	-0.00115		0.56998	-0.00598
0.56997	-0.00428		0.56999	-0.00486		0.5657	-0.00114		0.56909	-0.00608
0.56904	-0.00434		0.56907	-0.00493		0.56472	-0.00115		0.56811	-0.0061
0.56804	-0.00434		0.56808	-0.00494		0.5637	-0.00114		0.56723	-0.00621
0.56712	-0.0044		0.56715	-0.005		0.56272	-0.00116		0.56623	-0.00621
0.56614	-0.00442		0.56617	-0.00502		0.56171	-0.00115		0.56533	-0.0063
0.56524	-0.00449		0.56522	-0.00506		0.56073	-0.00117		0.56433	-0.0063
0.56426	-0.0045		0.56424	-0.00508		0.55972	-0.00116		0.56342	-0.00638
0.56336	-0.00458		0.5633	-0.00513		0.55874	-0.00118		0.56242	-0.00638
0.56238	-0.0046		0.56231	-0.00514		0.55772	-0.00116		0.56151	-0.00646
0.56149	-0.00469		0.56138	-0.0052		0.55675	-0.00119		0.56052	-0.00648
0.5605	-0.00469		0.56039	-0.00521		0.55574	-0.00117		0.5596	-0.00654
0.5596	-0.00477		0.55942	-0.00524		0.55476	-0.00119		0.55862	-0.00656
0.55859	-0.00476		0.55844	-0.00525		0.55375	-0.00118		0.55771	-0.00665
0.55768	-0.00483		0.55748	-0.00529		0.55277	-0.0012		0.55674	-0.00667
0.55669	-0.00484		0.55653	-0.00533		0.55176	-0.00119		0.55586	-0.00678
0.55578	-0.00491		0.55557	-0.00536		0.55078	-0.00121		0.55491	-0.00682
0.5548	-0.00492		0.5546	-0.00539		0.54977	-0.0012		0.55404	-0.00694
0.55389	-0.00499		0.55366	-0.00544		0.54879	-0.00122		0.55307	-0.00698
0.55291	-0.00501		0.55269	-0.00547		0.54778	-0.00121		0.55218	-0.00707
0.55202	-0.00509		0.55178	-0.00555		0.5468	-0.00123		0.55119	-0.00708
0.55105	-0.00511		0.55078	-0.00554		0.54579	-0.00122		0.55029	-0.00717
0.55016	-0.0052		0.54983	-0.00559		0.54482	-0.00124		0.54931	-0.0072
0.5492	-0.00523		0.54887	-0.00563		0.5438	-0.00123		0.54841	-0.00729
0.54833	-0.00533		0.54795	-0.0057		0.54283	-0.00125		0.54743	-0.0073
0.54736	-0.00535		0.54694	-0.00568		0.54181	-0.00124		0.54653	-0.00739
0.54647	-0.00544		0.54602	-0.00576		0.54084	-0.00126		0.54555	-0.00741
0.54547	-0.00544		0.545	-0.00574		0.53983	-0.00125		0.54464	-0.00749
0.54457	-0.00552		0.54411	-0.00583		0.53885	-0.00127		0.54367	-0.00752
0.54359	-0.00553		0.54309	-0.00582		0.53784	-0.00126		0.54279	-0.00763
0.5427	-0.00561		0.54218	-0.0059		0.53687	-0.00129		0.54186	-0.00769
0.54174	-0.00564		0.5412	-0.00591		0.53585	-0.00128		0.54099	-0.00781
0.54084	-0.00572		0.54027	-0.00597		0.53488	-0.0013		0.54005	-0.00786
0.53987	-0.00575		0.53931	-0.00601		0.53387	-0.00129		0.53919	-0.00799
0.53898	-0.00583		0.5384	-0.00608		0.5329	-0.00131		0.5382	-0.008
0.53802	-0.00586		0.5374	-0.00609		0.53189	-0.00131		0.53735	-0.00813
0.53715	-0.00596		0.5365	-0.00617		0.53091	-0.00133		0.53636	-0.00814
0.5362	-0.006		0.53549	-0.00617		0.5299	-0.00132		0.53547	-0.00824
0.53535	-0.00611		0.53458	-0.00624		0.52893	-0.00134		0.5345	-0.00827
0.53439	-0.00615		0.53361	-0.00627		0.52791	-0.00133		0.53361	-0.00837
0.53354	-0.00626		0.53268	-0.00633		0.52695	-0.00136		0.53264	-0.0084
0.53256	-0.00628		0.53169	-0.00634		0.52593	-0.00135		0.53174	-0.00849
0.53169	-0.00638		0.53072	-0.00636		0.52496	-0.00137		0.53079	-0.00853
0.53071	-0.0064		0.52977	-0.00641		0.52395	-0.00136		0.52989	-0.00863
0.52983	-0.00649		0.52883	-0.00646		0.52298	-0.00139		0.52896	-0.0087
0.52886	-0.0065		0.52785	-0.00647		0.52197	-0.00138		0.52811	-0.00883
0.52797	-0.0066		0.52694	-0.00655		0.521	-0.0014		0.52719	-0.0089
0.52701	-0.00662		0.52597	-0.00658		0.51999	-0.00139		0.52636	-0.00905
0.52612	-0.00671		0.52503	-0.00664		0.51901	-0.00142		0.52539	-0.00908
0.52517	-0.00675		0.52408	-0.00668		0.51801	-0.00141		0.52452	-0.0092
0.52431	-0.00685		0.52313	-0.00672		0.51704	-0.00144		0.52355	-0.00923
0.52338	-0.00691		0.52217	-0.00675		0.51603	-0.00143		0.52267	-0.00933
0.52254	-0.00703		0.52123	-0.00681		0.51506	-0.00145		0.52171	-0.00938
0.52161	-0.00709		0.52024	-0.00682		0.51405	-0.00144		0.52083	-0.00948
0.52077	-0.00721		0.51935	-0.00691		0.51307	-0.00147		0.51988	-0.00953
0.51983	-0.00725		0.51836	-0.00692		0.51207	-0.00146		0.51899	-0.00962
0.51898	-0.00737		0.51739	-0.00695		0.51109	-0.00148		0.51803	-0.00966
0.51799	-0.00738		0.51643	-0.00698		0.51009	-0.00148		0.51714	-0.00976
0.51712	-0.00748		0.51546	-0.00701		0.50911	-0.0015		0.5162	-0.00982
0.51616	-0.00751		0.51452	-0.00706		0.50811	-0.0015		0.51533	-0.00994
0.51529	-0.00761		0.51357	-0.0071		0.50714	-0.00152		0.51443	-0.01003
0.51433	-0.00764		0.51261	-0.00714		0.50613	-0.00152		0.51359	-0.01017
0.51346	-0.00774		0.51168	-0.0072		0.50516	-0.00154		0.51268	-0.01025
0.51252	-0.00778		0.51071	-0.00723		0.50415	-0.00154		0.5118	-0.01036
0.51165	-0.00789		0.5098	-0.0073		0.50318	-0.00156		0.51084	-0.0104
0.51072	-0.00794		0.50881	-0.00732		0.50218	-0.00156		0.50998	-0.01053
0.50988	-0.00806		0.50786	-0.00735		0.5012	-0.00158		0.50903	-0.01057
0.50897	-0.00813		0.5069	-0.00739		0.50019	-0.00157		0.50815	-0.01068
0.50815	-0.00827		0.50598	-0.00746		0.49922	-0.0016		0.50721	-0.01074
0.50723	-0.00833		0.50497	-0.00745		0.49821	-0.00159		0.50631	-0.01083
0.5064	-0.00846		0.50405	-0.00752		0.49725	-0.00162		0.50536	-0.01087
0.50543	-0.00848		0.50303	-0.00751		0.49624	-0.00161		0.50445	-0.01095
0.50459	-0.00861		0.50213	-0.00759		0.49527	-0.00164		0.5035	-0.011
0.50362	-0.00863		0.50108	-0.00755		0.49426	-0.00164		0.50261	-0.0111
0.50277	-0.00874		0.50017	-0.00763		0.49329	-0.00166		0.50172	-0.0112
0.50181	-0.00878		0.49918	-0.00764		0.49229	-0.00166		0.50087	-0.01134
0.50096	-0.00889		0.49826	-0.0077		0.49132	-0.00168		0.49996	-0.01142
0.50001	-0.00893		0.4973	-0.00774		0.49032	-0.00168		0.49913	-0.01157
0.49914	-0.00903		0.49637	-0.0078		0.48935	-0.00171		0.49815	-0.01159
0.49822	-0.00909		0.49537	-0.0078		0.48835	-0.00171		0.49729	-0.01172
0.49738	-0.00922		0.49446	-0.00788		0.48738	-0.00173		0.49633	-0.01175
0.49649	-0.0093		0.49345	-0.00787		0.48638	-0.00173		0.49546	-0.01187
0.49567	-0.00944		0.49253	-0.00794		0.48541	-0.00176		0.4945	-0.01191
0.49477	-0.00952		0.49155	-0.00796		0.4844	-0.00176		0.49363	-0.01203
0.49396	-0.00967		0.49061	-0.00801		0.48344	-0.00179		0.49268	-0.01207
0.49303	-0.00972		0.48959	-0.00799		0.48244	-0.00179		0.49178	-0.01216
0.49219	-0.00984		0.48862	-0.00802		0.48147	-0.00182		0.49081	-0.01219
0.49123	-0.00987		0.48765	-0.00804		0.48047	-0.00181		0.48991	-0.01228
0.49039	-0.00999		0.48671	-0.00809		0.4795	-0.00184		0.48896	-0.01233
0.48944	-0.01003		0.4857	-0.00809		0.47851	-0.00185		0.4881	-0.01245
0.4886	-0.01015		0.48479	-0.00816		0.47754	-0.00188		0.48719	-0.01254
0.48766	-0.0102		0.4838	-0.00818		0.47654	-0.00188		0.48636	-0.01269
0.4868	-0.01031		0.48286	-0.00823		0.47558	-0.00191		0.48541	-0.01274
0.48587	-0.01036		0.48189	-0.00825		0.47457	-0.00191		0.48454	-0.01285
0.48502	-0.01048		0.48094	-0.0083		0.47362	-0.00194		0.48356	-0.01287
0.48412	-0.01055		0.47996	-0.00832		0.47262	-0.00194		0.4827	-0.013
0.48332	-0.01071		0.47901	-0.00835		0.47166	-0.00198		0.48172	-0.01302
0.48243	-0.01079		0.47799	-0.00834		0.47065	-0.00198		0.48085	-0.01314
0.48162	-0.01094		0.47708	-0.00842		0.46969	-0.00201		0.47988	-0.01316
0.48071	-0.01101		0.47608	-0.00842		0.46869	-0.00201		0.47899	-0.01326
0.47992	-0.01117		0.47507	-0.00841		0.46772	-0.00204		0.478	-0.01327
0.47892	-0.01117		0.47411	-0.00844		0.46673	-0.00204		0.47707	-0.01334
0.4781	-0.01131		0.47309	-0.00842		0.46577	-0.00208		0.4761	-0.01336
0.47713	-0.01133		0.47215	-0.00848		0.46477	-0.00208		0.47522	-0.01347
0.4763	-0.01146		0.47115	-0.00848		0.4638	-0.00211		0.47429	-0.01354
0.47534	-0.01149		0.47018	-0.00851		0.46281	-0.00212		0.47344	-0.01367
0.47449	-0.01161		0.46923	-0.00855		0.46185	-0.00215		0.4725	-0.01373
0.47355	-0.01165		0.46825	-0.00857		0.46086	-0.00216		0.47166	-0.01387
0.4727	-0.01177		0.46731	-0.00862		0.45989	-0.00219		0.47064	-0.01385
0.47178	-0.01183		0.46632	-0.00862		0.45891	-0.0022		0.46979	-0.01399
0.47096	-0.01197		0.46532	-0.00863		0.45794	-0.00223		0.46876	-0.01396
0.47008	-0.01206		0.46435	-0.00865		0.45694	-0.00223		0.46789	-0.01408
0.4693	-0.01223		0.46338	-0.00868		0.45599	-0.00227		0.46688	-0.01407
0.46839	-0.0123		0.46235	-0.00865		0.45499	-0.00227		0.46599	-0.01417
0.4676	-0.01246		0.4614	-0.0087		0.45403	-0.00231		0.46497	-0.01415
0.46665	-0.0125		0.46036	-0.00866		0.45304	-0.00231		0.46404	-0.01422
0.46583	-0.01264		0.45942	-0.00871		0.45207	-0.00235		0.46302	-0.0142
0.46485	-0.01265		0.45834	-0.00864		0.45109	-0.00236		0.46211	-0.01428
0.46403	-0.01279		0.45739	-0.00869		0.45013	-0.00239		0.46112	-0.01429
0.46307	-0.01282		0.45637	-0.00867		0.44914	-0.00241		0.46025	-0.01441
0.46222	-0.01294		0.4554	-0.00869		0.44818	-0.00244		0.45928	-0.01444
0.46126	-0.01297		0.45443	-0.00872		0.4472	-0.00245		0.45842	-0.01456
0.4604	-0.01308		0.45346	-0.00875		0.44624	-0.00249		0.45738	-0.01453
0.45947	-0.01313		0.45244	-0.00873		0.44525	-0.0025		0.45653	-0.01466
0.45863	-0.01325		0.45149	-0.00878		0.44429	-0.00254		0.45546	-0.0146
0.45773	-0.01333		0.45043	-0.00872		0.4433	-0.00255		0.45459	-0.01472
0.45694	-0.01349		0.44949	-0.00877		0.44235	-0.00258		0.45353	-0.01466
0.45605	-0.01358		0.44847	-0.00876		0.44136	-0.0026		0.45264	-0.01476
0.45528	-0.01375		0.4475	-0.00879		0.4404	-0.00263		0.45156	-0.01469
0.45434	-0.0138		0.44645	-0.00874		0.43941	-0.00264		0.45061	-0.01474
0.45351	-0.01393		0.44545	-0.00874		0.43846	-0.00269		0.44954	-0.01467
0.45252	-0.01394		0.44442	-0.00872		0.43747	-0.0027		0.44858	-0.01471
0.45169	-0.01407		0.44344	-0.00873		0.43652	-0.00274		0.44753	-0.01466
0.45072	-0.01409		0.4424	-0.0087		0.43554	-0.00276		0.44661	-0.01474
0.44987	-0.01421		0.44146	-0.00875		0.43459	-0.0028		0.4456	-0.01473
0.44891	-0.01424		0.44044	-0.00873		0.43362	-0.00282		0.4447	-0.01482
0.44806	-0.01435		0.43945	-0.00874		0.43265	-0.00286		0.44368	-0.0148
0.44709	-0.01438		0.43845	-0.00874		0.43168	-0.00288		0.44277	-0.01488
0.44624	-0.01449		0.43749	-0.00877		0.43073	-0.00292		0.44168	-0.0148
0.44532	-0.01455		0.43645	-0.00874		0.42975	-0.00294		0.44079	-0.0149
0.4445	-0.01469		0.43546	-0.00875		0.42881	-0.00299		0.43967	-0.01479
0.4436	-0.01477		0.43441	-0.0087		0.42781	-0.00299		0.43875	-0.01486
0.44281	-0.01493		0.43346	-0.00875		0.42687	-0.00304		0.43761	-0.01474
0.44189	-0.01499		0.43242	-0.00872		0.42588	-0.00306		0.43666	-0.01478
0.4411	-0.01515		0.43137	-0.00867		0.42494	-0.0031		0.43552	-0.01465
0.4401	-0.01515		0.43037	-0.00867		0.42396	-0.00312		0.43452	-0.01465
0.43929	-0.0153		0.42931	-0.00862		0.42302	-0.00317		0.43341	-0.01455
0.43826	-0.01528		0.42833	-0.00863		0.42204	-0.00319		0.43247	-0.01461
0.43743	-0.01541		0.42728	-0.00859		0.4211	-0.00324		0.43139	-0.01454
0.43642	-0.0154		0.42626	-0.00857		0.42012	-0.00327		0.43046	-0.0146
0.43556	-0.01551		0.42529	-0.0086		0.41918	-0.00332		0.42937	-0.01452
0.43455	-0.0155		0.42426	-0.00857		0.41821	-0.00334		0.42846	-0.0146
0.43368	-0.0156		0.42328	-0.00859		0.41726	-0.00339		0.42732	-0.01447
0.43271	-0.01562		0.42225	-0.00857		0.4163	-0.00342		0.42638	-0.01453
0.43186	-0.01574		0.42122	-0.00854		0.41535	-0.00347		0.42522	-0.01438
0.43094	-0.0158		0.42021	-0.00853		0.41437	-0.00348		0.42426	-0.01442
0.43014	-0.01595		0.4192	-0.00852		0.41343	-0.00354		0.4231	-0.01427
0.42921	-0.01601		0.41814	-0.00847		0.41245	-0.00355		0.42211	-0.01428
0.42841	-0.01616		0.41716	-0.00848		0.41151	-0.00361		0.42089	-0.01408
0.42746	-0.0162		0.41608	-0.00842		0.41055	-0.00364		0.41988	-0.01407
0.42659	-0.0163		0.41507	-0.00841		0.4096	-0.00369		0.41868	-0.01389
0.42555	-0.01627		0.41396	-0.00831		0.40865	-0.00373		0.41765	-0.01386
0.42469	-0.01638		0.41298	-0.00833		0.4077	-0.00377		0.41648	-0.01371
0.42367	-0.01636		0.41192	-0.00828		0.40674	-0.00381		0.4155	-0.01373
0.4228	-0.01646		0.41091	-0.00827		0.4058	-0.00386		0.41439	-0.01363
0.42176	-0.01643		0.40991	-0.00827		0.40484	-0.0039		0.41343	-0.01366
0.42086	-0.01651		0.4089	-0.00826		0.40392	-0.00396		0.41227	-0.01352
0.41985	-0.0165		0.40785	-0.00822		0.40295	-0.00399		0.41133	-0.01357
0.41897	-0.01659		0.40687	-0.00823		0.40201	-0.00405		0.41014	-0.0134
0.41799	-0.01661		0.40578	-0.00816		0.40105	-0.00408		0.40917	-0.01343
0.41715	-0.01673		0.40479	-0.00817		0.40011	-0.00413		0.40794	-0.01322
0.41623	-0.01679		0.40374	-0.00812		0.39915	-0.00416		0.40694	-0.01322
0.4154	-0.01692		0.40274	-0.00812		0.39821	-0.00422		0.4057	-0.013
0.41442	-0.01694		0.40164	-0.00803		0.39725	-0.00425		0.40467	-0.01297
0.41358	-0.01706		0.4006	-0.008		0.39633	-0.00433		0.40344	-0.01276
0.41251	-0.01701		0.39953	-0.00794		0.39536	-0.00435		0.40237	-0.0127
0.41166	-0.01712		0.39851	-0.00792		0.39444	-0.00442		0.40115	-0.0125
0.41058	-0.01706		0.39743	-0.00786		0.39349	-0.00447		0.40015	-0.0125
0.4097	-0.01715		0.39645	-0.00787		0.39255	-0.00452		0.39897	-0.01234
0.40864	-0.01711		0.39538	-0.00781		0.39162	-0.00458		0.398	-0.01236
0.40772	-0.01717		0.39438	-0.00781		0.39067	-0.00462		0.39684	-0.01222
0.40664	-0.01711		0.39332	-0.00776		0.38973	-0.00468		0.39585	-0.01223
0.40572	-0.01717		0.39233	-0.00776		0.38881	-0.00474		0.39467	-0.01206
0.4047	-0.01715		0.39127	-0.00771		0.38785	-0.00478		0.39368	-0.01207
0.40381	-0.01724		0.39025	-0.00769		0.38694	-0.00486		0.39242	-0.01184
0.40284	-0.01726		0.38917	-0.00763		0.38598	-0.00489		0.39141	-0.01183
0.40198	-0.01737		0.38818	-0.00764		0.38505	-0.00496		0.39016	-0.0116
0.40102	-0.0174		0.38712	-0.00758		0.38411	-0.00501		0.38912	-0.01156
0.40014	-0.01749		0.38605	-0.00752		0.38318	-0.00507		0.38786	-0.01133
0.39912	-0.01748		0.385	-0.00748		0.38225	-0.00513		0.38682	-0.01129
0.39819	-0.01753		0.38394	-0.00743		0.38132	-0.0052		0.38558	-0.01107
0.39712	-0.01748		0.38291	-0.0074		0.38038	-0.00525		0.38456	-0.01105
0.39618	-0.01752		0.38185	-0.00735		0.37948	-0.00533		0.38337	-0.01088
0.3951	-0.01746		0.3808	-0.00731		0.37853	-0.00537		0.38237	-0.01088
0.39415	-0.0175		0.37979	-0.0073		0.37762	-0.00546		0.38121	-0.01074
0.39306	-0.01743		0.37874	-0.00725		0.37668	-0.00551		0.38023	-0.01075
0.39211	-0.01747		0.37772	-0.00724		0.37576	-0.00558		0.37902	-0.01056
0.39103	-0.01741		0.37668	-0.0072		0.37484	-0.00565		0.37804	-0.01058
0.39009	-0.01745		0.37564	-0.00717		0.37392	-0.00572		0.37681	-0.01037
0.38906	-0.01743		0.37458	-0.00712		0.37299	-0.00578		0.37579	-0.01035
0.38816	-0.01751		0.37357	-0.0071		0.37208	-0.00586		0.37454	-0.01013
0.38719	-0.01753		0.37248	-0.00703		0.37112	-0.0059		0.37351	-0.0101
0.38627	-0.01759		0.37148	-0.00702		0.37023	-0.00599		0.37226	-0.00987
0.38527	-0.01759		0.37041	-0.00696		0.36929	-0.00605		0.3712	-0.00982
0.38431	-0.01762		0.36936	-0.00692		0.36839	-0.00613		0.36996	-0.0096
0.38319	-0.01753		0.36825	-0.00682		0.36748	-0.00621		0.36891	-0.00956
0.38223	-0.01756		0.36725	-0.00683		0.36656	-0.00628		0.36771	-0.00938
0.3811	-0.01746		0.36618	-0.00676		0.36566	-0.00637		0.36672	-0.00938
0.38012	-0.01748		0.36515	-0.00674		0.36476	-0.00645		0.36555	-0.00923
0.37899	-0.01738		0.36411	-0.00671		0.36383	-0.00652		0.36457	-0.00925
0.37799	-0.01738		0.36309	-0.00669		0.36295	-0.00662		0.36339	-0.00908
0.37688	-0.01729		0.36201	-0.00662		0.36202	-0.00669		0.3624	-0.00909
0.37589	-0.0173		0.36103	-0.00664		0.36113	-0.00678		0.36123	-0.00894
0.3748	-0.01723		0.35994	-0.00656		0.36022	-0.00686		0.36019	-0.0089
0.37386	-0.01728		0.35894	-0.00655		0.35931	-0.00694		0.35897	-0.0087
0.37283	-0.01725		0.35786	-0.00649		0.3584	-0.00702		0.35793	-0.00866
0.3719	-0.01731		0.35686	-0.00649		0.35749	-0.0071		0.3567	-0.00845
0.37085	-0.01727		0.35578	-0.00642		0.35658	-0.00717		0.35566	-0.00842
0.36993	-0.01733		0.35475	-0.00639		0.3557	-0.00728		0.35444	-0.00822
0.36881	-0.01724		0.35366	-0.00631		0.35478	-0.00735		0.35341	-0.00819
0.36783	-0.01725		0.35264	-0.0063		0.35391	-0.00747		0.35221	-0.00801
0.36668	-0.01714		0.35155	-0.00621		0.35301	-0.00755		0.35122	-0.00802
0.36567	-0.01713		0.35057	-0.00624		0.35212	-0.00765		0.35006	-0.00788
0.36451	-0.01701		0.34948	-0.00616		0.35124	-0.00776		0.3491	-0.00791
0.36347	-0.01698		0.34848	-0.00616		0.35034	-0.00784		0.34794	-0.00776
0.36232	-0.01686		0.34741	-0.00609		0.34946	-0.00795		0.34696	-0.00778
0.36128	-0.01683		0.34641	-0.0061		0.34858	-0.00806		0.34581	-0.00764
0.36015	-0.01673		0.34535	-0.00605		0.34767	-0.00813		0.34479	-0.00763
0.35916	-0.01674		0.34433	-0.00602		0.34681	-0.00826		0.34359	-0.00744
0.35807	-0.01667		0.34325	-0.00595		0.34589	-0.00832		0.34257	-0.00743
0.35712	-0.01671		0.34227	-0.00597		0.345	-0.00842		0.34137	-0.00724
0.35607	-0.01667		0.3412	-0.00591		0.34412	-0.00853		0.34034	-0.00722
0.3551	-0.01669		0.34015	-0.00587		0.34322	-0.00862		0.33913	-0.00703
0.35403	-0.01664		0.33909	-0.00582		0.34236	-0.00873		0.33811	-0.00701
0.35299	-0.01661		0.33804	-0.00577		0.34149	-0.00885		0.33692	-0.00683
0.35182	-0.01648		0.33701	-0.00575		0.34059	-0.00894		0.33591	-0.00683
0.3508	-0.01646		0.33595	-0.00569		0.33976	-0.00909		0.33477	-0.0067
0.34963	-0.01633		0.33492	-0.00567		0.33886	-0.00917		0.3338	-0.00673
0.34858	-0.01629		0.3339	-0.00565		0.338	-0.0093		0.33266	-0.0066
0.34738	-0.01614		0.33285	-0.00561		0.33714	-0.00942		0.33169	-0.00663
0.34634	-0.01611		0.33184	-0.0056		0.33625	-0.00952		0.33053	-0.00648
0.34517	-0.01598		0.33077	-0.00554		0.33541	-0.00966		0.32957	-0.00652
0.34414	-0.01595		0.32976	-0.00553		0.33452	-0.00976		0.32841	-0.00638
0.34302	-0.01586		0.3287	-0.00548		0.33365	-0.00987		0.32738	-0.00634
0.34203	-0.01587		0.3277	-0.00548		0.33279	-0.00999		0.3262	-0.00618
0.34095	-0.01581		0.32663	-0.00542		0.33187	-0.01006		0.32518	-0.00616
0.33998	-0.01583		0.32562	-0.00541		0.33104	-0.01021		0.32401	-0.00601
0.33889	-0.01576		0.32457	-0.00536		0.33015	-0.01031		0.323	-0.006
0.33788	-0.01575		0.32352	-0.00532		0.32929	-0.01043		0.32182	-0.00584
0.33671	-0.01562		0.32244	-0.00525		0.32846	-0.01058		0.32082	-0.00584
0.33569	-0.01561		0.32145	-0.00526		0.32758	-0.01068		0.31968	-0.00571
0.33449	-0.01545		0.32038	-0.0052		0.32675	-0.01083		0.31871	-0.00573
0.33343	-0.01541		0.31936	-0.00518		0.32588	-0.01095		0.31758	-0.00562
0.33225	-0.01527		0.31832	-0.00515		0.32501	-0.01106		0.31663	-0.00567
0.33117	-0.01521		0.31731	-0.00514		0.3242	-0.01123		0.31549	-0.00553
0.32998	-0.01506		0.31624	-0.00508		0.32332	-0.01133		0.31452	-0.00556
0.32893	-0.01502		0.31524	-0.00508		0.32248	-0.01147		0.31338	-0.00544
0.32776	-0.01489		0.31418	-0.00503		0.32162	-0.0116		0.31237	-0.00543
0.32676	-0.01489		0.31318	-0.00503		0.32075	-0.01171		0.31122	-0.00529
0.32564	-0.0148		0.31212	-0.00497		0.3199	-0.01184		0.31021	-0.00528
0.32467	-0.01482		0.31113	-0.00498		0.319	-0.01193		0.30905	-0.00514
0.32356	-0.01474		0.31005	-0.00492		0.31815	-0.01206		0.30805	-0.00514
0.32256	-0.01474		0.30903	-0.0049		0.31733	-0.01222		0.30689	-0.00499
0.32143	-0.01464		0.30795	-0.00482		0.31644	-0.01232		0.30591	-0.00501
0.32037	-0.01459		0.30695	-0.00483		0.31564	-0.01249		0.30477	-0.00488
0.31919	-0.01445		0.30588	-0.00476		0.31479	-0.01262		0.30381	-0.00491
0.31813	-0.01441		0.30489	-0.00478		0.31392	-0.01274		0.30269	-0.00481
0.31694	-0.01426		0.3038	-0.0047		0.31313	-0.01292		0.30174	-0.00485
0.31587	-0.01421		0.3028	-0.0047		0.31223	-0.01301		0.30061	-0.00474
0.31465	-0.01404		0.30175	-0.00466		0.31141	-0.01317		0.29966	-0.00478
0.3136	-0.014		0.30076	-0.00466		0.3106	-0.01333		0.29854	-0.00467
0.31243	-0.01387		0.29969	-0.0046		0.3097	-0.01342		0.29758	-0.00471
0.31139	-0.01384		0.29869	-0.0046		0.3089	-0.0136		0.29642	-0.00456
0.31025	-0.01373		0.29763	-0.00455		0.30801	-0.01369		0.29543	-0.00457
0.30926	-0.01374		0.29665	-0.00456		0.30714	-0.01381		0.29427	-0.00443
0.30815	-0.01365		0.29558	-0.00451		0.3063	-0.01395		0.29329	-0.00444
0.30716	-0.01366		0.29456	-0.00449		0.30542	-0.01405		0.29214	-0.00431
0.30605	-0.01358		0.29352	-0.00445		0.30461	-0.01422		0.29116	-0.00433
0.30499	-0.01353		0.29248	-0.00442		0.30377	-0.01436		0.29002	-0.0042
0.30382	-0.0134		0.29145	-0.00439		0.3029	-0.01447		0.28906	-0.00423
0.30278	-0.01337		0.29041	-0.00435		0.30212	-0.01467		0.28795	-0.00414
0.30159	-0.01322		0.28937	-0.00432		0.30124	-0.01477		0.28702	-0.0042
0.30052	-0.01317		0.28836	-0.00432		0.30043	-0.01494		0.28592	-0.00411
0.29933	-0.01302		0.2873	-0.00426		0.2996	-0.01509		0.28499	-0.00417
0.29825	-0.01296		0.28632	-0.00428		0.29872	-0.01519		0.28386	-0.00405
0.29707	-0.01282		0.28525	-0.00422		0.29793	-0.01538		0.2829	-0.00409
0.29603	-0.01279		0.28426	-0.00422		0.29705	-0.01548		0.28179	-0.004
0.29487	-0.01267		0.2832	-0.00418		0.29621	-0.01562		0.2808	-0.004
0.29387	-0.01267		0.2822	-0.00418		0.29538	-0.01577		0.27967	-0.00388
0.29275	-0.01258		0.28115	-0.00413		0.29443	-0.01582		0.2787	-0.00391
0.29177	-0.01259		0.28015	-0.00413		0.29363	-0.01599		0.27757	-0.00379
0.29064	-0.01249		0.2791	-0.00409		0.29275	-0.0161		0.27659	-0.00381
0.28968	-0.01252		0.27808	-0.00407		0.29189	-0.01622		0.27546	-0.00369
0.28851	-0.01239		0.27701	-0.00401		0.29112	-0.01642		0.2745	-0.00373
0.28747	-0.01236		0.27602	-0.00402		0.29021	-0.0165		0.27339	-0.00363
0.28631	-0.01224		0.27496	-0.00396		0.28942	-0.01668		0.27245	-0.00368
0.28526	-0.0122		0.27395	-0.00396		0.28857	-0.01682		0.27137	-0.00361
0.28409	-0.01207		0.27292	-0.00393		0.28768	-0.01691		0.27044	-0.00367
0.283	-0.012		0.2719	-0.00392		0.28691	-0.01711		0.26934	-0.00358
0.28182	-0.01186		0.27085	-0.00387		0.28601	-0.0172		0.2684	-0.00364
0.28078	-0.01183		0.26987	-0.00388		0.28518	-0.01735		0.26732	-0.00357
0.27961	-0.0117		0.26881	-0.00384		0.28435	-0.0175		0.26634	-0.00359
0.2786	-0.01169		0.26783	-0.00385		0.28343	-0.01757		0.26523	-0.00348
0.27747	-0.01159		0.26676	-0.00379		0.28261	-0.01773		0.26426	-0.00351
0.27649	-0.01161		0.26578	-0.00381		0.28166	-0.01777		0.26316	-0.00342
0.27538	-0.01152		0.26473	-0.00376		0.28077	-0.01787		0.26218	-0.00344
0.27442	-0.01155		0.26373	-0.00376		0.27995	-0.01803		0.26106	-0.00333
0.27331	-0.01147		0.26266	-0.0037		0.27902	-0.01809		0.2601	-0.00336
0.27227	-0.01144		0.26166	-0.00371		0.27822	-0.01826		0.259	-0.00327
0.27109	-0.0113		0.2606	-0.00365		0.27736	-0.01839		0.25805	-0.00332
0.27006	-0.01128		0.25963	-0.00368		0.27644	-0.01846		0.25698	-0.00325
0.26888	-0.01114		0.25855	-0.00361		0.27567	-0.01866		0.25606	-0.00333
0.26786	-0.01112		0.25757	-0.00363		0.27472	-0.0187		0.25498	-0.00325
0.26669	-0.01099		0.25653	-0.00359		0.27389	-0.01885		0.25406	-0.00333
0.26564	-0.01095		0.25555	-0.00361		0.27306	-0.019		0.25296	-0.00323
0.26448	-0.01083		0.25449	-0.00356		0.27209	-0.01903		0.25202	-0.00329
0.26348	-0.01083		0.25352	-0.00358		0.27131	-0.01922		0.25093	-0.00321
0.26235	-0.01073		0.25247	-0.00354		0.27035	-0.01925		0.24995	-0.00323
0.2614	-0.01077		0.2515	-0.00357		0.26945	-0.01934		0.24885	-0.00313
0.26028	-0.01068		0.25045	-0.00352		0.26856	-0.01944		0.24788	-0.00316
0.25934	-0.01072		0.24945	-0.00352		0.26757	-0.01945		0.24679	-0.00308
0.25823	-0.01064		0.24841	-0.00349		0.26674	-0.0196		0.24582	-0.00311
0.25726	-0.01066		0.24741	-0.00349		0.26585	-0.01969		0.24473	-0.00303
0.25609	-0.01053		0.24637	-0.00345		0.26492	-0.01975		0.24378	-0.00307
0.25509	-0.01053		0.24535	-0.00344		0.26412	-0.01993		0.24271	-0.00301
0.25393	-0.01041		0.24434	-0.00342		0.26314	-0.01995		0.24179	-0.00308
0.25291	-0.01039		0.24334	-0.00343		0.26227	-0.02006		0.24073	-0.00303
0.25176	-0.01028		0.2423	-0.00339		0.26139	-0.02017		0.23981	-0.0031
0.25074	-0.01026		0.24132	-0.00341		0.26039	-0.02017		0.23874	-0.00303
0.24957	-0.01013		0.24027	-0.00337		0.2596	-0.02035		0.23783	-0.00312
0.24857	-0.01013		0.2393	-0.00339		0.25861	-0.02036		0.23677	-0.00307
0.24743	-0.01002		0.23826	-0.00336		0.25771	-0.02045		0.23582	-0.00311
0.24648	-0.01006		0.23729	-0.00338		0.25683	-0.02055		0.23473	-0.00303
0.24537	-0.00998		0.23624	-0.00334		0.25576	-0.02049		0.23377	-0.00307
0.24444	-0.01003		0.23527	-0.00337		0.25491	-0.02062		0.23267	-0.00298
0.24334	-0.00995		0.23424	-0.00334		0.25393	-0.02064		0.23172	-0.00302
0.2424	-0.01		0.23323	-0.00333		0.25296	-0.02067		0.23064	-0.00294
0.24127	-0.0099		0.23219	-0.0033		0.25213	-0.02082		0.22971	-0.00301
0.24027	-0.0099		0.23121	-0.00331		0.25111	-0.0208		0.22863	-0.00294
0.23913	-0.00979		0.23017	-0.00328		0.25024	-0.02091		0.22767	-0.00297
0.23813	-0.00979		0.22918	-0.00329		0.24933	-0.02099		0.22662	-0.00293
0.23697	-0.00967		0.22815	-0.00326		0.24829	-0.02096		0.22571	-0.00301
0.23597	-0.00967		0.22717	-0.00328		0.24747	-0.02111		0.22463	-0.00294
0.23482	-0.00955		0.22612	-0.00324		0.24644	-0.02109		0.22373	-0.00303
0.23382	-0.00956		0.22515	-0.00326		0.2455	-0.02114		0.22265	-0.00295
0.2327	-0.00946		0.22412	-0.00324		0.24463	-0.02125		0.22174	-0.00304
0.23172	-0.00948		0.22316	-0.00327		0.24357	-0.0212		0.22062	-0.00293
0.23062	-0.0094		0.22211	-0.00323		0.24267	-0.02129		0.21966	-0.00297
0.2297	-0.00946		0.22116	-0.00327		0.2416	-0.02123		0.21856	-0.00287
0.22859	-0.00938		0.22012	-0.00323		0.24059	-0.02122		0.2176	-0.00291
0.22768	-0.00945		0.21914	-0.00325		0.2397	-0.02132		0.21652	-0.00284
0.22659	-0.00938		0.21808	-0.0032		0.23864	-0.02126		0.21557	-0.00288
0.22562	-0.0094		0.21712	-0.00323		0.23774	-0.02135		0.2145	-0.00282
0.22451	-0.00932		0.21606	-0.00318		0.23681	-0.02141		0.21357	-0.00288
0.22351	-0.00932		0.21511	-0.00323		0.23575	-0.02136		0.21251	-0.00283
0.22238	-0.00921		0.21404	-0.00317		0.2349	-0.02149		0.21159	-0.0029
0.22139	-0.00922		0.21308	-0.0032		0.23382	-0.02142		0.21054	-0.00285
0.22025	-0.00912		0.21204	-0.00317		0.23286	-0.02146		0.20962	-0.00293
0.21925	-0.00912		0.21108	-0.0032		0.23196	-0.02154		0.20855	-0.00286
0.21812	-0.00901		0.21003	-0.00316		0.23084	-0.02144		0.20764	-0.00294
0.21715	-0.00904		0.20907	-0.00319		0.22998	-0.02156		0.20654	-0.00286
0.21603	-0.00895		0.20805	-0.00317		0.2289	-0.02149		0.20561	-0.00292
0.21511	-0.00901		0.20709	-0.00321		0.22789	-0.02148		0.20452	-0.00284
0.21404	-0.00895		0.20607	-0.00319		0.22692	-0.02151		0.20358	-0.00289
0.21313	-0.00903		0.20508	-0.0032		0.22577	-0.02138		0.20251	-0.00283
0.21204	-0.00896		0.20405	-0.00318		0.22488	-0.02147		0.20156	-0.00288
0.21113	-0.00903		0.20308	-0.0032		0.22386	-0.02146		0.20049	-0.00281
0.20998	-0.00891		0.20205	-0.00317		0.22281	-0.02141		0.19954	-0.00286
0.20904	-0.00895		0.20103	-0.00316		0.22194	-0.02153		0.19849	-0.00281
0.20789	-0.00884		0.20004	-0.00316		0.22084	-0.02144		0.19757	-0.00288
0.20693	-0.00887		0.19904	-0.00317		0.21986	-0.02146		0.19652	-0.00284
0.20581	-0.00878		0.19801	-0.00314		0.21891	-0.0215		0.19561	-0.00292
0.20484	-0.0088		0.19705	-0.00318		0.21777	-0.02138		0.19454	-0.00285
0.20371	-0.0087		0.196	-0.00313		0.21691	-0.0215		0.19363	-0.00293
0.20275	-0.00873		0.19505	-0.00317		0.21582	-0.02142		0.19257	-0.00288
0.20163	-0.00864		0.19401	-0.00314		0.2148	-0.0214		0.19164	-0.00294
0.20069	-0.00869		0.19306	-0.00318		0.21386	-0.02146		0.19055	-0.00286
0.19961	-0.00862		0.19204	-0.00317		0.21269	-0.02131		0.18961	-0.00291
0.1987	-0.0087		0.19107	-0.00319		0.21177	-0.02138		0.18855	-0.00286
0.19762	-0.00863		0.19006	-0.00318		0.21069	-0.02131		0.18758	-0.00289
0.19672	-0.00871		0.18904	-0.00316		0.20964	-0.02126		0.1865	-0.00282
0.1956	-0.00862		0.18803	-0.00316		0.20874	-0.02135		0.18556	-0.00287
0.19465	-0.00865		0.18706	-0.00318		0.20763	-0.02125		0.18449	-0.00281
0.19353	-0.00856		0.18602	-0.00315		0.20668	-0.0213		0.18356	-0.00288
0.19257	-0.00859		0.18504	-0.00316		0.2057	-0.02132		0.18251	-0.00283
0.19145	-0.0085		0.18401	-0.00314		0.20458	-0.02121		0.1816	-0.00291
0.19049	-0.00853		0.18303	-0.00316		0.20368	-0.0213		0.18055	-0.00286
0.18936	-0.00843		0.18201	-0.00314		0.20258	-0.02121		0.17963	-0.00294
0.18839	-0.00845		0.18103	-0.00316		0.20156	-0.02119		0.17858	-0.00289
0.18727	-0.00836		0.18003	-0.00316		0.20063	-0.02125		0.17765	-0.00296
0.18633	-0.00841		0.17906	-0.00318		0.1995	-0.02114		0.17657	-0.00288
0.18523	-0.00833		0.17803	-0.00316		0.19857	-0.0212		0.17562	-0.00293
0.18433	-0.00841		0.17708	-0.0032		0.19743	-0.02108		0.17454	-0.00286
0.18323	-0.00833		0.17605	-0.00317		0.19637	-0.02103		0.17361	-0.00291
0.18235	-0.00843		0.17509	-0.00321		0.19543	-0.02108		0.17253	-0.00285
0.18127	-0.00836		0.17404	-0.00316		0.19429	-0.02096		0.17159	-0.0029
0.18036	-0.00843		0.17308	-0.0032		0.19337	-0.02103		0.17053	-0.00284
0.17921	-0.00832		0.17203	-0.00316		0.19237	-0.02103		0.16959	-0.0029
0.17829	-0.00838		0.17108	-0.0032		0.19127	-0.02094		0.16854	-0.00286
0.17715	-0.00827		0.17002	-0.00315		0.19036	-0.02102		0.16762	-0.00292
0.17621	-0.00832		0.16905	-0.00318		0.18923	-0.0209		0.16658	-0.00289
0.17508	-0.00822		0.16803	-0.00316		0.18823	-0.0209		0.16567	-0.00297
0.17413	-0.00825		0.16707	-0.00319		0.18726	-0.02093		0.1646	-0.00291
0.173	-0.00815		0.16603	-0.00316		0.1861	-0.02079		0.1637	-0.003
0.17206	-0.0082		0.16509	-0.00321		0.18519	-0.02087		0.16262	-0.00293
0.17095	-0.00812		0.16406	-0.00318		0.18408	-0.02077		0.1617	-0.003
0.17003	-0.00818		0.16311	-0.00322		0.18306	-0.02075		0.1606	-0.00291
0.16894	-0.00811		0.16209	-0.00321		0.18203	-0.02073		0.15968	-0.00299
0.16809	-0.00822		0.16111	-0.00323		0.18085	-0.02057		0.1586	-0.00291
0.16702	-0.00817		0.1601	-0.00322		0.17992	-0.02063		0.15766	-0.00296
0.16615	-0.00827		0.15912	-0.00324		0.17887	-0.02059		0.15659	-0.0029
0.16503	-0.00818		0.15809	-0.00321		0.17777	-0.0205		0.15565	-0.00296
0.1641	-0.00823		0.15709	-0.00321		0.17686	-0.02058		0.1546	-0.00291
0.16297	-0.00813		0.1561	-0.00321		0.17572	-0.02046		0.15369	-0.00299
0.16202	-0.00817		0.15511	-0.00322		0.17471	-0.02045		0.15265	-0.00295
0.16091	-0.00808		0.15408	-0.0032		0.17371	-0.02045		0.15173	-0.00303
0.15994	-0.00811		0.15312	-0.00323		0.17253	-0.02029		0.15067	-0.00298
0.15881	-0.00801		0.15207	-0.00319		0.17161	-0.02036		0.14977	-0.00307
0.15785	-0.00804		0.15113	-0.00324		0.17047	-0.02024		0.1487	-0.003
0.15674	-0.00796		0.15011	-0.00322		0.16941	-0.02018		0.1478	-0.00309
0.15581	-0.008		0.14915	-0.00326		0.16844	-0.02021		0.14669	-0.00299
0.1547	-0.00792		0.14813	-0.00324		0.16725	-0.02004		0.14578	-0.00307
0.15381	-0.00801		0.14717	-0.00328		0.16627	-0.02006		0.14469	-0.00299
0.15269	-0.00792		0.14616	-0.00327		0.16513	-0.01994		0.14377	-0.00307
0.15183	-0.00803		0.14515	-0.00327		0.16404	-0.01986		0.14268	-0.00299
0.15073	-0.00795		0.14414	-0.00326		0.16307	-0.01989		0.14176	-0.00305
0.1498	-0.008		0.14317	-0.00328		0.1619	-0.01974		0.14069	-0.00299
0.14868	-0.00791		0.14215	-0.00326		0.16089	-0.01973		0.13977	-0.00306
0.14774	-0.00795		0.14117	-0.00328		0.15986	-0.0197		0.13872	-0.00302
0.1466	-0.00785		0.14015	-0.00326		0.15864	-0.01951		0.1378	-0.00309
0.14566	-0.00789		0.13916	-0.00327		0.15766	-0.01953		0.13676	-0.00305
0.1445	-0.00777		0.13814	-0.00325		0.15647	-0.01936		0.13585	-0.00313
0.14355	-0.0078		0.13716	-0.00327		0.15537	-0.01927		0.13478	-0.00307
0.14241	-0.0077		0.13617	-0.00328		0.15436	-0.01926		0.13388	-0.00316
0.14148	-0.00775		0.13522	-0.00332		0.15312	-0.01905		0.1328	-0.0031
0.14036	-0.00766		0.13417	-0.00328		0.15212	-0.01905		0.13188	-0.00317
0.13945	-0.00773		0.13323	-0.00333		0.1509	-0.01886		0.1308	-0.00309
0.13835	-0.00766		0.1322	-0.0033		0.14975	-0.01873		0.12987	-0.00316
0.13745	-0.00773		0.13125	-0.00335		0.14873	-0.01871		0.12879	-0.00308
0.13635	-0.00766		0.13021	-0.00331		0.14747	-0.01848		0.12785	-0.00314
0.13546	-0.00774		0.12925	-0.00335		0.14643	-0.01845		0.12679	-0.00308
0.1343	-0.00761		0.1282	-0.00331		0.14533	-0.01836		0.12586	-0.00314
0.13338	-0.00768		0.12725	-0.00335		0.1441	-0.01816		0.12481	-0.0031
0.13222	-0.00756		0.1262	-0.0033		0.14308	-0.01814		0.1239	-0.00318
0.13129	-0.00761		0.12524	-0.00334		0.14183	-0.01792		0.12285	-0.00313
0.13015	-0.0075		0.1242	-0.0033		0.14068	-0.01779		0.12195	-0.00323
0.12919	-0.00753		0.12326	-0.00335		0.1396	-0.01772		0.12087	-0.00316
0.12806	-0.00743		0.12221	-0.00332		0.13828	-0.01744		0.11998	-0.00325
0.12711	-0.00747		0.12126	-0.00336		0.13725	-0.01741		0.11891	-0.00319
0.12599	-0.00738		0.12025	-0.00335		0.13601	-0.0172		0.11799	-0.00327
0.12505	-0.00743		0.11929	-0.00339		0.13485	-0.01706		0.1169	-0.00318
0.12394	-0.00734		0.11829	-0.00338		0.13372	-0.01695		0.11598	-0.00325
0.12305	-0.00742		0.11731	-0.0034		0.13243	-0.01669		0.1149	-0.00318
0.12192	-0.00732		0.1163	-0.00339		0.13136	-0.01663		0.11398	-0.00325
0.12104	-0.00742		0.11535	-0.00343		0.1302	-0.01649		0.1129	-0.00318
0.11989	-0.0073		0.1143	-0.00339		0.12897	-0.01629		0.11197	-0.00325
0.11897	-0.00736		0.11332	-0.00341		0.12793	-0.01625		0.11091	-0.00319
0.11783	-0.00725		0.11232	-0.00341		0.12669	-0.01604		0.10999	-0.00327
0.11688	-0.00729		0.11133	-0.00342		0.12555	-0.01592		0.10895	-0.00322
0.11573	-0.00718		0.11032	-0.00341		0.12445	-0.01583		0.10802	-0.00329
0.1148	-0.00723		0.10936	-0.00344		0.12316	-0.01558		0.10698	-0.00325
0.11364	-0.00711		0.10832	-0.00341		0.12214	-0.01556		0.10608	-0.00334
0.11268	-0.00714		0.10737	-0.00345		0.12092	-0.01537		0.10499	-0.00326
0.11154	-0.00703		0.10635	-0.00344		0.11975	-0.01522		0.10411	-0.00337
0.11059	-0.00707		0.1054	-0.00348		0.11871	-0.01518		0.103	-0.00327
0.10947	-0.00697		0.10438	-0.00346		0.11747	-0.01497		0.10211	-0.00337
0.10855	-0.00704		0.10344	-0.00351		0.1164	-0.01491		0.101	-0.00327
0.10742	-0.00694		0.10243	-0.0035		0.11523	-0.01476		0.1001	-0.00336
0.10652	-0.00702		0.10143	-0.0035		0.11409	-0.01464		0.09902	-0.00329
0.10542	-0.00694		0.10044	-0.00351		0.11307	-0.01462		0.09808	-0.00335
0.10449	-0.00699		0.09945	-0.00353		0.11187	-0.01445		0.09702	-0.00329
0.10333	-0.00687		0.09844	-0.00352		0.1108	-0.01439		0.09609	-0.00336
0.1024	-0.00692		0.09745	-0.00353		0.10977	-0.01436		0.09504	-0.00331
0.10123	-0.00679		0.09646	-0.00353		0.10855	-0.01417		0.09413	-0.00339
0.1003	-0.00685		0.09545	-0.00352		0.10758	-0.01419		0.09307	-0.00334
0.09914	-0.00672		0.09445	-0.00352		0.10641	-0.01404		0.09216	-0.00342
0.09819	-0.00676		0.09348	-0.00355		0.1053	-0.01395		0.09109	-0.00335
0.09704	-0.00664		0.09247	-0.00354		0.10434	-0.01398		0.09021	-0.00346
0.09608	-0.00668		0.09151	-0.00357		0.10313	-0.0138		0.0892	-0.00345
0.09495	-0.00658		0.09048	-0.00355		0.10218	-0.01384		0.08828	-0.00352
0.09401	-0.00663		0.08954	-0.0036		0.10109	-0.01376		0.08717	-0.00342
0.0929	-0.00654		0.08853	-0.00359		0.1	-0.01368		0.08625	-0.0035
0.09199	-0.00661		0.08756	-0.00362		0.09908	-0.01375		0.08516	-0.00342
0.09087	-0.00651		0.08653	-0.00359		0.09792	-0.01361		0.08425	-0.0035
0.09	-0.00661		0.08556	-0.00362		0.09697	-0.01366		0.08317	-0.00343
0.08884	-0.00649		0.08453	-0.00359		0.09598	-0.01367		0.08224	-0.00349
0.0879	-0.00654		0.08358	-0.00364		0.09488	-0.01358		0.08117	-0.00342
0.08675	-0.00642		0.08252	-0.00358		0.09398	-0.01367		0.08025	-0.0035
0.08579	-0.00645		0.08157	-0.00363		0.09292	-0.01361		0.0792	-0.00345
0.08465	-0.00634		0.08053	-0.00359		0.09192	-0.01361		0.07828	-0.00353
0.08369	-0.00638		0.07957	-0.00363		0.09101	-0.01369		0.07722	-0.00347
0.08254	-0.00626		0.07854	-0.0036		0.08989	-0.01359		0.07631	-0.00355
0.08157	-0.00629		0.07757	-0.00363		0.08903	-0.01371		0.07525	-0.0035
0.08042	-0.00617		0.07656	-0.00362		0.08801	-0.01369		0.07434	-0.00358
0.07948	-0.00622		0.07561	-0.00366		0.08705	-0.01373		0.07323	-0.00348
0.07837	-0.00613		0.07459	-0.00364		0.08615	-0.01382		0.07234	-0.00358
0.07744	-0.00619		0.07361	-0.00366		0.08508	-0.01375		0.07123	-0.00349
0.07631	-0.00608		0.0726	-0.00365		0.08421	-0.01387		0.07032	-0.00357
0.07541	-0.00616		0.07165	-0.0037		0.08327	-0.01392		0.06924	-0.00349
0.07428	-0.00606		0.07058	-0.00364		0.08227	-0.01392		0.06831	-0.00355
0.07334	-0.00611		0.06961	-0.00366		0.08144	-0.01407		0.06725	-0.0035
0.07217	-0.00598		0.06859	-0.00365		0.08044	-0.01407		0.06631	-0.00356
0.07122	-0.00602		0.06761	-0.00366		0.07953	-0.01415		0.06526	-0.00351
0.07004	-0.00588		0.06658	-0.00363		0.07865	-0.01425		0.06435	-0.00359
0.0691	-0.00592		0.06561	-0.00366		0.07761	-0.01422		0.06328	-0.00353
0.06792	-0.00579		0.06456	-0.00362		0.07682	-0.0144		0.06238	-0.00362
0.06698	-0.00583		0.06362	-0.00367		0.07585	-0.01443		0.06131	-0.00355
0.06583	-0.00572		0.06257	-0.00363		0.07492	-0.01449		0.0604	-0.00364
0.06489	-0.00576		0.06163	-0.00368		0.07411	-0.01466		0.05932	-0.00356
0.06377	-0.00567		0.0606	-0.00365		0.07311	-0.01466		0.0584	-0.00364
0.06284	-0.00573		0.05964	-0.00368		0.07228	-0.01481		0.05731	-0.00356
0.06173	-0.00564		0.05864	-0.00368		0.07134	-0.01486		0.0564	-0.00364
0.06081	-0.0057		0.05762	-0.00367		0.07047	-0.01497		0.05531	-0.00356
0.05969	-0.00561		0.05663	-0.00368		0.06963	-0.01511		0.05437	-0.00361
0.05878	-0.00568		0.05563	-0.00368		0.06868	-0.01516		0.0533	-0.00354
0.05761	-0.00555		0.05462	-0.00367		0.06784	-0.0153		0.05237	-0.00361
0.05668	-0.0056		0.05362	-0.00367		0.067	-0.01544		0.05131	-0.00355
0.05551	-0.00547		0.05262	-0.00367		0.06605	-0.01548		0.05039	-0.00363
0.05457	-0.00552		0.0516	-0.00365		0.06525	-0.01566		0.04933	-0.00358
0.05343	-0.00541		0.05059	-0.00364		0.06432	-0.01572		0.04842	-0.00366
0.05248	-0.00545		0.0496	-0.00366		0.06346	-0.01584		0.04734	-0.00359
0.05135	-0.00535		0.0486	-0.00365		0.06266	-0.01602		0.04643	-0.00366
0.05042	-0.0054		0.04762	-0.00367		0.06171	-0.01606		0.04537	-0.00361
0.04931	-0.00532		0.0466	-0.00365		0.06094	-0.01626		0.04445	-0.00368
0.04839	-0.00538		0.04564	-0.00368		0.06003	-0.01634		0.04335	-0.00359
0.0473	-0.0053		0.04462	-0.00367		0.05918	-0.01647		0.04243	-0.00367
0.04638	-0.00537		0.04366	-0.0037		0.05835	-0.01662		0.04134	-0.00358
0.04528	-0.00529		0.04261	-0.00367		0.05742	-0.01668		0.04042	-0.00366
0.04437	-0.00536		0.04165	-0.0037		0.05663	-0.01687		0.03934	-0.00358
0.04324	-0.00526		0.04061	-0.00366		0.05577	-0.01699		0.03841	-0.00364
0.04232	-0.00532		0.03965	-0.0037		0.05487	-0.01708		0.03735	-0.00359
0.04118	-0.00521		0.03859	-0.00365		0.0541	-0.01728		0.03642	-0.00365
0.04024	-0.00526		0.03763	-0.00368		0.05316	-0.01733		0.03537	-0.00361
0.03911	-0.00516		0.03658	-0.00364		0.05229	-0.01745		0.03445	-0.00368
0.03819	-0.00522		0.03561	-0.00367		0.05149	-0.01762		0.03338	-0.00362
0.03705	-0.00512		0.03458	-0.00364		0.05053	-0.01766		0.03247	-0.0037
0.03614	-0.00518		0.03361	-0.00366		0.04975	-0.01785		0.03139	-0.00363
0.03504	-0.00511		0.0326	-0.00365		0.04885	-0.01794		0.03048	-0.00371
0.03412	-0.00517		0.03163	-0.00368		0.04799	-0.01806		0.0294	-0.00363
0.03303	-0.0051		0.03061	-0.00366		0.04715	-0.0182		0.02847	-0.0037
0.03212	-0.00517		0.02964	-0.00368		0.04616	-0.01821		0.02739	-0.00363
0.03104	-0.00511		0.02862	-0.00367		0.04535	-0.01838		0.02646	-0.00369
0.03015	-0.00519		0.02767	-0.00371		0.04444	-0.01846		0.02539	-0.00362
0.02905	-0.00512		0.02659	-0.00365		0.04352	-0.01853		0.02445	-0.00368
0.02816	-0.0052		0.02564	-0.00369		0.04272	-0.0187		0.02339	-0.00363
0.02701	-0.00509		0.02462	-0.00367		0.04173	-0.01871		0.02245	-0.00369
0.02611	-0.00516		0.02364	-0.00368		0.04084	-0.01881		0.0214	-0.00364
0.02497	-0.00506		0.02259	-0.00364		0.03996	-0.01891		0.02049	-0.00372
0.02407	-0.00513		0.02163	-0.00368		0.03895	-0.0189		0.01943	-0.00366
0.02296	-0.00505		0.02057	-0.00363		0.03814	-0.01907		0.01851	-0.00373
0.02206	-0.00512		0.01962	-0.00367		0.03715	-0.01908		0.01744	-0.00367
0.02097	-0.00505		0.01858	-0.00363		0.03622	-0.01914		0.01653	-0.00375
0.02001	-0.00508		0.01764	-0.00369		0.03537	-0.01927		0.01546	-0.00369
0.01894	-0.00503		0.01661	-0.00366		0.03435	-0.01925		0.01453	-0.00376
0.01803	-0.0051		0.01563	-0.00368		0.03345	-0.01934		0.01345	-0.00369
0.01695	-0.00504		0.01465	-0.00369		0.03242	-0.01932		0.01253	-0.00375
0.01606	-0.00513		0.01365	-0.00369		0.03146	-0.01935		0.01145	-0.00368
0.01497	-0.00505		0.01264	-0.00369		0.03056	-0.01944		0.01052	-0.00374
0.01408	-0.00514		0.01165	-0.0037		0.0295	-0.01939		0.00946	-0.00369
0.01296	-0.00505		0.01064	-0.00369		0.02857	-0.01945		0.00853	-0.00376
0.01205	-0.00512		0.00963	-0.00368		0.02758	-0.01946		0.00748	-0.00371
0.01093	-0.00503		0.00865	-0.00369		0.02652	-0.0194		0.00656	-0.00378
0.01006	-0.00512		0.00762	-0.00367		0.02561	-0.01948		0.00551	-0.00374
0.00898	-0.00506		0.00662	-0.00367		0.0245	-0.01939		0.00458	-0.0038
0.0081	-0.00515		0.00563	-0.00368		0.02349	-0.01938		0.00353	-0.00375
0.00703	-0.0051		0.00461	-0.00367		0.02255	-0.01943		0.00261	-0.00383
0.00616	-0.0052		0.00365	-0.00369		0.02141	-0.01931		0.00156	-0.00378
0.00509	-0.00515		0.00262	-0.00367		0.02047	-0.01936		0.0006581	-0.00387
0.0042	-0.00523		0.00167	-0.00372		0.01937	-0.01927		-0.0004398	-0.00378
0.00314	-0.00518		0.00066075	-0.00371		0.01831	-0.01922		-0.00136	-0.00386
0.00224	-0.00526		-0.0003105	-0.00373		0.01728	-0.01919		-0.00241	-0.00381
0.00116	-0.0052		-0.00134	-0.0037		0.01609	-0.01903		-0.00333	-0.00388
0.0002614	-0.00528		-0.00232	-0.00373		0.01509	-0.01903		-0.00441	-0.00381
-0.0008439	-0.0052		-0.00334	-0.0037		0.01398	-0.01893		-0.00534	-0.00387
-0.00178	-0.00525		-0.0043	-0.00374		0.01282	-0.01879		-0.00642	-0.0038
-0.0029	-0.00515		-0.00536	-0.00369		0.0118	-0.01877		-0.00736	-0.00386
-0.00381	-0.00522		-0.00631	-0.00373		0.01059	-0.01859		-0.00841	-0.00381
-0.00491	-0.00514		-0.00735	-0.0037		0.00947	-0.01848		-0.00933	-0.00388
-0.00582	-0.00522		-0.00832	-0.00372		0.00838	-0.0184		-0.01038	-0.00384
-0.0069	-0.00515		-0.00935	-0.00369		0.00714	-0.01819		-0.01129	-0.00392
-0.00782	-0.00521		-0.01033	-0.00371		0.00609	-0.01815		-0.01233	-0.00388
-0.0089	-0.00515		-0.01133	-0.00371		0.0049	-0.01798		-0.01326	-0.00395
-0.0098	-0.00523		-0.01229	-0.00374		0.00374	-0.01784		-0.01433	-0.00388
-0.01087	-0.00518		-0.01333	-0.00371		0.00262	-0.01774		-0.01526	-0.00394
-0.01177	-0.00525		-0.01429	-0.00375		0.0013	-0.01746		-0.01634	-0.00388
-0.01284	-0.0052		-0.01529	-0.00374		0.0002132	-0.01738		-0.01726	-0.00394
-0.01373	-0.00528		-0.01625	-0.00378		-0.00101	-0.01718		-0.01833	-0.00388
-0.01481	-0.00523		-0.01733	-0.00371		-0.00227	-0.01696		-0.01926	-0.00394
-0.0157	-0.00531		-0.01826	-0.00378		-0.00337	-0.01687		-0.02033	-0.00389
-0.01683	-0.00521		-0.0193	-0.00374		-0.00465	-0.01662		-0.02125	-0.00395
-0.01772	-0.00529		-0.02026	-0.00378		-0.00586	-0.01644		-0.0223	-0.00391
-0.01884	-0.0052		-0.02131	-0.00373		-0.00702	-0.0163		-0.02322	-0.00398
-0.01974	-0.00528		-0.02227	-0.00377		-0.00835	-0.01601		-0.02426	-0.00395
-0.02082	-0.00522		-0.02332	-0.00373		-0.00945	-0.01592		-0.02517	-0.00403
-0.02173	-0.00528		-0.02427	-0.00377		-0.01072	-0.01568		-0.02624	-0.00396
-0.02283	-0.00521		-0.02531	-0.00373		-0.01196	-0.01547		-0.02716	-0.00404
-0.02372	-0.00529		-0.02625	-0.00379		-0.01307	-0.01538		-0.02819	-0.00401
-0.02479	-0.00524		-0.02728	-0.00376		-0.01439	-0.0151		-0.02912	-0.00407
-0.02569	-0.00532		-0.02824	-0.00379		-0.01553	-0.01497		-0.03018	-0.00402
-0.02673	-0.00528		-0.02924	-0.00379		-0.01682	-0.01472		-0.03111	-0.00408
-0.02762	-0.00537		-0.03023	-0.0038		-0.01807	-0.0145		-0.03218	-0.00402
-0.02871	-0.0053		-0.03123	-0.0038		-0.01918	-0.0144		-0.03311	-0.00408
-0.02959	-0.00539		-0.03222	-0.00381		-0.02048	-0.01414		-0.03416	-0.00403
-0.03068	-0.00532		-0.03322	-0.00381		-0.02167	-0.01397		-0.0351	-0.00409
-0.03157	-0.0054		-0.03423	-0.0038		-0.02283	-0.01383		-0.03614	-0.00406
-0.03269	-0.00532		-0.03521	-0.00382		-0.02414	-0.01356		-0.03707	-0.00412
-0.03358	-0.0054		-0.03623	-0.0038		-0.02526	-0.01346		-0.03811	-0.00409
-0.03469	-0.00532		-0.03724	-0.00379		-0.02653	-0.01322		-0.03902	-0.00417
-0.0356	-0.00539		-0.03822	-0.00381		-0.02775	-0.01303		-0.04007	-0.00412
-0.03668	-0.00532		-0.03924	-0.00379		-0.02884	-0.01295		-0.04098	-0.0042
-0.03759	-0.00539		-0.0402	-0.00383		-0.03014	-0.01268		-0.04203	-0.00416
-0.03866	-0.00534		-0.04123	-0.0038		-0.03125	-0.01259		-0.04294	-0.00424
-0.03956	-0.00542		-0.04217	-0.00385		-0.03248	-0.01239		-0.044	-0.00418
-0.04061	-0.00538		-0.04319	-0.00384		-0.03365	-0.01224		-0.04492	-0.00425
-0.0415	-0.00546		-0.04415	-0.00387		-0.03478	-0.01212		-0.04598	-0.0042
-0.04257	-0.00541		-0.04518	-0.00385		-0.03607	-0.01187		-0.04692	-0.00426
-0.04345	-0.0055		-0.04615	-0.00387		-0.03716	-0.01179		-0.04797	-0.00421
-0.04452	-0.00544		-0.04716	-0.00386		-0.03831	-0.01166		-0.04891	-0.00427
-0.04544	-0.00551		-0.04813	-0.00389		-0.03956	-0.01144		-0.04995	-0.00423
-0.04655	-0.00542		-0.04918	-0.00384		-0.04059	-0.01141		-0.05088	-0.00429
-0.04745	-0.0055		-0.05013	-0.00389		-0.04182	-0.01121		-0.05191	-0.00427
-0.04854	-0.00543		-0.05116	-0.00386		-0.043	-0.01105		-0.05282	-0.00434
-0.04946	-0.00549		-0.05214	-0.00387		-0.04407	-0.01099		-0.05385	-0.00432
-0.05055	-0.00543		-0.05315	-0.00387		-0.04533	-0.01076		-0.05477	-0.00439
-0.05146	-0.0055		-0.05416	-0.00386		-0.04637	-0.01073		-0.05581	-0.00436
-0.05246	-0.00549		-0.05513	-0.00388		-0.04753	-0.01059		-0.05671	-0.00445
-0.05329	-0.00562		-0.0561	-0.00391		-0.0487	-0.01044		-0.05774	-0.00442
-0.05434	-0.00559		-0.05713	-0.00388		-0.04973	-0.01041		-0.05868	-0.00447
-0.05521	-0.00568		-0.05808	-0.00393		-0.05097	-0.0102		-0.05974	-0.00442
-0.05628	-0.00563		-0.05909	-0.00392		-0.05201	-0.01017		-0.06067	-0.00448
-0.05716	-0.00572		-0.06003	-0.00397		-0.05313	-0.01006		-0.06172	-0.00444
-0.05823	-0.00567		-0.06113	-0.00389		-0.0543	-0.00991		-0.06265	-0.0045
-0.05912	-0.00576		-0.06205	-0.00396		-0.05531	-0.00991		-0.06369	-0.00446
-0.06021	-0.00569		-0.06309	-0.00392		-0.05647	-0.00976		-0.06463	-0.00452
-0.06111	-0.00576		-0.06405	-0.00396		-0.05757	-0.00968		-0.06564	-0.00451
-0.06222	-0.00568		-0.06509	-0.00392		-0.05861	-0.00964		-0.06658	-0.00457
-0.06313	-0.00574		-0.06604	-0.00396		-0.05981	-0.00947		-0.0676	-0.00455
-0.06422	-0.00568		-0.06709	-0.00392		-0.06081	-0.00947		-0.0685	-0.00464
-0.06516	-0.00573		-0.06804	-0.00396		-0.06194	-0.00935		-0.06955	-0.00459
-0.06626	-0.00565		-0.06909	-0.00393		-0.06306	-0.00924		-0.07045	-0.00468
-0.06718	-0.00571		-0.07002	-0.00398		-0.06405	-0.00925		-0.07149	-0.00465
-0.06827	-0.00564		-0.07105	-0.00396		-0.06523	-0.0091		-0.07242	-0.00471
-0.06918	-0.00571		-0.07201	-0.00399		-0.06622	-0.0091		-0.07345	-0.00468
-0.07022	-0.00568		-0.07301	-0.00399		-0.06733	-0.00901		-0.0744	-0.00473
-0.0711	-0.00577		-0.07399	-0.00401		-0.06844	-0.00891		-0.07542	-0.00471
-0.07217	-0.00572		-0.07499	-0.00401		-0.06943	-0.00892		-0.07637	-0.00475
-0.07304	-0.00581		-0.07597	-0.00403		-0.07054	-0.00882		-0.0774	-0.00473
-0.07412	-0.00575		-0.07699	-0.00401		-0.07158	-0.00879		-0.07834	-0.00478
-0.07502	-0.00583		-0.078	-0.004		-0.07259	-0.00878		-0.07937	-0.00475
-0.07611	-0.00577		-0.07896	-0.00403		-0.0737	-0.00868		-0.08031	-0.00481
-0.07702	-0.00583		-0.07999	-0.00401		-0.0747	-0.00869		-0.08131	-0.00481
-0.07809	-0.00577		-0.08099	-0.00401		-0.07579	-0.00861		-0.08223	-0.00488
-0.07899	-0.00585		-0.08197	-0.00403		-0.07686	-0.00855		-0.08325	-0.00486
-0.08006	-0.0058		-0.08298	-0.00402		-0.07785	-0.00856		-0.08417	-0.00494
-0.08097	-0.00587		-0.08395	-0.00404		-0.07898	-0.00844		-0.08519	-0.00492
-0.08204	-0.00582		-0.08496	-0.00404		-0.07997	-0.00844		-0.08612	-0.00498
-0.08292	-0.00591		-0.08592	-0.00407		-0.08103	-0.00839		-0.08714	-0.00496
-0.08398	-0.00586		-0.08693	-0.00406		-0.08208	-0.00835		-0.08809	-0.00501
-0.08485	-0.00596		-0.08789	-0.00409		-0.08308	-0.00835		-0.08913	-0.00498
-0.08589	-0.00593		-0.08891	-0.00408		-0.08419	-0.00826		-0.09007	-0.00503
-0.08678	-0.00602		-0.08988	-0.00411		-0.08516	-0.00828		-0.0911	-0.005
-0.08782	-0.00598		-0.09088	-0.0041		-0.08619	-0.00826		-0.09205	-0.00505
-0.08872	-0.00606		-0.09188	-0.0041		-0.08725	-0.0082		-0.09307	-0.00503
-0.08981	-0.006		-0.09291	-0.00408		-0.08822	-0.00823		-0.09401	-0.00508
-0.09071	-0.00607		-0.09386	-0.00412		-0.08928	-0.00818		-0.09503	-0.00507
-0.09179	-0.00601		-0.09487	-0.00411		-0.09032	-0.00814		-0.09596	-0.00513
-0.09269	-0.00608		-0.09588	-0.00411		-0.09131	-0.00815		-0.09697	-0.00512
-0.09376	-0.00603		-0.09687	-0.00411		-0.09242	-0.00805		-0.09788	-0.0052
-0.09467	-0.0061		-0.09788	-0.00411		-0.09339	-0.00808		-0.09892	-0.00517
-0.09573	-0.00606		-0.09886	-0.00412		-0.09444	-0.00804		-0.09983	-0.00524
-0.09661	-0.00615		-0.09982	-0.00416		-0.0955	-0.00798		-0.10085	-0.00522
-0.09762	-0.00614		-0.10084	-0.00414		-0.09646	-0.00802		-0.1018	-0.00528
-0.09851	-0.00622		-0.10181	-0.00417		-0.09756	-0.00793		-0.10283	-0.00525
-0.09955	-0.00619		-0.10281	-0.00416		-0.09853	-0.00796		-0.10378	-0.00529
-0.1004	-0.00631		-0.10375	-0.00422		-0.09957	-0.00793		-0.10481	-0.00527
-0.10141	-0.0063		-0.10484	-0.00414		-0.10061	-0.00789		-0.10576	-0.00531
-0.10225	-0.00643		-0.10576	-0.00421		-0.10157	-0.00792		-0.10679	-0.00528
-0.10335	-0.00635		-0.1068	-0.00418		-0.10261	-0.00789		-0.10774	-0.00533
-0.10429	-0.00639		-0.10774	-0.00422		-0.10362	-0.00788		-0.10876	-0.00531
-0.10541	-0.0063		-0.1088	-0.00417		-0.10459	-0.0079		-0.10969	-0.00537
-0.10632	-0.00637		-0.10974	-0.00423		-0.10569	-0.00782		-0.1107	-0.00537
-0.10737	-0.00633		-0.11081	-0.00416		-0.10665	-0.00785		-0.11162	-0.00544
-0.10828	-0.0064		-0.11175	-0.00422		-0.1077	-0.00781		-0.11264	-0.00542
-0.10934	-0.00636		-0.11279	-0.00418		-0.10876	-0.00776		-0.11357	-0.00548
-0.11025	-0.00643		-0.11373	-0.00424		-0.10971	-0.0078		-0.11456	-0.00549
-0.11126	-0.00641		-0.11475	-0.00421		-0.1108	-0.00772		-0.1155	-0.00555
-0.11209	-0.00654		-0.11572	-0.00424		-0.11175	-0.00776		-0.11651	-0.00554
-0.11313	-0.00652		-0.11671	-0.00425		-0.11279	-0.00773		-0.11746	-0.00558
-0.11399	-0.00662		-0.1177	-0.00426		-0.11383	-0.00769		-0.11847	-0.00557
-0.11504	-0.00658		-0.11869	-0.00427		-0.1148	-0.00772		-0.11943	-0.00561
-0.11591	-0.00669		-0.11966	-0.00429		-0.11584	-0.00768		-0.12045	-0.0056
-0.11697	-0.00664		-0.12071	-0.00426		-0.11683	-0.0077		-0.1214	-0.00564
-0.11788	-0.00671		-0.12169	-0.00427		-0.1178	-0.00772		-0.12241	-0.00563
-0.11896	-0.00665		-0.12266	-0.0043		-0.11886	-0.00767		-0.12336	-0.00568
-0.11987	-0.00672		-0.12369	-0.00427		-0.11982	-0.0077		-0.12434	-0.00569
-0.12093	-0.00667		-0.12468	-0.00428		-0.12087	-0.00766		-0.12528	-0.00574
-0.12184	-0.00674		-0.12566	-0.00429		-0.12188	-0.00765		-0.12629	-0.00573
-0.12289	-0.0067		-0.12667	-0.00429		-0.12286	-0.00767		-0.12721	-0.00581
-0.1238	-0.00677		-0.12764	-0.00431		-0.12393	-0.0076		-0.12824	-0.00578
-0.12485	-0.00673		-0.12866	-0.0043		-0.1249	-0.00763		-0.12915	-0.00587
-0.12574	-0.00682		-0.1296	-0.00435		-0.12592	-0.00761		-0.13017	-0.00584
-0.12678	-0.00678		-0.13062	-0.00433		-0.12693	-0.00761		-0.13112	-0.0059
-0.12765	-0.00688		-0.13158	-0.00436		-0.12791	-0.00762		-0.13215	-0.00587
-0.12869	-0.00685		-0.1326	-0.00435		-0.12897	-0.00757		-0.13309	-0.00592
-0.12955	-0.00696		-0.13356	-0.00438		-0.12992	-0.00761		-0.1341	-0.00591
-0.1306	-0.00692		-0.13455	-0.00439		-0.13094	-0.0076		-0.13506	-0.00595
-0.13147	-0.00702		-0.13557	-0.00437		-0.13196	-0.00758		-0.13606	-0.00594
-0.13255	-0.00697		-0.13656	-0.00439		-0.13292	-0.00762		-0.137	-0.006
-0.13344	-0.00705		-0.13753	-0.00441		-0.13393	-0.0076		-0.138	-0.006
-0.13452	-0.00699		-0.13854	-0.0044		-0.13495	-0.00759		-0.13893	-0.00607
-0.13541	-0.00707		-0.13953	-0.00441		-0.13593	-0.00761		-0.13992	-0.00607
-0.13647	-0.00702		-0.14054	-0.0044		-0.13699	-0.00756		-0.14084	-0.00615
-0.13738	-0.00709		-0.14154	-0.0044		-0.13795	-0.00759		-0.14186	-0.00613
-0.13843	-0.00705		-0.14251	-0.00443		-0.13897	-0.00757		-0.14276	-0.00621
-0.13931	-0.00714		-0.14348	-0.00445		-0.14	-0.00754		-0.14377	-0.00621
-0.14035	-0.00712		-0.14449	-0.00445		-0.14096	-0.00758		-0.1447	-0.00627
-0.14123	-0.0072		-0.14546	-0.00447		-0.142	-0.00754		-0.14571	-0.00626
-0.14226	-0.00719		-0.14645	-0.00448		-0.14298	-0.00756		-0.14664	-0.00632
-0.14311	-0.0073		-0.14738	-0.00454		-0.14398	-0.00756		-0.14766	-0.00631
-0.14416	-0.00726		-0.14848	-0.00446		-0.145	-0.00755		-0.1486	-0.00637
-0.14501	-0.00738		-0.14938	-0.00454		-0.14596	-0.00758		-0.14961	-0.00635
-0.14606	-0.00734		-0.15041	-0.00451		-0.14698	-0.00756		-0.15054	-0.00642
-0.14696	-0.00742		-0.15134	-0.00457		-0.14796	-0.00758		-0.15154	-0.00642
-0.14802	-0.00737		-0.1524	-0.00452		-0.14893	-0.0076		-0.15247	-0.00648
-0.14892	-0.00745		-0.15334	-0.00458		-0.14997	-0.00757		-0.15345	-0.0065
-0.14997	-0.0074		-0.15441	-0.00452		-0.15095	-0.00759		-0.15437	-0.00657
-0.15087	-0.00749		-0.15533	-0.00458		-0.15196	-0.00758		-0.15535	-0.00659
-0.15191	-0.00745		-0.15636	-0.00456		-0.15299	-0.00755		-0.15628	-0.00666
-0.15281	-0.00753		-0.1573	-0.00461		-0.15395	-0.00759		-0.15727	-0.00666
-0.15387	-0.00749		-0.15831	-0.0046		-0.15499	-0.00755		-0.15817	-0.00675
-0.15474	-0.00759		-0.15927	-0.00464		-0.15595	-0.00759		-0.15919	-0.00673
-0.15577	-0.00756		-0.16027	-0.00464		-0.15696	-0.00758		-0.16012	-0.0068
-0.15662	-0.00768		-0.16123	-0.00467		-0.15797	-0.00757		-0.16112	-0.0068
-0.15761	-0.00769		-0.16222	-0.00468		-0.15893	-0.0076		-0.16205	-0.00687
-0.15847	-0.0078		-0.16317	-0.00472		-0.15993	-0.0076		-0.16305	-0.00687
-0.15948	-0.00779		-0.16422	-0.00467		-0.16091	-0.00762		-0.16399	-0.00692
-0.16035	-0.00789		-0.16517	-0.00472		-0.16188	-0.00765		-0.16498	-0.00693
-0.1614	-0.00785		-0.16615	-0.00474		-0.1629	-0.00764		-0.16591	-0.007
-0.16227	-0.00795		-0.16716	-0.00473		-0.16386	-0.00767		-0.16688	-0.00702
-0.16332	-0.00791		-0.16814	-0.00475		-0.16488	-0.00765		-0.1678	-0.0071
-0.1642	-0.008		-0.16912	-0.00476		-0.16589	-0.00764		-0.16878	-0.00711
-0.16523	-0.00797		-0.17012	-0.00476		-0.16686	-0.00767		-0.16968	-0.0072
-0.16613	-0.00805		-0.17108	-0.0048		-0.16791	-0.00762		-0.17067	-0.00721
-0.16716	-0.00803		-0.1721	-0.00478		-0.16888	-0.00765		-0.17151	-0.00735
-0.16802	-0.00814		-0.17302	-0.00485		-0.16988	-0.00765		-0.17256	-0.00731
-0.16905	-0.00812		-0.17403	-0.00485		-0.17087	-0.00766		-0.17348	-0.00738
-0.16989	-0.00824		-0.17499	-0.00488		-0.17183	-0.00769		-0.17448	-0.00738
-0.17091	-0.00822		-0.17598	-0.00488		-0.17287	-0.00766		-0.17539	-0.00747
-0.17175	-0.00835		-0.17693	-0.00493		-0.17382	-0.00771		-0.17639	-0.00747
-0.17279	-0.00831		-0.1779	-0.00496		-0.17482	-0.0077		-0.17731	-0.00753
-0.17361	-0.00846		-0.17894	-0.00492		-0.17581	-0.00771		-0.17831	-0.00754
-0.17465	-0.00843		-0.17987	-0.00498		-0.17676	-0.00776		-0.17922	-0.00762
-0.1755	-0.00854		-0.18085	-0.005		-0.17775	-0.00776		-0.18021	-0.00763
-0.17656	-0.00849		-0.18183	-0.00502		-0.17875	-0.00777		-0.18112	-0.00771
-0.17743	-0.0086		-0.18283	-0.00502		-0.17972	-0.00779		-0.18208	-0.00774
-0.17846	-0.00857		-0.18382	-0.00503		-0.18076	-0.00775		-0.183	-0.00782
-0.17933	-0.00867		-0.18481	-0.00503		-0.18172	-0.00779		-0.18396	-0.00785
-0.18036	-0.00864		-0.18575	-0.00509		-0.18273	-0.00778		-0.18486	-0.00794
-0.18123	-0.00875		-0.18673	-0.0051		-0.18374	-0.00777		-0.18584	-0.00796
-0.18225	-0.00873		-0.1877	-0.00513		-0.1847	-0.00781		-0.18673	-0.00806
-0.18309	-0.00886		-0.18866	-0.00516		-0.18571	-0.0078		-0.18772	-0.00807
-0.1841	-0.00885		-0.18964	-0.00518		-0.18666	-0.00784		-0.18861	-0.00817
-0.18492	-0.00898		-0.19056	-0.00525		-0.18766	-0.00785		-0.1896	-0.00818
-0.18596	-0.00896		-0.19164	-0.00518		-0.18865	-0.00785		-0.19051	-0.00826
-0.18672	-0.00914		-0.19251	-0.00529		-0.18958	-0.00791		-0.19149	-0.00828
-0.18773	-0.00913		-0.19354	-0.00527		-0.19058	-0.00791		-0.19242	-0.00835
-0.18856	-0.00926		-0.19446	-0.00534		-0.19154	-0.00795		-0.19339	-0.00837
-0.18961	-0.00922		-0.1955	-0.00531		-0.1925	-0.00798		-0.1943	-0.00846
-0.19046	-0.00934		-0.19641	-0.00538		-0.19351	-0.00797		-0.19526	-0.00849
-0.19148	-0.00933		-0.19747	-0.00533		-0.19448	-0.008		-0.19616	-0.00858
-0.19239	-0.00939		-0.19838	-0.00541		-0.19549	-0.00799		-0.19711	-0.00863
-0.19342	-0.00937		-0.19939	-0.0054		-0.1965	-0.00798		-0.198	-0.00872
-0.19427	-0.00948		-0.20032	-0.00546		-0.19745	-0.00803		-0.19899	-0.00874
-0.19528	-0.00948		-0.20131	-0.00547		-0.19847	-0.00801		-0.19986	-0.00886
-0.19611	-0.0096		-0.20224	-0.00553		-0.19941	-0.00806		-0.20085	-0.00887
-0.19711	-0.00961		-0.20323	-0.00554		-0.2004	-0.00807		-0.20173	-0.00897
-0.19791	-0.00976		-0.20417	-0.00559		-0.20138	-0.00809		-0.20271	-0.00899
-0.19893	-0.00975		-0.20514	-0.00562		-0.20232	-0.00814		-0.20358	-0.00911
-0.19974	-0.00989		-0.20608	-0.00567		-0.2033	-0.00816		-0.20458	-0.00911
-0.20074	-0.00989		-0.20714	-0.00562		-0.20425	-0.0082		-0.20548	-0.0092
-0.20155	-0.01004		-0.20803	-0.00572		-0.20521	-0.00824		-0.20645	-0.00923
-0.20261	-0.01		-0.20903	-0.00572		-0.2062	-0.00825		-0.20735	-0.00932
-0.20342	-0.01014		-0.20998	-0.00576		-0.20714	-0.0083		-0.20831	-0.00935
-0.20444	-0.01012		-0.21096	-0.00577		-0.20814	-0.0083		-0.20919	-0.00946
-0.20525	-0.01027		-0.21192	-0.00581		-0.20914	-0.00829		-0.21014	-0.00951
-0.20626	-0.01026		-0.21289	-0.00583		-0.2101	-0.00833		-0.21102	-0.00962
-0.20712	-0.01037		-0.21384	-0.00588		-0.21112	-0.00832		-0.21199	-0.00965
-0.20812	-0.01037		-0.21484	-0.00588		-0.21207	-0.00836		-0.21285	-0.00977
-0.20892	-0.01052		-0.21571	-0.00599		-0.21303	-0.00839		-0.21381	-0.00981
-0.20996	-0.01049		-0.21672	-0.00599		-0.21402	-0.0084		-0.21468	-0.00993
-0.21077	-0.01064		-0.21765	-0.00604		-0.21496	-0.00846		-0.21566	-0.00995
-0.21178	-0.01063		-0.21864	-0.00605		-0.21596	-0.00846		-0.21651	-0.01008
-0.21256	-0.0108		-0.21956	-0.00612		-0.2169	-0.00851		-0.21748	-0.01011
-0.21356	-0.0108		-0.22049	-0.00618		-0.21785	-0.00856		-0.21836	-0.01022
-0.2143	-0.011		-0.22154	-0.00614		-0.21881	-0.00859		-0.21931	-0.01026
-0.21534	-0.01097		-0.22244	-0.00623		-0.21974	-0.00865		-0.22022	-0.01035
-0.21614	-0.01112		-0.22342	-0.00625		-0.2207	-0.00868		-0.22116	-0.0104
-0.21716	-0.01111		-0.22435	-0.0063		-0.22169	-0.0087		-0.22204	-0.01051
-0.21795	-0.01127		-0.22534	-0.00632		-0.22264	-0.00874		-0.22297	-0.01057
-0.21894	-0.01128		-0.22631	-0.00634		-0.22366	-0.00872		-0.22384	-0.01069
-0.21975	-0.01142		-0.22728	-0.00637		-0.2246	-0.00877		-0.22478	-0.01075
-0.22077	-0.01141		-0.22818	-0.00646		-0.22557	-0.0088		-0.22564	-0.01087
-0.22157	-0.01156		-0.22915	-0.00648		-0.22658	-0.00879		-0.2266	-0.01091
-0.22259	-0.01155		-0.23006	-0.00656		-0.2275	-0.00886		-0.22743	-0.01106
-0.22336	-0.01172		-0.23103	-0.00659		-0.22849	-0.00887		-0.2284	-0.01109
-0.22436	-0.01172		-0.23198	-0.00663		-0.22939	-0.00896		-0.22926	-0.01122
-0.22514	-0.01189		-0.23285	-0.00674		-0.23035	-0.00899		-0.23021	-0.01126
-0.2261	-0.01192		-0.23392	-0.00668		-0.23131	-0.00903		-0.23106	-0.0114
-0.22684	-0.01212		-0.23477	-0.00681		-0.2322	-0.00912		-0.23202	-0.01144
-0.22783	-0.01213		-0.23573	-0.00684		-0.23317	-0.00915		-0.2329	-0.01155
-0.2286	-0.01231		-0.23671	-0.00686		-0.23412	-0.00919		-0.23383	-0.01161
-0.22966	-0.01226		-0.23767	-0.0069		-0.23505	-0.00926		-0.2347	-0.01173
-0.23045	-0.01242		-0.23858	-0.00697		-0.23605	-0.00926		-0.23563	-0.01179
-0.23145	-0.01242		-0.23959	-0.00696		-0.23699	-0.00931		-0.23649	-0.01192
-0.23221	-0.01261		-0.24047	-0.00707		-0.23798	-0.00932		-0.23741	-0.01199
-0.23323	-0.01259		-0.24145	-0.00709		-0.23896	-0.00934		-0.23826	-0.01213
-0.23406	-0.01272		-0.24236	-0.00717		-0.23988	-0.00941		-0.2392	-0.01218
-0.23508	-0.01271		-0.24331	-0.00721		-0.24087	-0.00941		-0.24004	-0.01233
-0.23588	-0.01286		-0.2442	-0.00731		-0.24179	-0.00948		-0.24097	-0.01239
-0.23688	-0.01286		-0.24516	-0.00734		-0.24272	-0.00954		-0.24183	-0.01252
-0.23765	-0.01304		-0.24611	-0.00738		-0.24367	-0.00959		-0.24276	-0.01258
-0.23864	-0.01305		-0.247	-0.00748		-0.24457	-0.00967		-0.2436	-0.01273
-0.23939	-0.01324		-0.2478	-0.00765		-0.24552	-0.00972		-0.24453	-0.01279
-0.24038	-0.01325		-0.24899	-0.00749		-0.24643	-0.0098		-0.24538	-0.01293
-0.2411	-0.01346		-0.24977	-0.00768		-0.24736	-0.00986		-0.24631	-0.01299
-0.24212	-0.01345		-0.25085	-0.00761		-0.24832	-0.0099		-0.24717	-0.01312
-0.24289	-0.01362		-0.2518	-0.00765		-0.24924	-0.00997		-0.24809	-0.01319
-0.24389	-0.01362		-0.25266	-0.00777		-0.25021	-0.00999		-0.24895	-0.01332
-0.24466	-0.0138		-0.25357	-0.00785		-0.25119	-0.01001		-0.24986	-0.0134
-0.24566	-0.0138		-0.25452	-0.0079		-0.25211	-0.01008		-0.25071	-0.01354
-0.24644	-0.01397		-0.25547	-0.00794		-0.2531	-0.01009		-0.25161	-0.01363
-0.24744	-0.01397		-0.25639	-0.00801		-0.25402	-0.01016		-0.25245	-0.01377
-0.24822	-0.01414		-0.2572	-0.00818		-0.25494	-0.01023		-0.25337	-0.01385
-0.24919	-0.01416		-0.25825	-0.00813		-0.25588	-0.01028		-0.25418	-0.01402
-0.24996	-0.01434		-0.25901	-0.00834		-0.25677	-0.01038		-0.2551	-0.01409
-0.25092	-0.01437		-0.25971	-0.0086		-0.25772	-0.01042		-0.25591	-0.01426
-0.25166	-0.01457		-0.26091	-0.00843		-0.25861	-0.01052		-0.25684	-0.01433
-0.25265	-0.01458		-0.26162	-0.00868		-0.25954	-0.01058		-0.25768	-0.01447
-0.25332	-0.01483		-0.26278	-0.00854		-0.26047	-0.01064		-0.25858	-0.01456
-0.25431	-0.01484		-0.26366	-0.00864		-0.26136	-0.01074		-0.25944	-0.01469
-0.25506	-0.01503		-0.26455	-0.00874		-0.26229	-0.0108		-0.26034	-0.01478
-0.25606	-0.01503		-0.26552	-0.00876		-0.26324	-0.01084		-0.26118	-0.01493
-0.25681	-0.01522		-0.26636	-0.0089		-0.26416	-0.01091		-0.26207	-0.01503
-0.25779	-0.01524		-0.26739	-0.00888		-0.26514	-0.01093		-0.26289	-0.01519
-0.25855	-0.01542		-0.26817	-0.00907		-0.26605	-0.01101		-0.26379	-0.01528
-0.25954	-0.01543		-0.26914	-0.00909		-0.26698	-0.01107		-0.26459	-0.01546
-0.26031	-0.01561		-0.27004	-0.00918		-0.26792	-0.01112		-0.26552	-0.01553
-0.26124	-0.01566		-0.27085	-0.00935		-0.26879	-0.01124		-0.26632	-0.01571
-0.26202	-0.01583		-0.27183	-0.00937		-0.26974	-0.01128		-0.26722	-0.0158
-0.26298	-0.01586		-0.27269	-0.00949		-0.27059	-0.01141		-0.26803	-0.01597
-0.2637	-0.01608		-0.27352	-0.00964		-0.2715	-0.01149		-0.26893	-0.01606
-0.26466	-0.01611		-0.27456	-0.0096		-0.27242	-0.01156		-0.26974	-0.01624
-0.26536	-0.01634		-0.2753	-0.00983		-0.27328	-0.01168		-0.27063	-0.01634
-0.26629	-0.01639		-0.27626	-0.00986		-0.27421	-0.01175		-0.27146	-0.01649
-0.26699	-0.01662		-0.27725	-0.00987		-0.27513	-0.01182		-0.27235	-0.01659
-0.26796	-0.01665		-0.27804	-0.01005		-0.276	-0.01193		-0.27318	-0.01675
-0.26868	-0.01686		-0.27904	-0.01005		-0.27697	-0.01196		-0.27407	-0.01685
-0.26959	-0.01693		-0.27985	-0.01022		-0.27785	-0.01206		-0.27486	-0.01704
-0.27031	-0.01715		-0.28079	-0.01027		-0.27877	-0.01213		-0.27571	-0.01717
-0.27125	-0.01719		-0.28169	-0.01036		-0.27973	-0.01217		-0.27653	-0.01734
-0.27201	-0.01738		-0.28249	-0.01053		-0.28057	-0.01231		-0.27742	-0.01744
-0.27297	-0.01741		-0.28346	-0.01056		-0.2815	-0.01237		-0.27821	-0.01763
-0.27372	-0.0176		-0.28421	-0.01077		-0.28238	-0.01247		-0.27909	-0.01774
-0.27468	-0.01763		-0.28512	-0.01085		-0.28325	-0.01259		-0.27987	-0.01794
-0.2754	-0.01785		-0.28604	-0.01092		-0.28416	-0.01267		-0.28073	-0.01806
-0.27633	-0.0179		-0.28681	-0.01112		-0.285	-0.01281		-0.28153	-0.01825
-0.27701	-0.01815		-0.28767	-0.01124		-0.28593	-0.01287		-0.28242	-0.01835
-0.27797	-0.01818		-0.28873	-0.01119		-0.28677	-0.01301		-0.28321	-0.01854
-0.27863	-0.01844		-0.28942	-0.01146		-0.28764	-0.01312		-0.28409	-0.01865
-0.2796	-0.01846		-0.29048	-0.01141		-0.28856	-0.01319		-0.28491	-0.01881
-0.28029	-0.0187		-0.2912	-0.01165		-0.2894	-0.01333		-0.28577	-0.01894
-0.28121	-0.01876		-0.29216	-0.01169		-0.2903	-0.01342		-0.28657	-0.01912
-0.28195	-0.01896		-0.29304	-0.01179		-0.29127	-0.01345		-0.28741	-0.01926
-0.2829	-0.019		-0.29382	-0.01198		-0.2921	-0.0136		-0.28819	-0.01946
-0.28363	-0.01921		-0.29479	-0.01201		-0.29303	-0.01366		-0.28905	-0.01959
-0.28456	-0.01926		-0.29554	-0.01223		-0.29387	-0.0138		-0.28983	-0.01979
-0.2853	-0.01946		-0.29635	-0.01239		-0.29471	-0.01394		-0.29071	-0.0199
-0.28622	-0.01952		-0.29731	-0.01243		-0.29561	-0.01403		-0.29148	-0.02011
-0.28693	-0.01975		-0.298	-0.0127		-0.2964	-0.01421		-0.29235	-0.02023
-0.28783	-0.01982		-0.29893	-0.01276		-0.29731	-0.01429		-0.29312	-0.02044
-0.28851	-0.02007		-0.29979	-0.01288		-0.29815	-0.01443		-0.29397	-0.02057
-0.28939	-0.02016		-0.30049	-0.01314		-0.29899	-0.01457		-0.29474	-0.02078
-0.28999	-0.02047		-0.30152	-0.01311		-0.29989	-0.01466		-0.29558	-0.02093
-0.29098	-0.02048		-0.30233	-0.01328		-0.30069	-0.01483		-0.29636	-0.02113
-0.29165	-0.02073		-0.30318	-0.01341		-0.30157	-0.01494		-0.29721	-0.02126
-0.29257	-0.02079		-0.3041	-0.01348		-0.30244	-0.01505		-0.29799	-0.02146
-0.29326	-0.02103		-0.30483	-0.01371		-0.30327	-0.0152		-0.2988	-0.02164
-0.29418	-0.02109		-0.30581	-0.01373		-0.30417	-0.01529		-0.29955	-0.02186
-0.29487	-0.02133		-0.3065	-0.014		-0.305	-0.01544		-0.30039	-0.02201
-0.29578	-0.0214		-0.30737	-0.01411		-0.30583	-0.01559		-0.30116	-0.02222
-0.29651	-0.02161		-0.30824	-0.01423		-0.30671	-0.01569		-0.30202	-0.02235
-0.29742	-0.02168		-0.30889	-0.01453		-0.30749	-0.01589		-0.30277	-0.02257
-0.29809	-0.02193		-0.30986	-0.01456		-0.30837	-0.01599		-0.30362	-0.02271
-0.29896	-0.02203		-0.31061	-0.01477		-0.30913	-0.0162		-0.30438	-0.02293
-0.29958	-0.02232		-0.31133	-0.01502		-0.30998	-0.01633		-0.3052	-0.02309
-0.30048	-0.0224		-0.31234	-0.01501		-0.31086	-0.01644		-0.30594	-0.02333
-0.30114	-0.02266		-0.31299	-0.01531		-0.31164	-0.01663		-0.30677	-0.02348
-0.30203	-0.02275		-0.31381	-0.01547		-0.31248	-0.01677		-0.30752	-0.02371
-0.30265	-0.02304		-0.31486	-0.01543		-0.31333	-0.0169		-0.30834	-0.02387
-0.30356	-0.02311		-0.31549	-0.01575		-0.31409	-0.01711		-0.30911	-0.02408
-0.30423	-0.02336		-0.31648	-0.01576		-0.31497	-0.01722		-0.30991	-0.02426
-0.30513	-0.02344		-0.31715	-0.01604		-0.31575	-0.01741		-0.31066	-0.02449
-0.30578	-0.02371		-0.31803	-0.01615		-0.31658	-0.01756		-0.31146	-0.02467
-0.30666	-0.0238		-0.31887	-0.01629		-0.31744	-0.01768		-0.31221	-0.0249
-0.30732	-0.02406		-0.31953	-0.01658		-0.31821	-0.01789		-0.31303	-0.02506
-0.30819	-0.02416		-0.32048	-0.01663		-0.31902	-0.01805		-0.31379	-0.02528
-0.30888	-0.0244		-0.32111	-0.01695		-0.31985	-0.0182		-0.31462	-0.02544
-0.30972	-0.02452		-0.32195	-0.01709		-0.3206	-0.01842		-0.31534	-0.02569
-0.31039	-0.02478		-0.32283	-0.01719		-0.32146	-0.01854		-0.31617	-0.02585
-0.31123	-0.0249		-0.32346	-0.01751		-0.32223	-0.01875		-0.31689	-0.0261
-0.31184	-0.0252		-0.32422	-0.01772		-0.32308	-0.01888		-0.31768	-0.02629
-0.3127	-0.02531		-0.32525	-0.0177		-0.32386	-0.01907		-0.31841	-0.02654
-0.31324	-0.02566		-0.32581	-0.01808		-0.32463	-0.01927		-0.31921	-0.02672
-0.3141	-0.02577		-0.32689	-0.01801		-0.32547	-0.01941		-0.31993	-0.02697
-0.31471	-0.02607		-0.32752	-0.01833		-0.32624	-0.01961		-0.32074	-0.02715
-0.31558	-0.02617		-0.32843	-0.01841		-0.32701	-0.01982		-0.32144	-0.02742
-0.31624	-0.02643		-0.32927	-0.01855		-0.3279	-0.01991		-0.32221	-0.02763
-0.31707	-0.02656		-0.32993	-0.01884		-0.32863	-0.02015		-0.32292	-0.02789
-0.31772	-0.02683		-0.33088	-0.01889		-0.32948	-0.02028		-0.32371	-0.02808
-0.31857	-0.02695		-0.33154	-0.01918		-0.33025	-0.02048		-0.32445	-0.02832
-0.3192	-0.02723		-0.33231	-0.01938		-0.331	-0.0207		-0.32527	-0.02848
-0.32001	-0.02738		-0.33318	-0.0195		-0.33185	-0.02083		-0.326	-0.02873
-0.32064	-0.02766		-0.3338	-0.01983		-0.33258	-0.02107		-0.32681	-0.0289
-0.32147	-0.02779		-0.33468	-0.01993		-0.33342	-0.02121		-0.32751	-0.02917
-0.3221	-0.02808		-0.33547	-0.02011		-0.33422	-0.02139		-0.3283	-0.02936
-0.32293	-0.02821		-0.33608	-0.02045		-0.33495	-0.02162		-0.329	-0.02964
-0.32352	-0.02852		-0.33711	-0.02043		-0.33582	-0.02174		-0.32978	-0.02984
-0.32432	-0.02868		-0.33788	-0.02063		-0.33652	-0.022		-0.33048	-0.03011
-0.32498	-0.02894		-0.33866	-0.02082		-0.33733	-0.02217		-0.33125	-0.03032
-0.32581	-0.02907		-0.33958	-0.02089		-0.33816	-0.02232		-0.33189	-0.03065
-0.32647	-0.02933		-0.34024	-0.02118		-0.33888	-0.02256		-0.3327	-0.03082
-0.32732	-0.02945		-0.34124	-0.02118		-0.3397	-0.02272		-0.3334	-0.03109
-0.32795	-0.02973		-0.34185	-0.02152		-0.34049	-0.0229		-0.33416	-0.03131
-0.32878	-0.02986		-0.34267	-0.02168		-0.34122	-0.02314		-0.33485	-0.03159
-0.32942	-0.03014		-0.34353	-0.0218		-0.3421	-0.02325		-0.33564	-0.03178
-0.33021	-0.0303		-0.34405	-0.02222		-0.34276	-0.02354		-0.33639	-0.03201
-0.33085	-0.03058		-0.34496	-0.0223		-0.3436	-0.02368		-0.33715	-0.03223
-0.33161	-0.03076		-0.3457	-0.02252		-0.34433	-0.02392		-0.33787	-0.03248
-0.33221	-0.03107		-0.34636	-0.02282		-0.3451	-0.02412		-0.33861	-0.03272
-0.33299	-0.03124		-0.34737	-0.02281		-0.34597	-0.02424		-0.33929	-0.03301
-0.33359	-0.03155		-0.34794	-0.02318		-0.34669	-0.02448		-0.34004	-0.03324
-0.33438	-0.03171		-0.34864	-0.02344		-0.34749	-0.02466		-0.34072	-0.03353
-0.33497	-0.03202		-0.34983	-0.02328		-0.34833	-0.0248		-0.34145	-0.03377
-0.33583	-0.03213		-0.35035	-0.0237		-0.34902	-0.02507		-0.34215	-0.03405
-0.33644	-0.03243		-0.35139	-0.02366		-0.34987	-0.0252		-0.34287	-0.0343
-0.33729	-0.03255		-0.35202	-0.02398		-0.35061	-0.02543		-0.34354	-0.0346
-0.3379	-0.03285		-0.35289	-0.0241		-0.35137	-0.02564		-0.34428	-0.03484
-0.3387	-0.033		-0.35372	-0.02424		-0.3522	-0.02579		-0.34492	-0.03516
-0.33934	-0.03328		-0.3543	-0.02461		-0.35285	-0.0261		-0.34567	-0.03539
-0.34012	-0.03345		-0.35523	-0.02467		-0.35362	-0.0263		-0.34642	-0.03562
-0.34073	-0.03375		-0.35582	-0.02503		-0.35447	-0.02643		-0.34717	-0.03585
-0.3415	-0.03392		-0.35659	-0.02523		-0.35516	-0.0267		-0.34791	-0.03608
-0.3421	-0.03423		-0.35749	-0.02531		-0.35601	-0.02683		-0.34865	-0.03632
-0.34285	-0.03442		-0.35803	-0.02571		-0.35671	-0.0271		-0.34934	-0.0366
-0.34344	-0.03474		-0.35878	-0.02593		-0.35754	-0.02725		-0.35007	-0.03685
-0.34418	-0.03494		-0.35983	-0.02589		-0.35831	-0.02745		-0.35074	-0.03715
-0.34476	-0.03526		-0.36029	-0.02636		-0.35902	-0.0277		-0.35146	-0.0374
-0.34552	-0.03545		-0.36142	-0.02624		-0.35983	-0.02787		-0.35214	-0.03769
-0.34609	-0.03578		-0.36204	-0.02657		-0.36058	-0.02809		-0.35287	-0.03794
-0.34689	-0.03593		-0.36292	-0.02668		-0.36127	-0.02836		-0.35355	-0.03823
-0.34753	-0.03621		-0.36378	-0.0268		-0.36214	-0.02847		-0.35423	-0.03852
-0.34833	-0.03636		-0.36433	-0.02719		-0.36279	-0.02878		-0.35489	-0.03883
-0.34896	-0.03665		-0.36529	-0.02723		-0.36361	-0.02894		-0.35559	-0.0391
-0.34975	-0.03681		-0.36588	-0.02758		-0.36437	-0.02915		-0.35629	-0.03937
-0.35037	-0.0371		-0.3666	-0.02783		-0.36503	-0.02945		-0.35706	-0.03958
-0.35115	-0.03727		-0.36745	-0.02796		-0.36587	-0.02959		-0.35778	-0.03984
-0.35179	-0.03755		-0.36796	-0.02838		-0.36655	-0.02987		-0.35852	-0.04007
-0.35251	-0.03776		-0.36885	-0.02848		-0.36731	-0.03008		-0.35922	-0.04035
-0.35311	-0.03807		-0.36961	-0.02869		-0.3681	-0.03026		-0.35994	-0.0406
-0.35382	-0.03829		-0.37009	-0.02914		-0.36878	-0.03054		-0.36061	-0.0409
-0.35439	-0.03862		-0.37105	-0.02917		-0.36965	-0.03066		-0.3613	-0.04118
-0.35507	-0.03887		-0.37186	-0.02934		-0.37032	-0.03095		-0.36196	-0.04149
-0.35569	-0.03916		-0.37259	-0.02957		-0.37104	-0.03119		-0.36266	-0.04176
-0.3565	-0.03931		-0.37355	-0.02961		-0.37184	-0.03137		-0.36335	-0.04205
-0.35709	-0.03962		-0.37408	-0.03002		-0.3725	-0.03167		-0.36403	-0.04234
-0.35791	-0.03976		-0.37511	-0.02999		-0.37327	-0.03187		-0.36467	-0.04266
-0.35852	-0.04006		-0.37565	-0.03039		-0.37405	-0.03206		-0.36536	-0.04295
-0.3593	-0.04023		-0.37641	-0.0306		-0.37466	-0.0324		-0.36601	-0.04326
-0.3599	-0.04054		-0.37725	-0.03074		-0.3755	-0.03254		-0.36675	-0.0435
-0.36066	-0.04072		-0.37767	-0.03124		-0.37609	-0.0329		-0.3675	-0.04373
-0.36127	-0.04102		-0.37851	-0.03138		-0.37688	-0.03309		-0.36821	-0.04399
-0.36199	-0.04124		-0.37921	-0.03164		-0.37757	-0.03336		-0.36896	-0.04422
-0.36257	-0.04156		-0.37977	-0.03203		-0.3782	-0.03368		-0.36963	-0.04452
-0.36326	-0.0418		-0.38073	-0.03206		-0.37905	-0.03382		-0.37033	-0.04479
-0.36384	-0.04212		-0.38127	-0.03246		-0.37973	-0.0341		-0.37102	-0.04507
-0.36457	-0.04233		-0.38178	-0.03289		-0.38042	-0.03437		-0.37168	-0.04538
-0.3651	-0.04269		-0.3831	-0.03261		-0.38125	-0.03452		-0.37236	-0.04567
-0.36588	-0.04286		-0.3835	-0.03313		-0.38184	-0.03488		-0.37301	-0.04599
-0.36645	-0.04319		-0.38451	-0.03312		-0.3826	-0.03509		-0.37368	-0.04629
-0.36725	-0.04335		-0.38508	-0.0335		-0.38331	-0.03534		-0.37433	-0.04661
-0.36784	-0.04366		-0.38588	-0.03367		-0.38394	-0.03567		-0.37498	-0.04693
-0.36861	-0.04384		-0.38673	-0.0338		-0.38473	-0.03585		-0.37563	-0.04725
-0.36922	-0.04414		-0.38718	-0.03428		-0.38535	-0.03618		-0.37632	-0.04753
-0.36997	-0.04433		-0.38807	-0.03437		-0.38604	-0.03646		-0.37705	-0.04777
-0.37057	-0.04464		-0.38857	-0.03481		-0.38681	-0.03666		-0.37777	-0.04803
-0.37128	-0.04486		-0.38914	-0.03518		-0.38733	-0.03708		-0.3785	-0.04827
-0.37188	-0.04517		-0.39011	-0.03521		-0.38817	-0.03722		-0.3792	-0.04855
-0.37257	-0.04541		-0.39052	-0.03572		-0.38878	-0.03756		-0.37988	-0.04884
-0.37315	-0.04573		-0.39117	-0.03603		-0.38953	-0.03778		-0.3805	-0.04918
-0.37381	-0.04599		-0.39218	-0.03602		-0.39028	-0.038		-0.38117	-0.04948
-0.37438	-0.04632		-0.3925	-0.03661		-0.3909	-0.03833		-0.38182	-0.0498
-0.37503	-0.04659		-0.39356	-0.03656		-0.39164	-0.03856		-0.38246	-0.05013
-0.37564	-0.04689		-0.39422	-0.03685		-0.39236	-0.03881		-0.38312	-0.05044
-0.3764	-0.04708		-0.39495	-0.03709		-0.39292	-0.03919		-0.38376	-0.05076
-0.37701	-0.04738		-0.39584	-0.03718		-0.39375	-0.03934		-0.38435	-0.05114
-0.37776	-0.04757		-0.39627	-0.03768		-0.39431	-0.03973		-0.38497	-0.05148
-0.37834	-0.04789		-0.39719	-0.03775		-0.39501	-0.03999		-0.3856	-0.05182
-0.37907	-0.0481		-0.39774	-0.03814		-0.39574	-0.04023		-0.38628	-0.05211
-0.37965	-0.04842		-0.39834	-0.03849		-0.39627	-0.04064		-0.387	-0.05236
-0.38033	-0.04867		-0.39912	-0.03868		-0.39704	-0.04084		-0.38775	-0.05259
-0.38094	-0.04897		-0.39949	-0.03923		-0.39764	-0.04119		-0.38843	-0.05288
-0.38158	-0.04925		-0.4003	-0.03939		-0.3983	-0.04149		-0.38916	-0.05313
-0.38213	-0.04959		-0.401	-0.03965		-0.39902	-0.04174		-0.38977	-0.05348
-0.38276	-0.04988		-0.40135	-0.04022		-0.39962	-0.04209		-0.39045	-0.05377
-0.3833	-0.05023		-0.40223	-0.04032		-0.40042	-0.04226		-0.39107	-0.05412
-0.38394	-0.05051		-0.40299	-0.04053		-0.40104	-0.0426		-0.39171	-0.05445
-0.38451	-0.05084		-0.40357	-0.0409		-0.40167	-0.04292		-0.39231	-0.05481
-0.38522	-0.05106		-0.40466	-0.04082		-0.40242	-0.04314		-0.39297	-0.05512
-0.38578	-0.0514		-0.40504	-0.04136		-0.40299	-0.04352		-0.39357	-0.05548
-0.38653	-0.05159		-0.40601	-0.04138		-0.40362	-0.04384		-0.3942	-0.05582
-0.38712	-0.05191		-0.40647	-0.04185		-0.40438	-0.04405		-0.39478	-0.0562
-0.38782	-0.05214		-0.40713	-0.04215		-0.40487	-0.0445		-0.39544	-0.05651
-0.38842	-0.05245		-0.40797	-0.04229		-0.40565	-0.04469		-0.3961	-0.05682
-0.3891	-0.05269		-0.40824	-0.04292		-0.40619	-0.0451		-0.39686	-0.05704
-0.38967	-0.05302		-0.40897	-0.04316		-0.40682	-0.04542		-0.39752	-0.05735
-0.39035	-0.05327		-0.40962	-0.04346		-0.40752	-0.04568		-0.39825	-0.05759
-0.39091	-0.05361		-0.41007	-0.04394		-0.40803	-0.04611		-0.39889	-0.05792
-0.39154	-0.05389		-0.41098	-0.04402		-0.40884	-0.04628		-0.39955	-0.05823
-0.39209	-0.05424		-0.41143	-0.0445		-0.40946	-0.04661		-0.40014	-0.0586
-0.39269	-0.05455		-0.41179	-0.04505		-0.41004	-0.04698		-0.40079	-0.05892
-0.3932	-0.05492		-0.41309	-0.04479		-0.41085	-0.04715		-0.40137	-0.0593
-0.39387	-0.05518		-0.41344	-0.04536		-0.41135	-0.04759		-0.40201	-0.05963
-0.39441	-0.05553		-0.41444	-0.04536		-0.41204	-0.04786		-0.40258	-0.06002
-0.39511	-0.05576		-0.41491	-0.04582		-0.41272	-0.04814		-0.4032	-0.06036
-0.3957	-0.05608		-0.41565	-0.04604		-0.41321	-0.04859		-0.40371	-0.06081
-0.39645	-0.05627		-0.41649	-0.04618		-0.41397	-0.0488		-0.40436	-0.06113
-0.39701	-0.05661		-0.41678	-0.0468		-0.4145	-0.04921		-0.40493	-0.06152
-0.3977	-0.05685		-0.41765	-0.04691		-0.41504	-0.04961		-0.40564	-0.06178
-0.39824	-0.0572		-0.41808	-0.04741		-0.41581	-0.04982		-0.40636	-0.06204
-0.3989	-0.05746		-0.41846	-0.04795		-0.4162	-0.05035		-0.40707	-0.0623
-0.39946	-0.0578		-0.41943	-0.04797		-0.41701	-0.05052		-0.40771	-0.06263
-0.40004	-0.05812		-0.41972	-0.04859		-0.41749	-0.05097		-0.40839	-0.06292
-0.40058	-0.05848		-0.42028	-0.04897		-0.41815	-0.05127		-0.40896	-0.06331
-0.40117	-0.05879		-0.42124	-0.04901		-0.41892	-0.05147		-0.40961	-0.06363
-0.40169	-0.05916		-0.42142	-0.04972		-0.41945	-0.05189		-0.41013	-0.06406
-0.40225	-0.0595		-0.42235	-0.04978		-0.42014	-0.05216		-0.41075	-0.06441
-0.40282	-0.05983		-0.42318	-0.04993		-0.42083	-0.05243		-0.41129	-0.06483
-0.4035	-0.06008		-0.42374	-0.05031		-0.42128	-0.05291		-0.41191	-0.06517
-0.40404	-0.06043		-0.42467	-0.05037		-0.42208	-0.05309		-0.41242	-0.06562
-0.40476	-0.06065		-0.42496	-0.05099		-0.42254	-0.05356		-0.41301	-0.06599
-0.40529	-0.06101		-0.42587	-0.05107		-0.42315	-0.0539		-0.41354	-0.06642
-0.40595	-0.06127		-0.42631	-0.05156		-0.42382	-0.05419		-0.41421	-0.06672
-0.40647	-0.06164		-0.42682	-0.05198		-0.42423	-0.05471		-0.41482	-0.06707
-0.40713	-0.0619		-0.4276	-0.05217		-0.42497	-0.05494		-0.41559	-0.06728
-0.40765	-0.06227		-0.42775	-0.05291		-0.4255	-0.05535		-0.41619	-0.06765
-0.40825	-0.06258		-0.42854	-0.0531		-0.42605	-0.05575		-0.41691	-0.0679
-0.40877	-0.06295		-0.42924	-0.05336		-0.42675	-0.05601		-0.41748	-0.06829
-0.40923	-0.06336		-0.42944	-0.05405		-0.42728	-0.05642		-0.41814	-0.0686
-0.4097	-0.06377		-0.43022	-0.05424		-0.42808	-0.0566		-0.41867	-0.06903
-0.41035	-0.06404		-0.43097	-0.05446		-0.42863	-0.05699		-0.41928	-0.06938
-0.41084	-0.06443		-0.43137	-0.05498		-0.42916	-0.0574		-0.41978	-0.06984
-0.4115	-0.06469		-0.4326	-0.05478		-0.42991	-0.05762		-0.4204	-0.07018
-0.412	-0.06508		-0.43284	-0.05544		-0.43039	-0.05808		-0.42084	-0.07069
-0.41271	-0.0653		-0.43382	-0.05546		-0.43096	-0.05846		-0.42145	-0.07105
-0.41323	-0.06567		-0.43427	-0.05594		-0.43167	-0.05871		-0.42193	-0.07152
-0.41388	-0.06594		-0.43482	-0.05633		-0.43204	-0.05926		-0.42257	-0.07185
-0.41438	-0.06632		-0.43571	-0.05643		-0.43282	-0.05946		-0.42308	-0.07229
-0.41503	-0.06659		-0.4359	-0.05713		-0.43326	-0.05995		-0.42385	-0.0725
-0.41554	-0.06697		-0.43659	-0.0574		-0.43377	-0.06038		-0.42445	-0.07286
-0.41616	-0.06726		-0.43711	-0.05782		-0.43447	-0.06064		-0.4252	-0.07309
-0.41664	-0.06766		-0.43746	-0.05838		-0.43488	-0.06116		-0.42576	-0.07349
-0.4172	-0.068		-0.43834	-0.05849		-0.43562	-0.06139		-0.42643	-0.07379
-0.41769	-0.06839		-0.43868	-0.05906		-0.43619	-0.06176		-0.42691	-0.07426
-0.41823	-0.06875		-0.43888	-0.05976		-0.43669	-0.0622		-0.42755	-0.07459
-0.41869	-0.06916		-0.44021	-0.05947		-0.43751	-0.06236		-0.42799	-0.0751
-0.41926	-0.06949		-0.4405	-0.06009		-0.43794	-0.06286		-0.42858	-0.07547
-0.4198	-0.06985		-0.44151	-0.06008		-0.43857	-0.06318		-0.42903	-0.07597
-0.42046	-0.07011		-0.442	-0.06052		-0.43922	-0.06349		-0.42965	-0.07632
-0.42096	-0.07049		-0.44263	-0.06084		-0.43962	-0.06402		-0.43005	-0.07686
-0.42161	-0.07076		-0.44352	-0.06094		-0.44032	-0.06428		-0.43066	-0.07722
-0.42209	-0.07116		-0.44365	-0.0617		-0.4408	-0.06474		-0.43112	-0.07771
-0.42275	-0.07142		-0.44451	-0.06182		-0.44124	-0.06523		-0.4318	-0.078
-0.4232	-0.07185		-0.44494	-0.06231		-0.44196	-0.06547		-0.43239	-0.07837
-0.42381	-0.07215		-0.44508	-0.06306		-0.44223	-0.06611		-0.43314	-0.0786
-0.42426	-0.07257		-0.4461	-0.06304		-0.44301	-0.06631		-0.43371	-0.07899
-0.4248	-0.07292		-0.44631	-0.06373		-0.44345	-0.0668		-0.43443	-0.07925
-0.42525	-0.07335		-0.44679	-0.06418		-0.444	-0.06719		-0.43491	-0.07972
-0.42579	-0.0737		-0.44777	-0.0642		-0.44476	-0.0674		-0.43552	-0.08007
-0.42623	-0.07413		-0.44778	-0.06506		-0.44523	-0.06787		-0.43595	-0.08059
-0.42676	-0.07449		-0.44853	-0.06528		-0.44586	-0.06819		-0.43654	-0.08096
-0.42727	-0.07487		-0.44959	-0.06523		-0.44654	-0.06847		-0.43695	-0.0815
-0.42788	-0.07517		-0.44998	-0.06576		-0.44688	-0.06905		-0.43757	-0.08185
-0.42835	-0.07558		-0.45099	-0.06575		-0.44766	-0.06925		-0.43797	-0.08239
-0.42902	-0.07583		-0.45117	-0.06646		-0.44805	-0.06978		-0.43853	-0.08279
-0.4295	-0.07623		-0.45215	-0.06648		-0.44859	-0.07018		-0.43892	-0.08335
-0.43014	-0.07651		-0.45249	-0.06705		-0.44925	-0.07048		-0.43956	-0.08367
-0.43059	-0.07693		-0.45291	-0.06756		-0.44957	-0.07108		-0.44008	-0.08411
-0.43124	-0.0772		-0.45372	-0.06772		-0.45022	-0.07139		-0.44087	-0.0843
-0.43164	-0.07766		-0.45364	-0.06866		-0.45074	-0.07181		-0.44144	-0.08469
-0.43223	-0.07798		-0.45442	-0.06885		-0.45114	-0.07233		-0.44217	-0.08494
-0.43265	-0.07842		-0.45511	-0.06912		-0.45185	-0.07259		-0.44265	-0.08541
-0.43315	-0.07881		-0.4552	-0.06991		-0.45222	-0.07314		-0.44326	-0.08576
-0.43356	-0.07926		-0.45594	-0.07014		-0.45302	-0.07332		-0.44367	-0.0863
-0.43407	-0.07964		-0.45664	-0.0704		-0.45353	-0.07375		-0.44425	-0.08668
-0.43443	-0.08013		-0.45687	-0.07107		-0.45398	-0.07423		-0.4446	-0.08727
-0.43507	-0.08041		-0.45828	-0.07071		-0.45472	-0.07446		-0.44521	-0.08763
-0.4355	-0.08085		-0.4584	-0.07148		-0.45515	-0.07496		-0.44561	-0.08817
-0.43616	-0.08111		-0.45943	-0.07145		-0.45561	-0.07543		-0.44615	-0.08859
-0.43661	-0.08153		-0.45987	-0.07194		-0.45634	-0.07567		-0.44649	-0.08919
-0.43723	-0.08182		-0.46032	-0.07242		-0.45657	-0.07634		-0.4471	-0.08955
-0.43766	-0.08226		-0.46118	-0.07254		-0.45732	-0.07656		-0.44753	-0.09006
-0.43829	-0.08255		-0.46121	-0.07338		-0.45769	-0.07711		-0.44826	-0.09031
-0.43869	-0.08301		-0.46187	-0.07368		-0.45809	-0.07764		-0.44889	-0.09065
-0.43928	-0.08332		-0.46227	-0.0742		-0.45882	-0.07788		-0.44959	-0.09092
-0.43966	-0.0838		-0.46247	-0.0749		-0.45912	-0.07849		-0.45012	-0.09135
-0.44017	-0.08418		-0.46326	-0.07508		-0.45984	-0.07874		-0.45076	-0.09167
-0.44057	-0.08464		-0.46353	-0.07571		-0.46036	-0.07916		-0.45118	-0.0922
-0.44105	-0.08504		-0.46356	-0.07656		-0.4608	-0.07965		-0.45176	-0.09258
-0.44148	-0.08548		-0.46491	-0.07625		-0.46159	-0.07983		-0.45212	-0.09316
-0.44201	-0.08584		-0.46515	-0.07691		-0.46191	-0.08043		-0.45268	-0.09356
-0.44248	-0.08625		-0.46613	-0.07693		-0.46249	-0.0808		-0.45302	-0.09416
-0.44309	-0.08655		-0.46661	-0.07738		-0.46309	-0.08115		-0.4536	-0.09455
-0.44354	-0.08697		-0.46716	-0.07777		-0.46337	-0.08178		-0.45389	-0.09519
-0.44416	-0.08726		-0.4681	-0.07783		-0.46405	-0.08206		-0.45444	-0.0956
-0.44459	-0.0877		-0.46808	-0.07871		-0.4645	-0.08254		-0.45478	-0.0962
-0.44521	-0.08799		-0.46891	-0.07886		-0.46484	-0.08312		-0.45542	-0.09653
-0.44559	-0.08847		-0.46935	-0.07935		-0.46555	-0.08338		-0.45596	-0.09695
-0.44617	-0.08879		-0.46937	-0.0802		-0.46573	-0.0841		-0.4567	-0.09718
-0.44654	-0.08928		-0.47026	-0.0803		-0.46649	-0.08431		-0.45727	-0.09757
-0.44706	-0.08965		-0.47035	-0.08109		-0.46684	-0.08488		-0.45787	-0.09794
-0.44744	-0.09012		-0.47076	-0.0816		-0.46732	-0.08533		-0.45832	-0.09844
-0.44792	-0.09052		-0.47174	-0.08162		-0.46814	-0.08549		-0.45888	-0.09884
-0.44829	-0.09101		-0.47162	-0.08259		-0.46847	-0.08608		-0.45925	-0.09941
-0.44881	-0.09138		-0.47201	-0.08312		-0.46906	-0.08644		-0.45979	-0.09983
-0.44917	-0.09187		-0.47335	-0.08283		-0.46968	-0.08677		-0.46005	-0.1005
-0.44978	-0.09217		-0.47358	-0.0835		-0.46992	-0.08744		-0.46061	-0.1009
-0.45018	-0.09263		-0.4747	-0.08339		-0.47067	-0.08766		-0.46095	-0.1015
-0.45084	-0.09289		-0.47478	-0.08419		-0.47101	-0.08824		-0.46151	-0.1019
-0.45126	-0.09334		-0.47577	-0.0842		-0.47143	-0.08875		-0.46174	-0.1026
-0.45183	-0.09367		-0.47606	-0.08482		-0.47208	-0.08905		-0.46241	-0.1029
-0.45222	-0.09414		-0.47637	-0.08542		-0.4723	-0.08974		-0.46275	-0.1035
-0.45276	-0.09449		-0.47724	-0.08553		-0.47285	-0.09013		-0.46353	-0.1037
-0.45313	-0.09498		-0.477	-0.08661		-0.47333	-0.09059		-0.46409	-0.1041
-0.45368	-0.09532		-0.47772	-0.08685		-0.47362	-0.09121		-0.46476	-0.1044
-0.45401	-0.09584		-0.47838	-0.08715		-0.47434	-0.09146		-0.46521	-0.1049
-0.45448	-0.09625		-0.47829	-0.0881		-0.47464	-0.09207		-0.46588	-0.1052
-0.45481	-0.09676		-0.47897	-0.08837		-0.47542	-0.09226		-0.46622	-0.1058
-0.45527	-0.09718		-0.47964	-0.08866		-0.47593	-0.09269		-0.46667	-0.1063
-0.45553	-0.09775		-0.4795	-0.08965		-0.47628	-0.09326		-0.46701	-0.1069
-0.4561	-0.09808		-0.48109	-0.08914		-0.47699	-0.09352		-0.46746	-0.1074
-0.45651	-0.09853		-0.4812	-0.08991		-0.47739	-0.09404		-0.4678	-0.108
-0.45708	-0.09886		-0.48215	-0.08996		-0.47773	-0.09462		-0.46825	-0.1085
-0.45752	-0.09929		-0.48257	-0.09046		-0.47846	-0.09486		-0.46859	-0.1091
-0.45811	-0.09961		-0.48292	-0.09103		-0.47858	-0.09563		-0.46904	-0.1096
-0.45847	-0.1001		-0.48377	-0.09116		-0.47924	-0.09593		-0.46938	-0.1102
-0.45908	-0.1004		-0.48369	-0.0921		-0.47959	-0.0965		-0.47005	-0.1105
-0.45943	-0.1009		-0.48434	-0.0924		-0.47981	-0.09718		-0.47061	-0.1109
-0.45991	-0.1013		-0.48466	-0.09299		-0.48055	-0.09741		-0.47139	-0.1111
-0.46026	-0.1018		-0.48481	-0.09373		-0.48073	-0.09813		-0.47184	-0.1116
-0.46074	-0.1022		-0.48565	-0.09387		-0.48138	-0.09844		-0.4724	-0.112
-0.46109	-0.1027		-0.48573	-0.09467		-0.4819	-0.09886		-0.47285	-0.1125
-0.46157	-0.1031		-0.48551	-0.09573		-0.48226	-0.09942		-0.4733	-0.113
-0.46179	-0.1037		-0.48689	-0.0954		-0.4831	-0.09956		-0.47364	-0.1136
-0.46227	-0.1041		-0.48699	-0.09618		-0.48337	-0.1002		-0.47409	-0.1141
-0.46262	-0.1046		-0.48787	-0.09629		-0.4838	-0.1007		-0.47443	-0.1147
-0.46323	-0.1049		-0.48858	-0.09654		-0.48435	-0.1011		-0.47488	-0.1152
-0.46358	-0.1054		-0.48898	-0.09706		-0.48455	-0.1018		-0.47511	-0.1159
-0.46419	-0.1057		-0.49005	-0.097		-0.48509	-0.1022		-0.47556	-0.1164
-0.46467	-0.1061		-0.48989	-0.09801		-0.48552	-0.1027		-0.4759	-0.117
-0.46528	-0.1064		-0.49067	-0.0982		-0.48572	-0.1034		-0.47635	-0.1175
-0.4655	-0.107		-0.49107	-0.09872		-0.4865	-0.1036		-0.47691	-0.1179
-0.46598	-0.1074		-0.49101	-0.09964		-0.48647	-0.1045		-0.47758	-0.1182
-0.4662	-0.108		-0.4918	-0.09983		-0.48713	-0.1048		-0.47825	-0.1185
-0.46668	-0.1084		-0.4918	-0.1007		-0.48744	-0.1054		-0.47881	-0.1189
-0.46703	-0.1089		-0.49211	-0.1013		-0.48776	-0.106		-0.47926	-0.1194
-0.46751	-0.1093		-0.49311	-0.1013		-0.48865	-0.1061		-0.47971	-0.1199
-0.46773	-0.1099		-0.49273	-0.1025		-0.48896	-0.1067		-0.48005	-0.1205
-0.46821	-0.1103		-0.49281	-0.1033		-0.48939	-0.1072		-0.4805	-0.121
-0.46843	-0.1109		-0.4945	-0.1027		-0.49016	-0.1074		-0.48073	-0.1217
-0.46904	-0.1112		-0.49446	-0.1036		-0.49025	-0.1082		-0.48118	-0.1222
-0.46939	-0.1117		-0.49581	-0.1033		-0.49102	-0.1084		-0.48152	-0.1228
-0.47	-0.112		-0.49566	-0.1043		-0.49123	-0.1091		-0.48186	-0.1234
-0.47035	-0.1125		-0.49666	-0.1043		-0.49154	-0.1097		-0.48209	-0.1241
-0.47083	-0.1129		-0.49697	-0.1049		-0.4922	-0.11		-0.48254	-0.1246
-0.47118	-0.1134		-0.49693	-0.1058		-0.49229	-0.1108		-0.48299	-0.1251
-0.47153	-0.1139		-0.49782	-0.1059		-0.49272	-0.1113		-0.48355	-0.1255
-0.47201	-0.1143		-0.49744	-0.1071		-0.49315	-0.1118		-0.48422	-0.1258
-0.47249	-0.1147		-0.49798	-0.1075		-0.49324	-0.1126		-0.48478	-0.1262
-0.47271	-0.1153		-0.49875	-0.1077		-0.49401	-0.1128		-0.48534	-0.1266
-0.47319	-0.1157		-0.49848	-0.1088		-0.49421	-0.1135		-0.48579	-0.1271
-0.47341	-0.1163		-0.49902	-0.1092		-0.49487	-0.1138		-0.48613	-0.1277
-0.47376	-0.1168		-0.49968	-0.1095		-0.49541	-0.1142		-0.48658	-0.1282
-0.47411	-0.1173		-0.49918	-0.1108		-0.49561	-0.1149		-0.48692	-0.1288
-0.47459	-0.1177		-0.50076	-0.1103		-0.49627	-0.1152		-0.48715	-0.1295
-0.47494	-0.1182		-0.50107	-0.1109		-0.4967	-0.1157		-0.48749	-0.1301
-0.47542	-0.1186		-0.50184	-0.1111		-0.4969	-0.1164		-0.48783	-0.1307
-0.47577	-0.1191		-0.50238	-0.1115		-0.49756	-0.1167		-0.48817	-0.1313
-0.47638	-0.1194		-0.50257	-0.1122		-0.49754	-0.1176		-0.4884	-0.132
-0.4766	-0.12		-0.50357	-0.1122		-0.49808	-0.118		-0.48885	-0.1325
-0.47708	-0.1204		-0.50331	-0.1133		-0.4984	-0.1186		-0.4893	-0.133
-0.47743	-0.1209		-0.50396	-0.1136		-0.49848	-0.1194		-0.48997	-0.1333
-0.47778	-0.1214		-0.50416	-0.1143		-0.49926	-0.1196		-0.49053	-0.1337
-0.478	-0.122		-0.50401	-0.1153		-0.49934	-0.1204		-0.4912	-0.134
-0.47848	-0.1224		-0.50489	-0.1154		-0.49989	-0.1208		-0.49165	-0.1345
-0.4787	-0.123		-0.50497	-0.1162		-0.50032	-0.1213		-0.4921	-0.135
-0.47918	-0.1234		-0.50448	-0.1175		-0.50063	-0.1219		-0.49244	-0.1356
-0.47927	-0.1241		-0.50571	-0.1173		-0.50152	-0.122		-0.49278	-0.1362
-0.47975	-0.1245		-0.50579	-0.1181		-0.50172	-0.1227		-0.49301	-0.1369
-0.47997	-0.1251		-0.50633	-0.1185		-0.50215	-0.1232		-0.49335	-0.1375
-0.48058	-0.1254		-0.50756	-0.1183		-0.50281	-0.1235		-0.49369	-0.1381
-0.48093	-0.1259		-0.50764	-0.1191		-0.50278	-0.1244		-0.49392	-0.1388
-0.48141	-0.1263		-0.50875	-0.119		-0.50333	-0.1248		-0.49415	-0.1395
-0.48176	-0.1268		-0.5086	-0.12		-0.50376	-0.1253		-0.49449	-0.1401
-0.48224	-0.1272		-0.50926	-0.1203		-0.50373	-0.1262		-0.49483	-0.1407
-0.48259	-0.1277		-0.50968	-0.1208		-0.5045	-0.1264		-0.49539	-0.1411
-0.48294	-0.1282		-0.50953	-0.1218		-0.50436	-0.1274		-0.49606	-0.1414
-0.48329	-0.1287		-0.5103	-0.122		-0.50479	-0.1279		-0.49673	-0.1417
-0.48377	-0.1291		-0.51004	-0.1231		-0.50522	-0.1284		-0.49718	-0.1422
-0.48386	-0.1298		-0.51035	-0.1237		-0.50531	-0.1292		-0.49774	-0.1426
-0.48434	-0.1302		-0.51123	-0.1238		-0.5062	-0.1293		-0.49808	-0.1432
-0.48443	-0.1309		-0.51062	-0.1252		-0.5064	-0.13		-0.49842	-0.1438
-0.48491	-0.1313		-0.51024	-0.1264		-0.50683	-0.1305		-0.49865	-0.1445
-0.48513	-0.1319		-0.51205	-0.1257		-0.5076	-0.1307		-0.49899	-0.1451
-0.48561	-0.1323		-0.5119	-0.1267		-0.50758	-0.1316		-0.49922	-0.1458
-0.48596	-0.1328		-0.51336	-0.1263		-0.50823	-0.1319		-0.49956	-0.1464
-0.48644	-0.1332		-0.51321	-0.1273		-0.50844	-0.1326		-0.49979	-0.1471
-0.48679	-0.1337		-0.51421	-0.1273		-0.50852	-0.1334		-0.50002	-0.1478
-0.48727	-0.1341		-0.51452	-0.1279		-0.50918	-0.1337		-0.50025	-0.1485
-0.48762	-0.1346		-0.51437	-0.1289		-0.50916	-0.1346		-0.5007	-0.149
-0.48797	-0.1351		-0.51537	-0.1289		-0.50947	-0.1352		-0.50126	-0.1494
-0.48832	-0.1356		-0.51499	-0.1301		-0.5099	-0.1357		-0.50204	-0.1496
-0.48867	-0.1361		-0.51507	-0.1309		-0.50988	-0.1366		-0.50249	-0.1501
-0.48889	-0.1367		-0.51595	-0.131		-0.51076	-0.1367		-0.50316	-0.1504
-0.48937	-0.1371		-0.51557	-0.1322		-0.51074	-0.1376		-0.5035	-0.151
-0.48946	-0.1378		-0.51611	-0.1326		-0.51128	-0.138		-0.50395	-0.1515
-0.48994	-0.1382		-0.51677	-0.1329		-0.51194	-0.1383		-0.50418	-0.1522
-0.49003	-0.1389		-0.51593	-0.1345		-0.51203	-0.1391		-0.50452	-0.1528
-0.49051	-0.1393		-0.51704	-0.1344		-0.51268	-0.1394		-0.50464	-0.1536
-0.49073	-0.1399		-0.51793	-0.1345		-0.513	-0.14		-0.50498	-0.1542
-0.49121	-0.1403		-0.51858	-0.1348		-0.51297	-0.1409		-0.50521	-0.1549
-0.49156	-0.1408		-0.51924	-0.1351		-0.51386	-0.141		-0.50555	-0.1555
-0.49204	-0.1412		-0.51932	-0.1359		-0.51361	-0.1421		-0.50556	-0.1564
-0.49239	-0.1417		-0.52032	-0.1359		-0.51415	-0.1425		-0.50601	-0.1569
-0.49274	-0.1422		-0.51994	-0.1371		-0.51447	-0.1431		-0.50624	-0.1576
-0.49296	-0.1428		-0.52048	-0.1375		-0.51433	-0.1441		-0.50691	-0.1579
-0.49331	-0.1433		-0.5209	-0.138		-0.51498	-0.1444		-0.50758	-0.1582
-0.49353	-0.1439		-0.52041	-0.1393		-0.51496	-0.1453		-0.50825	-0.1585
-0.49401	-0.1443		-0.52129	-0.1394		-0.51539	-0.1458		-0.50859	-0.1591
-0.4941	-0.145		-0.52126	-0.1403		-0.51593	-0.1462		-0.50904	-0.1596
-0.49445	-0.1455		-0.52065	-0.1417		-0.51613	-0.1469		-0.50927	-0.1603
-0.49454	-0.1462		-0.52188	-0.1415		-0.51702	-0.147		-0.50972	-0.1608
-0.49502	-0.1466		-0.52184	-0.1424		-0.51711	-0.1478		-0.50984	-0.1616
-0.49524	-0.1472		-0.52181	-0.1433		-0.51731	-0.1485		-0.51018	-0.1622
-0.49572	-0.1476		-0.52373	-0.1425		-0.51808	-0.1487		-0.5103	-0.163
-0.49607	-0.1481		-0.52358	-0.1435		-0.51806	-0.1496		-0.51064	-0.1636
-0.49655	-0.1485		-0.52492	-0.1432		-0.51849	-0.1501		-0.51065	-0.1645
-0.49677	-0.1491		-0.52466	-0.1443		-0.51892	-0.1506		-0.51099	-0.1651
-0.49725	-0.1495		-0.52531	-0.1446		-0.51866	-0.1517		-0.51122	-0.1658
-0.49747	-0.1501		-0.52562	-0.1452		-0.51943	-0.1519		-0.51167	-0.1663
-0.49782	-0.1506		-0.52524	-0.1464		-0.51929	-0.1529		-0.51223	-0.1667
-0.49817	-0.1511		-0.52601	-0.1466		-0.51961	-0.1535		-0.51301	-0.1669
-0.49852	-0.1516		-0.52563	-0.1478		-0.52015	-0.1539		-0.51335	-0.1675
-0.49835	-0.1525		-0.52594	-0.1484		-0.52013	-0.1548		-0.51391	-0.1679
-0.4987	-0.153		-0.52683	-0.1485		-0.5209	-0.155		-0.51414	-0.1686
-0.49879	-0.1537		-0.5261	-0.15		-0.5211	-0.1557		-0.51459	-0.1691
-0.49927	-0.1541		-0.52526	-0.1516		-0.52153	-0.1562		-0.51471	-0.1699
-0.49936	-0.1548		-0.52718	-0.1508		-0.5223	-0.1564		-0.51505	-0.1705
-0.49997	-0.1551		-0.52692	-0.1519		-0.52205	-0.1575		-0.51517	-0.1713
-0.50032	-0.1556		-0.52872	-0.1512		-0.52271	-0.1578		-0.51551	-0.1719
-0.5008	-0.156		-0.52857	-0.1522		-0.52302	-0.1584		-0.51552	-0.1728
-0.50102	-0.1566		-0.52946	-0.1523		-0.52288	-0.1594		-0.51586	-0.1734
-0.5015	-0.157		-0.53	-0.1527		-0.52354	-0.1597		-0.51587	-0.1743
-0.50172	-0.1576		-0.52962	-0.1539		-0.5234	-0.1607		-0.51632	-0.1748
-0.50207	-0.1581		-0.53073	-0.1538		-0.5236	-0.1614		-0.51655	-0.1755
-0.50229	-0.1587		-0.53024	-0.1551		-0.52415	-0.1618		-0.51744	-0.1756
-0.50264	-0.1592		-0.53009	-0.1561		-0.52378	-0.163		-0.518	-0.176
-0.50286	-0.1598		-0.53097	-0.1562		-0.52467	-0.1631		-0.51867	-0.1763
-0.50321	-0.1603		-0.53048	-0.1575		-0.52464	-0.164		-0.51901	-0.1769
-0.5033	-0.161		-0.5309	-0.158		-0.52518	-0.1644		-0.51946	-0.1774
-0.50365	-0.1615		-0.53156	-0.1583		-0.52596	-0.1646		-0.51947	-0.1783
-0.50374	-0.1622		-0.53014	-0.1604		-0.52582	-0.1656		-0.51992	-0.1788
-0.50409	-0.1627		-0.53057	-0.1609		-0.52659	-0.1658		-0.51993	-0.1797
-0.50431	-0.1633		-0.53272	-0.1599		-0.5269	-0.1664		-0.52027	-0.1803
-0.50479	-0.1637		-0.53291	-0.1606		-0.52676	-0.1674		-0.52028	-0.1812
-0.50501	-0.1643		-0.5338	-0.1607		-0.52765	-0.1675		-0.52062	-0.1818
-0.50549	-0.1647		-0.53365	-0.1617		-0.5274	-0.1686		-0.52052	-0.1828
-0.50571	-0.1653		-0.53488	-0.1615		-0.52771	-0.1692		-0.52097	-0.1833
-0.50606	-0.1658		-0.53427	-0.1629		-0.52814	-0.1697		-0.52109	-0.1841
-0.50628	-0.1664		-0.53481	-0.1633		-0.52777	-0.1709		-0.52176	-0.1844
-0.50663	-0.1669		-0.53535	-0.1637		-0.52843	-0.1712		-0.52243	-0.1847
-0.50685	-0.1675		-0.53439	-0.1654		-0.52841	-0.1721		-0.5231	-0.185
-0.5072	-0.168		-0.53539	-0.1654		-0.52861	-0.1728		-0.52344	-0.1856
-0.50729	-0.1687		-0.53536	-0.1663		-0.52927	-0.1731		-0.524	-0.186
-0.50764	-0.1692		-0.5344	-0.168		-0.52924	-0.174		-0.52412	-0.1868
-0.5076	-0.17		-0.5354	-0.168		-0.53035	-0.1739		-0.52446	-0.1874
-0.50808	-0.1704		-0.5356	-0.1687		-0.53033	-0.1748		-0.52447	-0.1883
-0.50817	-0.1711		-0.53418	-0.1708		-0.53042	-0.1756		-0.52481	-0.1889
-0.50865	-0.1715		-0.53714	-0.1691		-0.5313	-0.1757		-0.52482	-0.1898
-0.50887	-0.1721		-0.53699	-0.1701		-0.53116	-0.1767		-0.52516	-0.1904
-0.50935	-0.1725		-0.53845	-0.1697		-0.53148	-0.1773		-0.52506	-0.1914
-0.50957	-0.1731		-0.53795	-0.171		-0.53202	-0.1777		-0.52529	-0.1921
-0.50992	-0.1736		-0.53884	-0.1711		-0.53154	-0.179		-0.5253	-0.193
-0.51014	-0.1742		-0.53938	-0.1715		-0.53243	-0.1791		-0.52586	-0.1934
-0.51049	-0.1747		-0.53877	-0.1729		-0.53217	-0.1802		-0.5262	-0.194
-0.51071	-0.1753		-0.53965	-0.173		-0.53226	-0.181		-0.5272	-0.194
-0.51093	-0.1759		-0.53893	-0.1745		-0.53292	-0.1813		-0.52765	-0.1945
-0.51102	-0.1766		-0.53901	-0.1753		-0.53266	-0.1824		-0.52821	-0.1949
-0.51137	-0.1771		-0.54001	-0.1753		-0.53355	-0.1825		-0.52844	-0.1956
-0.51133	-0.1779		-0.53928	-0.1768		-0.53375	-0.1832		-0.52878	-0.1962
-0.51181	-0.1783		-0.53752	-0.1792		-0.53395	-0.1839		-0.52879	-0.1971
-0.5119	-0.179		-0.53967	-0.1782		-0.53484	-0.184		-0.52902	-0.1978
-0.51225	-0.1795		-0.53883	-0.1798		-0.53459	-0.1851		-0.52903	-0.1987
-0.51234	-0.1802		-0.54087	-0.1789		-0.53524	-0.1854		-0.52937	-0.1993
-0.51282	-0.1806		-0.54141	-0.1793		-0.53556	-0.186		-0.52938	-0.2002
-0.51304	-0.1812		-0.54241	-0.1793		-0.53519	-0.1872		-0.52961	-0.2009
-0.51352	-0.1816		-0.54318	-0.1795		-0.53596	-0.1874		-0.52973	-0.2017
-0.51374	-0.1822		-0.54245	-0.181		-0.53582	-0.1884		-0.52996	-0.2024
-0.51409	-0.1827		-0.5438	-0.1807		-0.5358	-0.1893		-0.52997	-0.2033
-0.51431	-0.1833		-0.5433	-0.182		-0.53646	-0.1896		-0.53075	-0.2035
-0.51453	-0.1839		-0.54304	-0.1831		-0.53586	-0.191		-0.53153	-0.2037
-0.51475	-0.1845		-0.54392	-0.1832		-0.53686	-0.191		-0.53209	-0.2041
-0.5151	-0.185		-0.54308	-0.1848		-0.53683	-0.1919		-0.53254	-0.2046
-0.51506	-0.1858		-0.54374	-0.1851		-0.53704	-0.1926		-0.53288	-0.2052
-0.51541	-0.1863		-0.54439	-0.1854		-0.53792	-0.1927		-0.533	-0.206
-0.51537	-0.1871		-0.54217	-0.1882		-0.53778	-0.1937		-0.53323	-0.2067
-0.51585	-0.1875		-0.54145	-0.1897		-0.53844	-0.194		-0.53324	-0.2076
-0.51594	-0.1882		-0.54348	-0.1888		-0.53887	-0.1945		-0.53336	-0.2084
-0.51642	-0.1886		-0.54379	-0.1894		-0.5385	-0.1957		-0.53348	-0.2092
-0.51651	-0.1893		-0.54479	-0.1894		-0.5395	-0.1957		-0.53371	-0.2099
-0.51699	-0.1897		-0.54464	-0.1904		-0.53913	-0.1969		-0.53372	-0.2108
-0.51721	-0.1903		-0.54622	-0.1899		-0.53934	-0.1976		-0.53395	-0.2115
-0.51756	-0.1908		-0.54549	-0.1914		-0.53988	-0.198		-0.53407	-0.2123
-0.51778	-0.1914		-0.54592	-0.1919		-0.53928	-0.1994		-0.53452	-0.2128
-0.518	-0.192		-0.54646	-0.1923		-0.53994	-0.1997		-0.53508	-0.2132
-0.51822	-0.1926		-0.54516	-0.1943		-0.53992	-0.2006		-0.5352	-0.214
-0.51844	-0.1932		-0.54639	-0.1941		-0.53978	-0.2016		-0.53631	-0.2139
-0.51853	-0.1939		-0.54647	-0.1949		-0.54078	-0.2016		-0.53676	-0.2144
-0.51888	-0.1944		-0.54632	-0.1959		-0.54052	-0.2027		-0.5371	-0.215
-0.51884	-0.1952		-0.54743	-0.1958		-0.54152	-0.2027		-0.53722	-0.2158
-0.51919	-0.1957		-0.54659	-0.1974		-0.54161	-0.2035		-0.53734	-0.2166
-0.51915	-0.1965		-0.5461	-0.1987		-0.54147	-0.2045		-0.53735	-0.2175
-0.51963	-0.1969		-0.54802	-0.1979		-0.54247	-0.2045		-0.53747	-0.2183
-0.51972	-0.1976		-0.54752	-0.1992		-0.54244	-0.2054		-0.53759	-0.2191
-0.5202	-0.198		-0.5491	-0.1987		-0.54253	-0.2062		-0.5376	-0.22
-0.52042	-0.1986		-0.54872	-0.1999		-0.54308	-0.2066		-0.53772	-0.2208
-0.5209	-0.199		-0.54949	-0.2001		-0.54237	-0.2081		-0.53784	-0.2216
-0.52099	-0.1997		-0.54991	-0.2006		-0.54337	-0.2081		-0.53807	-0.2223
-0.52121	-0.2003		-0.5493	-0.202		-0.54323	-0.2091		-0.53841	-0.2229
-0.5213	-0.201		-0.55065	-0.2017		-0.54286	-0.2103		-0.53908	-0.2232
-0.52152	-0.2016		-0.54969	-0.2034		-0.54363	-0.2105		-0.53997	-0.2233
-0.52174	-0.2022		-0.55	-0.204		-0.54315	-0.2118		-0.54031	-0.2239
-0.52209	-0.2027		-0.551	-0.204		-0.54403	-0.2119		-0.54076	-0.2244
-0.52205	-0.2035		-0.55039	-0.2054		-0.54446	-0.2124		-0.54088	-0.2252
-0.5224	-0.204		-0.5499	-0.2067		-0.54455	-0.2132		-0.541	-0.226
-0.52236	-0.2048		-0.55147	-0.2062		-0.54567	-0.2131		-0.54101	-0.2269
-0.52258	-0.2054		-0.54983	-0.2085		-0.54541	-0.2142		-0.54113	-0.2277
-0.5228	-0.206		-0.55129	-0.2081		-0.54596	-0.2146		-0.54114	-0.2286
-0.52315	-0.2065		-0.55091	-0.2093		-0.5465	-0.215		-0.54137	-0.2293
-0.52324	-0.2072		-0.55202	-0.2092		-0.5459	-0.2164		-0.54149	-0.2301
-0.52385	-0.2075		-0.55279	-0.2094		-0.54668	-0.2166		-0.54161	-0.2309
-0.52394	-0.2082		-0.5523	-0.2107		-0.54654	-0.2176		-0.54107	-0.2323
-0.52429	-0.2087		-0.55353	-0.2105		-0.54617	-0.2188		-0.54075	-0.2335
-0.52438	-0.2094		-0.55292	-0.2119		-0.54705	-0.2189		-0.54219	-0.2331
-0.5246	-0.21		-0.55311	-0.2126		-0.54612	-0.2206		-0.54319	-0.2331
-0.52469	-0.2107		-0.55388	-0.2128		-0.54689	-0.2208		-0.54364	-0.2336
-0.52504	-0.2112		-0.55316	-0.2143		-0.5472	-0.2214		-0.5442	-0.234
-0.525	-0.212		-0.55381	-0.2146		-0.54706	-0.2224		-0.54432	-0.2348
-0.52535	-0.2125		-0.55458	-0.2148		-0.54818	-0.2223		-0.54466	-0.2354
-0.52531	-0.2133		-0.5534	-0.2167		-0.54781	-0.2235		-0.54456	-0.2364
-0.52566	-0.2138		-0.55428	-0.2168		-0.54858	-0.2237		-0.54468	-0.2372
-0.52562	-0.2146		-0.55402	-0.2179		-0.54935	-0.2239		-0.54458	-0.2382
-0.5261	-0.215		-0.55444	-0.2184		-0.54876	-0.2253		-0.54481	-0.2389
-0.52619	-0.2157		-0.55567	-0.2182		-0.54999	-0.2251		-0.54471	-0.2399
-0.52667	-0.2161		-0.55552	-0.2192		-0.54962	-0.2263		-0.54472	-0.2408
-0.52676	-0.2168		-0.55721	-0.2186		-0.54936	-0.2274		-0.54451	-0.2419
-0.52711	-0.2173		-0.55649	-0.2201		-0.55014	-0.2276		-0.54496	-0.2424
-0.5272	-0.218		-0.5568	-0.2207		-0.54931	-0.2292		-0.54519	-0.2431
-0.52755	-0.2185		-0.55745	-0.221		-0.55008	-0.2294		-0.54597	-0.2433
-0.52764	-0.2192		-0.55604	-0.2231		-0.55029	-0.2301		-0.54664	-0.2436
-0.52786	-0.2198		-0.55738	-0.2228		-0.54969	-0.2315		-0.54698	-0.2442
-0.52782	-0.2206		-0.55769	-0.2234		-0.55103	-0.2312		-0.54743	-0.2447
-0.52804	-0.2212		-0.55685	-0.225		-0.55044	-0.2326		-0.54777	-0.2453
-0.52813	-0.2219		-0.55854	-0.2244		-0.55144	-0.2326		-0.54756	-0.2464
-0.52835	-0.2225		-0.55759	-0.2261		-0.55164	-0.2333		-0.5479	-0.247
-0.52831	-0.2233		-0.55617	-0.2282		-0.5515	-0.2343		-0.54769	-0.2481
-0.52866	-0.2238		-0.55844	-0.2271		-0.55273	-0.2341		-0.54803	-0.2487
-0.52875	-0.2245		-0.5576	-0.2287		-0.5527	-0.235		-0.54782	-0.2498
-0.52923	-0.2249		-0.55929	-0.2281		-0.55245	-0.2361		-0.54827	-0.2503
-0.52932	-0.2256		-0.55833	-0.2298		-0.55322	-0.2363		-0.54806	-0.2514
-0.5298	-0.226		-0.55956	-0.2296		-0.55217	-0.2381		-0.54829	-0.2521
-0.52976	-0.2268		-0.56033	-0.2298		-0.55317	-0.2381		-0.5483	-0.253
-0.52998	-0.2274		-0.55949	-0.2314		-0.55303	-0.2391		-0.54886	-0.2534
-0.53007	-0.2281		-0.56095	-0.231		-0.55243	-0.2405		-0.54931	-0.2539
-0.53042	-0.2286		-0.55988	-0.2328		-0.55332	-0.2406		-0.55042	-0.2538
-0.53051	-0.2293		-0.56008	-0.2335		-0.55272	-0.242		-0.55054	-0.2546
-0.53073	-0.2299		-0.56165	-0.233		-0.55338	-0.2423		-0.55132	-0.2548
-0.53082	-0.2306		-0.56035	-0.235		-0.55392	-0.2427		-0.551	-0.256
-0.53091	-0.2313		-0.55974	-0.2364		-0.55378	-0.2437		-0.55134	-0.2566
-0.531	-0.232		-0.56155	-0.2357		-0.55535	-0.2432		-0.55124	-0.2576
-0.53122	-0.2326		-0.55967	-0.2382		-0.55498	-0.2444		-0.55158	-0.2582
-0.53144	-0.2332		-0.56113	-0.2378		-0.55519	-0.2451		-0.55115	-0.2595
-0.53179	-0.2337		-0.56133	-0.2385		-0.55516	-0.246		-0.55138	-0.2602
-0.53188	-0.2344		-0.56233	-0.2385		-0.55445	-0.2475		-0.55139	-0.2611
-0.53236	-0.2348		-0.56367	-0.2382		-0.55511	-0.2478		-0.55173	-0.2617
-0.53232	-0.2356		-0.56295	-0.2397		-0.55508	-0.2487		-0.55108	-0.2632
-0.5328	-0.236		-0.56464	-0.2391		-0.55449	-0.2501		-0.55153	-0.2637
-0.53263	-0.2369		-0.56391	-0.2406		-0.55571	-0.2499		-0.55187	-0.2643
-0.53298	-0.2374		-0.56411	-0.2413		-0.55455	-0.2518		-0.55309	-0.2641
-0.53307	-0.2381		-0.56465	-0.2417		-0.55555	-0.2518		-0.55332	-0.2648
-0.53329	-0.2387		-0.56392	-0.2432		-0.55598	-0.2523		-0.55432	-0.2648
-0.53325	-0.2395		-0.56481	-0.2433		-0.55561	-0.2535		-0.55411	-0.2659
-0.53347	-0.2401		-0.56569	-0.2434		-0.55684	-0.2533		-0.55445	-0.2665
-0.53343	-0.2409		-0.56359	-0.2461		-0.5567	-0.2543		-0.55402	-0.2678
-0.53365	-0.2415		-0.56344	-0.2471		-0.55736	-0.2546		-0.55436	-0.2684
-0.53387	-0.2421		-0.56455	-0.247		-0.55801	-0.2549		-0.55393	-0.2697
-0.53422	-0.2426		-0.56417	-0.2482		-0.5573	-0.2564		-0.55438	-0.2702
-0.53431	-0.2433		-0.56621	-0.2473		-0.55842	-0.2563		-0.55406	-0.2714
-0.53479	-0.2437		-0.56571	-0.2486		-0.55828	-0.2573		-0.5544	-0.272
-0.53475	-0.2445		-0.56775	-0.2477		-0.5578	-0.2586		-0.55408	-0.2732
-0.5351	-0.245		-0.56691	-0.2493		-0.55845	-0.2589		-0.55453	-0.2737
-0.53506	-0.2458		-0.56745	-0.2497		-0.55752	-0.2606		-0.55465	-0.2745
-0.53541	-0.2463		-0.56845	-0.2497		-0.55829	-0.2608		-0.55565	-0.2745
-0.53537	-0.2471		-0.5668	-0.252		-0.5586	-0.2614		-0.55588	-0.2752
-0.53559	-0.2477		-0.56734	-0.2524		-0.55778	-0.263		-0.55633	-0.2757
-0.53568	-0.2484		-0.56765	-0.253		-0.55935	-0.2625		-0.55656	-0.2764
-0.5359	-0.249		-0.56773	-0.2538		-0.55864	-0.264		-0.55734	-0.2766
-0.53599	-0.2497		-0.56862	-0.2539		-0.55964	-0.264		-0.55691	-0.2779
-0.53608	-0.2504		-0.56789	-0.2554		-0.56018	-0.2644		-0.55736	-0.2784
-0.53604	-0.2512		-0.56521	-0.2586		-0.55993	-0.2655		-0.55693	-0.2797
-0.53639	-0.2517		-0.56805	-0.257		-0.56104	-0.2654		-0.55727	-0.2803
-0.53661	-0.2523		-0.56744	-0.2584		-0.5609	-0.2664		-0.55695	-0.2815
-0.53696	-0.2528		-0.56948	-0.2575		-0.56065	-0.2675		-0.5574	-0.282
-0.53692	-0.2536		-0.56921	-0.2586		-0.56176	-0.2674		-0.55697	-0.2833
-0.5374	-0.254		-0.57044	-0.2584		-0.5606	-0.2693		-0.55742	-0.2838
-0.53814	-0.2542		-0.57179	-0.2581		-0.56148	-0.2694		-0.5571	-0.285
-0.53888	-0.2544		-0.57049	-0.2601		-0.56134	-0.2704		-0.55777	-0.2853
-0.53849	-0.2547		-0.57241	-0.2593		-0.56052	-0.272		-0.558	-0.286
-0.53845	-0.2555		-0.57168	-0.2608		-0.56163	-0.2719		-0.55944	-0.2856
-0.53845	-0.2555		-0.57073	-0.2625		-0.56081	-0.2735		-0.55989	-0.2861
-0.53875	-0.2545		-0.5723	-0.262		-0.56158	-0.2737		-0.56056	-0.2864
-0.53836	-0.2548		-0.57169	-0.2634		-0.56235	-0.2739		-0.56013	-0.2877
-0.53841	-0.255		-0.57039	-0.2654		-0.56199	-0.2751		-0.56047	-0.2883
-0.53819	-0.2557		-0.57243	-0.2645		-0.56356	-0.2746		-0.56004	-0.2896
-0.53845	-0.2555		-0.5694	-0.268		-0.56296	-0.276		-0.56049	-0.2901
-0.53841	-0.2563		-0.56845	-0.2697		-0.5635	-0.2764		-0.56006	-0.2914
-0.53851	-0.2593		-0.57198	-0.2675		-0.5645	-0.2764		-0.5604	-0.292
-0.53857	-0.2631		-0.57217	-0.2682		-0.56368	-0.278		-0.55975	-0.2935
-0.53892	-0.2636		-0.57409	-0.2674		-0.56422	-0.2784		-0.56009	-0.2941
-0.53901	-0.2643		-0.57291	-0.2693		-0.56431	-0.2792		-0.55977	-0.2953
-0.53936	-0.2648		-0.57506	-0.2683		-0.56349	-0.2808		-0.56044	-0.2956
-0.53932	-0.2656		-0.57445	-0.2697		-0.56506	-0.2803		-0.56034	-0.2966
-0.53967	-0.2661		-0.57441	-0.2706		-0.56401	-0.2821		-0.56167	-0.2963
-0.53963	-0.2669		-0.57576	-0.2703		-0.56444	-0.2826		-0.56201	-0.2969
-0.53985	-0.2675		-0.57434	-0.2724		-0.56521	-0.2828		-0.56301	-0.2969
-0.53994	-0.2682		-0.57592	-0.2719		-0.5645	-0.2843		-0.5628	-0.298
-0.54016	-0.2688		-0.57692	-0.2719		-0.56584	-0.284		-0.56237	-0.2993
-0.54012	-0.2696		-0.57401	-0.2753		-0.56604	-0.2847		-0.56161	-0.3009
-0.54034	-0.2702		-0.57282	-0.2772		-0.56636	-0.2853		-0.56261	-0.3009
-0.5403	-0.271		-0.57405	-0.277		-0.56724	-0.2854		-0.56207	-0.3023
-0.54052	-0.2716		-0.57229	-0.2794		-0.56642	-0.287		-0.56252	-0.3028
-0.54061	-0.2723		-0.57628	-0.2768		-0.56719	-0.2872		-0.56209	-0.3041
-0.54096	-0.2728		-0.5751	-0.2787		-0.56717	-0.2881		-0.56254	-0.3046
-0.54105	-0.2735		-0.57759	-0.2774		-0.56646	-0.2896		-0.562	-0.306
-0.54153	-0.2739		-0.57698	-0.2788		-0.56746	-0.2896		-0.56223	-0.3067
-0.54136	-0.2748		-0.57741	-0.2793		-0.56663	-0.2912		-0.56191	-0.3079
-0.54158	-0.2754		-0.5791	-0.2787		-0.56718	-0.2916		-0.5628	-0.308
-0.54154	-0.2762		-0.57734	-0.2811		-0.56806	-0.2917		-0.56336	-0.3084
-0.54189	-0.2767		-0.57799	-0.2814		-0.56667	-0.2938		-0.56414	-0.3086
-0.54198	-0.2774		-0.57888	-0.2815		-0.56858	-0.293		-0.56437	-0.3093
-0.5422	-0.278		-0.57919	-0.2821		-0.56787	-0.2945		-0.56526	-0.3094
-0.54229	-0.2787		-0.58019	-0.2821		-0.56841	-0.2949		-0.56483	-0.3107
-0.54225	-0.2795		-0.57831	-0.2846		-0.56884	-0.2954		-0.56495	-0.3115
-0.54234	-0.2802		-0.57276	-0.2903		-0.56813	-0.2969		-0.56441	-0.3129
-0.54256	-0.2808		-0.57525	-0.289		-0.56948	-0.2966		-0.56486	-0.3134
-0.54265	-0.2815		-0.57476	-0.2903		-0.56979	-0.2972		-0.56432	-0.3148
-0.543	-0.282		-0.57702	-0.2892		-0.56897	-0.2988		-0.56477	-0.3153
-0.54296	-0.2828		-0.5771	-0.29		-0.57008	-0.2987		-0.56412	-0.3168
-0.54331	-0.2833		-0.57787	-0.2902		-0.56892	-0.3006		-0.56446	-0.3174
-0.54327	-0.2841		-0.5791	-0.29		-0.56935	-0.3011		-0.56414	-0.3186
-0.54362	-0.2846		-0.57757	-0.2922		-0.56978	-0.3016		-0.56481	-0.3189
-0.54488	-0.2844		-0.57984	-0.2911		-0.56872	-0.3034		-0.56482	-0.3198
-0.54575	-0.2845		-0.57888	-0.2928		-0.56995	-0.3032		-0.56637	-0.3193
-0.54571	-0.2853		-0.57839	-0.2941		-0.56936	-0.3046		-0.56693	-0.3197
-0.54463	-0.2869		-0.58111	-0.2926		-0.56979	-0.3051		-0.56771	-0.3199
-0.54446	-0.2878		-0.5805	-0.294		-0.57079	-0.3051		-0.56706	-0.3214
-0.54455	-0.2885		-0.57932	-0.2959		-0.56996	-0.3067		-0.56718	-0.3222
-0.54451	-0.2893		-0.58078	-0.2955		-0.57153	-0.3062		-0.56664	-0.3236
-0.5446	-0.29		-0.5789	-0.298		-0.57173	-0.3069		-0.56742	-0.3238
-0.54469	-0.2907		-0.57887	-0.2989		-0.57205	-0.3075		-0.56688	-0.3252
-0.54452	-0.2916		-0.57952	-0.2992		-0.57294	-0.3076		-0.56744	-0.3256
-0.54474	-0.2922		-0.58018	-0.2995		-0.57166	-0.3096		-0.56668	-0.3272
-0.54535	-0.2925		-0.58187	-0.2989		-0.57209	-0.3101		-0.56713	-0.3277
-0.54544	-0.2932		-0.58103	-0.3005		-0.57286	-0.3103		-0.56659	-0.3291
-0.5454	-0.294		-0.58375	-0.299		-0.57146	-0.3124		-0.56693	-0.3297
-0.54523	-0.2949		-0.58337	-0.3002		-0.57315	-0.3118		-0.56661	-0.3309
-0.54558	-0.2954		-0.58345	-0.301		-0.57221	-0.3135		-0.56772	-0.3308
-0.54541	-0.2963		-0.58422	-0.3012		-0.5723	-0.3143		-0.5685	-0.331
-0.54589	-0.2967		-0.58246	-0.3036		-0.57341	-0.3142		-0.56928	-0.3312
-0.54585	-0.2975		-0.58519	-0.3021		-0.57225	-0.3161		-0.56929	-0.3321
-0.54594	-0.2982		-0.58561	-0.3026		-0.57382	-0.3156		-0.56974	-0.3326
-0.5459	-0.299		-0.58339	-0.3054		-0.57413	-0.3162		-0.56909	-0.3341
-0.54612	-0.2996		-0.58278	-0.3068		-0.57456	-0.3167		-0.57009	-0.3341
-0.54608	-0.3004		-0.58321	-0.3073		-0.57579	-0.3165		-0.56999	-0.3351
-0.54656	-0.3008		-0.58076	-0.3103		-0.57508	-0.318		-0.56978	-0.3362
-0.54691	-0.3013		-0.5836	-0.3087		-0.57608	-0.318		-0.56836	-0.3384
-0.547	-0.302		-0.58299	-0.3101		-0.57583	-0.3191		-0.56837	-0.3393
-0.54696	-0.3028		-0.58606	-0.3083		-0.5742	-0.3214		-0.56838	-0.3402
-0.54692	-0.3036		-0.5851	-0.31		-0.57566	-0.321		-0.56883	-0.3407
-0.54675	-0.3045		-0.58541	-0.3106		-0.57461	-0.3228		-0.56829	-0.3421
-0.54723	-0.3049		-0.58768	-0.3095		-0.57504	-0.3233		-0.5694	-0.342
-0.54745	-0.3055		-0.58592	-0.3119		-0.57672	-0.3227		-0.56996	-0.3424
-0.54767	-0.3061		-0.58703	-0.3118		-0.57464	-0.3254		-0.57151	-0.3419
-0.54763	-0.3069		-0.5878	-0.312		-0.57701	-0.3242		-0.57174	-0.3426
-0.54798	-0.3074		-0.58765	-0.313		-0.57653	-0.3255		-0.57208	-0.3432
-0.5482	-0.308		-0.58957	-0.3122		-0.57628	-0.3266		-0.57154	-0.3446
-0.54829	-0.3087		-0.58804	-0.3144		-0.57739	-0.3265		-0.57133	-0.3457
-0.54825	-0.3095		-0.58548	-0.3175		-0.57668	-0.328		-0.5709	-0.347
-0.54834	-0.3102		-0.58751	-0.3166		-0.57836	-0.3274		-0.57135	-0.3475
-0.54869	-0.3107		-0.58552	-0.3192		-0.57868	-0.328		-0.57092	-0.3488
-0.54891	-0.3113		-0.58744	-0.3184		-0.5774	-0.33		-0.57115	-0.3495
-0.549	-0.312		-0.58775	-0.319		-0.57863	-0.3298		-0.57072	-0.3508
-0.54883	-0.3129		-0.58864	-0.3191		-0.57746	-0.3317		-0.57117	-0.3513
-0.54892	-0.3136		-0.59125	-0.3177		-0.57755	-0.3325		-0.57085	-0.3525
-0.54901	-0.3143		-0.5896	-0.32		-0.57866	-0.3324		-0.57141	-0.3529
-0.5491	-0.315		-0.59233	-0.3185		-0.57693	-0.3348		-0.57164	-0.3536
-0.54932	-0.3156		-0.59149	-0.3201		-0.57884	-0.334		-0.57297	-0.3533
-0.54915	-0.3165		-0.59042	-0.3219		-0.57813	-0.3355		-0.57375	-0.3535
-0.5495	-0.317		-0.59326	-0.3203		-0.57776	-0.3367		-0.57365	-0.3545
-0.54972	-0.3176		-0.59196	-0.3223		-0.57967	-0.3359		-0.57366	-0.3554
-0.54968	-0.3184		-0.591	-0.324		-0.57794	-0.3383		-0.57367	-0.3563
-0.54977	-0.3191		-0.59235	-0.3237		-0.57985	-0.3375		-0.57313	-0.3577
-0.54986	-0.3198		-0.58829	-0.3281		-0.58005	-0.3382		-0.57336	-0.3584
-0.54982	-0.3206		-0.58687	-0.3302		-0.57968	-0.3394		-0.57326	-0.3594
-0.5503	-0.321		-0.58983	-0.3285		-0.58182	-0.3384		-0.57338	-0.3602
-0.55026	-0.3218		-0.58956	-0.3296		-0.58077	-0.3402		-0.57284	-0.3616
-0.55035	-0.3225		-0.59252	-0.3279		-0.58063	-0.3412		-0.5734	-0.362
-0.55044	-0.3232		-0.59191	-0.3293		-0.58163	-0.3412		-0.57341	-0.3629
-0.5504	-0.324		-0.59314	-0.3291		-0.57978	-0.3437		-0.57463	-0.3627
-0.55049	-0.3247		-0.59287	-0.3302		-0.58181	-0.3428		-0.57475	-0.3635
-0.55071	-0.3253		-0.59387	-0.3302		-0.58087	-0.3445		-0.57531	-0.3639
-0.55106	-0.3258		-0.59602	-0.3292		-0.58062	-0.3456		-0.57576	-0.3644
-0.55115	-0.3265		-0.59357	-0.3322		-0.58253	-0.3448		-0.57533	-0.3657
-0.55111	-0.3273		-0.59687	-0.3302		-0.58068	-0.3473		-0.57677	-0.3653
-0.55159	-0.3277		-0.59822	-0.3299		-0.58248	-0.3466		-0.57634	-0.3666
-0.55168	-0.3284		-0.59519	-0.3334		-0.58291	-0.3471		-0.5758	-0.368
-0.55177	-0.3291		-0.59504	-0.3344		-0.58288	-0.348		-0.57559	-0.3691
-0.55173	-0.3299		-0.5942	-0.336		-0.58445	-0.3475		-0.57538	-0.3702
-0.55208	-0.3304		-0.58991	-0.3406		-0.5834	-0.3493		-0.57517	-0.3713
-0.55204	-0.3312		-0.59471	-0.3373		-0.58417	-0.3495		-0.57518	-0.3722
-0.55187	-0.3321		-0.59295	-0.3397		-0.5846	-0.35		-0.5753	-0.373
-0.55235	-0.3325		-0.59648	-0.3375		-0.58252	-0.3527		-0.5752	-0.374
-0.55413	-0.3319		-0.59621	-0.3386		-0.58386	-0.3524		-0.57521	-0.3749
-0.55422	-0.3326		-0.59664	-0.3391		-0.58304	-0.354		-0.57544	-0.3756
-0.55457	-0.3331		-0.59741	-0.3393		-0.58267	-0.3552		-0.576	-0.376
-0.5544	-0.334		-0.59726	-0.3403		-0.58504	-0.354		-0.57667	-0.3763
-0.55267	-0.3361		-0.59987	-0.3389		-0.58262	-0.357		-0.57844	-0.3756
-0.5525	-0.337		-0.60018	-0.3395		-0.58499	-0.3558		-0.57922	-0.3758
-0.55298	-0.3374		-0.59945	-0.341		-0.58508	-0.3566		-0.57901	-0.3769
-0.55359	-0.3377		-0.60103	-0.3405		-0.58448	-0.358		-0.57781	-0.3789
-0.55498	-0.3374		-0.59938	-0.3428		-0.58662	-0.357		-0.5776	-0.38
-0.55533	-0.3379		-0.59417	-0.3482		-0.5858	-0.3586		-0.57739	-0.3811
-0.55581	-0.3383		-0.59586	-0.3476		-0.58691	-0.3585		-0.57718	-0.3822
-0.5546	-0.34		-0.59456	-0.3496		-0.58791	-0.3585		-0.57719	-0.3831
-0.55365	-0.3415		-0.59533	-0.3498		-0.5856	-0.3614		-0.57731	-0.3839
-0.55322	-0.3426		-0.59783	-0.3485		-0.58763	-0.3605		-0.57732	-0.3848
-0.55331	-0.3433		-0.59894	-0.3484		-0.58612	-0.3627		-0.57788	-0.3852
-0.55327	-0.3441		-0.60293	-0.3458		-0.58564	-0.364		-0.57811	-0.3859
-0.5531	-0.345		-0.60083	-0.3485		-0.58721	-0.3635		-0.5779	-0.387
-0.55397	-0.3451		-0.60401	-0.3466		-0.58525	-0.3661		-0.57824	-0.3876
-0.55406	-0.3458		-0.60329	-0.3481		-0.58773	-0.3648		-0.57979	-0.3871
-0.55363	-0.3469		-0.6013	-0.3507		-0.58759	-0.3658		-0.58101	-0.3869
-0.55411	-0.3473		-0.60586	-0.3476		-0.58688	-0.3673		-0.58047	-0.3883
-0.55433	-0.3479		-0.60514	-0.3491		-0.58936	-0.366		-0.58048	-0.3892
-0.55481	-0.3483		-0.60326	-0.3516		-0.58717	-0.3688		-0.58005	-0.3905
-0.55464	-0.3492		-0.60484	-0.3511		-0.58851	-0.3685		-0.57995	-0.3915
-0.5546	-0.35		-0.59894	-0.3571		-0.58905	-0.3689		-0.57952	-0.3928
-0.55404	-0.3512		-0.5935	-0.3627		-0.58846	-0.3703		-0.57931	-0.3939
-0.5553	-0.351		-0.59657	-0.3609		-0.59014	-0.3697		-0.57866	-0.3954
-0.55487	-0.3521		-0.59607	-0.3622		-0.58863	-0.3719		-0.57889	-0.3961
-0.55457	-0.3531		-0.59857	-0.3609		-0.58827	-0.3731		-0.58	-0.396
-0.55453	-0.3539		-0.59773	-0.3625		-0.58972	-0.3727		-0.58023	-0.3967
-0.55423	-0.3549		-0.60022	-0.3612		-0.58753	-0.3755		-0.58046	-0.3974
-0.55458	-0.3554		-0.59984	-0.3624		-0.58967	-0.3745		-0.5808	-0.398
-0.55493	-0.3559		-0.59981	-0.3633		-0.58885	-0.3761		-0.58169	-0.3981
-0.55489	-0.3567		-0.60242	-0.3619		-0.58836	-0.3774		-0.5828	-0.398
-0.55511	-0.3573		-0.60031	-0.3646		-0.59119	-0.3758		-0.58358	-0.3982
-0.55546	-0.3578		-0.60442	-0.3619		-0.58865	-0.3789		-0.58392	-0.3988
-0.55607	-0.3581		-0.60461	-0.3626		-0.59068	-0.378		-0.58316	-0.4004
-0.55616	-0.3588		-0.60078	-0.3668		-0.59134	-0.3783		-0.58317	-0.4013
-0.55625	-0.3595		-0.60132	-0.3672		-0.59074	-0.3797		-0.58219	-0.4031
-0.55621	-0.3603		-0.60106	-0.3683		-0.59311	-0.3785		-0.5822	-0.404
-0.55656	-0.3608		-0.59769	-0.3721		-0.5924	-0.38		-0.58232	-0.4048
-0.55613	-0.3619		-0.60099	-0.3701		-0.59363	-0.3798		-0.58233	-0.4057
-0.55583	-0.3629		-0.599	-0.3727		-0.59463	-0.3798		-0.58245	-0.4065
-0.55553	-0.3639		-0.60161	-0.3713		-0.59187	-0.3831		-0.58257	-0.4073
-0.55614	-0.3642		-0.60307	-0.3709		-0.59309	-0.3829		-0.58313	-0.4077
-0.55571	-0.3653		-0.60556	-0.3696		-0.59273	-0.3841		-0.58347	-0.4083
-0.55619	-0.3657		-0.60852	-0.3679		-0.59213	-0.3855		-0.58392	-0.4088
-0.55667	-0.3661		-0.60584	-0.3711		-0.59473	-0.3841		-0.5847	-0.409
-0.55676	-0.3668		-0.60787	-0.3702		-0.59185	-0.3875		-0.58603	-0.4087
-0.55685	-0.3675		-0.60864	-0.3704		-0.59456	-0.386		-0.58648	-0.4092
-0.5572	-0.368		-0.60964	-0.3704		-0.5951	-0.3864		-0.58572	-0.4108
-0.55742	-0.3686		-0.6111	-0.37		-0.59405	-0.3882		-0.58584	-0.4116
-0.55777	-0.3691		-0.60785	-0.3737		-0.5971	-0.3864		-0.58497	-0.4133
-0.55773	-0.3699		-0.60241	-0.3793		-0.59651	-0.3878		-0.58509	-0.4141
-0.55782	-0.3706		-0.60306	-0.3796		-0.59705	-0.3882		-0.58466	-0.4154
-0.55765	-0.3715		-0.59992	-0.3832		-0.59725	-0.3889		-0.58533	-0.4157
-0.55813	-0.3719		-0.6015	-0.3827		-0.59483	-0.3919		-0.58523	-0.4167
-0.55783	-0.3729		-0.60227	-0.3829		-0.59606	-0.3917		-0.58535	-0.4175
-0.55805	-0.3735		-0.60315	-0.383		-0.59421	-0.3942		-0.58558	-0.4182
-0.55788	-0.3744		-0.60726	-0.3803		-0.59396	-0.3953		-0.58603	-0.4187
-0.55823	-0.3749		-0.60561	-0.3826		-0.59553	-0.3948		-0.58648	-0.4192
-0.55819	-0.3757		-0.61052	-0.3792		-0.59322	-0.3977		-0.58704	-0.4196
-0.55867	-0.3761		-0.60899	-0.3814		-0.59582	-0.3963		-0.58804	-0.4196
-0.55902	-0.3766		-0.60746	-0.3836		-0.59613	-0.3969		-0.58926	-0.4194
-0.55924	-0.3772		-0.6126	-0.38		-0.59474	-0.399		-0.58927	-0.4203
-0.55946	-0.3778		-0.6128	-0.3807		-0.59836	-0.3967		-0.58917	-0.4213
-0.56007	-0.3781		-0.61207	-0.3822		-0.59571	-0.3999		-0.58786	-0.4234
-0.56016	-0.3788		-0.61158	-0.3835		-0.59808	-0.3987		-0.58831	-0.4239
-0.56051	-0.3793		-0.6066	-0.3887		-0.59897	-0.3988		-0.58744	-0.4256
-0.56034	-0.3802		-0.60426	-0.3916		-0.59769	-0.4008		-0.58767	-0.4263
-0.56095	-0.3805		-0.60572	-0.3912		-0.59983	-0.3998		-0.58823	-0.4267
-0.56026	-0.3818		-0.60465	-0.393		-0.59878	-0.4016		-0.58978	-0.4262
-0.55931	-0.3833		-0.60807	-0.3909		-0.59784	-0.4033		-0.59056	-0.4264
-0.55901	-0.3843		-0.60826	-0.3916		-0.59941	-0.4028		-0.59024	-0.4276
-0.55923	-0.3849		-0.61421	-0.3873		-0.59608	-0.4066		-0.5897	-0.429
-0.5588	-0.386		-0.61268	-0.3895		-0.59901	-0.4049		-0.58784	-0.4316
-0.55889	-0.3867		-0.61184	-0.3911		-0.59887	-0.4059		-0.58796	-0.4324
-0.56028	-0.3864		-0.61433	-0.3898		-0.59771	-0.4078		-0.59127	-0.4303
-0.56167	-0.3861		-0.61269	-0.3921		-0.6011	-0.4057		-0.5926	-0.43
-0.56228	-0.3864		-0.61656	-0.3896		-0.59834	-0.409		-0.59261	-0.4309
-0.56289	-0.3867		-0.61963	-0.3878		-0.60048	-0.408		-0.59196	-0.4324
-0.5622	-0.388		-0.61454	-0.3931		-0.60171	-0.4078		-0.59175	-0.4335
-0.56203	-0.3889		-0.61519	-0.3934		-0.60009	-0.4101		-0.59077	-0.4353
-0.56108	-0.3904		-0.61217	-0.3969		-0.60302	-0.4084		-0.59155	-0.4355
-0.55948	-0.3924		-0.60673	-0.4025		-0.60163	-0.4105		-0.59068	-0.4372
-0.56113	-0.3919		-0.60911	-0.4013		-0.60297	-0.4102		-0.59036	-0.4384
[truncated: 2,003 more rows]

## Sheet: Figure S29a
	3D Cu-CS-GDL		Cu NPs-GDL		Cu/CS-GDL		De-Cu-GDL
Z'/ohm	(-Z'')/ohm	Z'/ohm	(-Z'')/ohm	Z'/ohm	(-Z'')/ohm	Z'/ohm	(-Z'')/ohm
0.2021	0.00925	0.2659	-0.0049	0.2895	-0.00159	0.2855	-0.00399
0.202	0.02726	0.2642	0.00237	0.2796	0.00888	0.2907	0.01295
0.2024	0.04918	0.2639	0.01578	0.2858	0.02498	0.2868	0.02742
0.2036	0.07158	0.2635	0.02973	0.2847	0.04149	0.2887	0.04441
0.2056	0.09731	0.2644	0.04603	0.2887	0.06017	0.2878	0.06123
0.2082	0.1254	0.2655	0.06331	0.2885	0.07929	0.291	0.08128
0.2118	0.1575	0.2669	0.08273	0.2911	0.1016	0.2942	0.1043
0.2174	0.1945	0.2684	0.1046	0.2933	0.1264	0.2982	0.131
0.2261	0.2388	0.271	0.1309	0.2976	0.1566	0.3004	0.1612
0.2396	0.292	0.2745	0.1616	0.3019	0.1912	0.3036	0.1974
0.2599	0.3552	0.2786	0.1972	0.3055	0.2285	0.3095	0.2409
0.2891	0.4292	0.2849	0.2396	0.3117	0.2736	0.3195	0.2928
0.325	0.5062	0.294	0.2911	0.3233	0.3284	0.3334	0.3543
0.3722	0.5864	0.3073	0.3528	0.3454	0.396	0.3526	0.4297
0.4404	0.6755	0.3268	0.4252	0.3757	0.4771	0.3798	0.5176
0.5334	0.7697	0.3548	0.5106	0.4219	0.5807	0.4193	0.6188
0.6533	0.8623	0.3945	0.6104	0.4834	0.6977	0.4743	0.7357
0.7972	0.943	0.4493	0.7242	0.5537	0.8087	0.5505	0.8636
0.9598	1.003	0.5239	0.8496	0.6498	0.9192	0.653	0.9994
1.132	1.037	0.6235	0.9828	0.7878	1.044	0.7788	1.136
1.303	1.044	0.7504	1.12	0.9571	1.167	0.9442	1.274
1.463	1.028	0.9072	1.254	1.148	1.263	1.156	1.414
1.603	0.9983	1.097	1.386	1.377	1.337	1.371	1.519
1.72	0.963	1.306	1.501	1.605	1.375	1.587	1.582
1.82	0.931	1.53	1.593	1.809	1.375	1.83	1.631
1.903	0.9117	1.759	1.675	2.003	1.36	2.073	1.668
1.967	0.9112	1.956	1.731	2.174	1.341	2.289	1.697
2.016	0.9338	2.119	1.778	2.328	1.318	2.479	1.736
2.057	0.9852	2.272	1.854	2.471	1.3	2.663	1.795
2.092	1.066	2.41	1.954	2.59	1.302	2.827	1.88
2.126	1.18	2.555	2.105	2.688	1.328	2.981	1.99
2.16	1.33	2.707	2.328	2.791	1.389	3.142	2.129
2.199	1.528	2.866	2.579	2.872	1.484	3.302	2.3
2.247	1.777	3.049	2.871	2.955	1.588	3.473	2.534
2.309	2.067	3.228	3.241	3.077	1.717	3.692	2.797
2.391	2.448	3.5	3.685	3.203	1.918	3.949	3.177
2.505	2.9	3.885	4.174	3.34	2.146	4.252	3.621
2.655	3.416	4.321	4.718	3.486	2.369	4.622	4.03
2.858	4.099	4.799	5.372	3.686	2.688	5.063	4.56
3.11	4.881	5.302	6.059	3.926	3.067	5.581	5.168
3.424	5.721	5.863	6.792	4.153	3.468	6.12	5.774
3.84	6.695	6.528	7.618	4.404	3.942	6.786	6.414
4.385	7.82	7.288	8.503	4.688	4.474	7.607	7.084
5.102	9.115	8.149	9.452	5.028	5.054	8.516	7.807
6.031	10.57	11.07	10.51	5.453	5.713	9.525	8.53
7.371	12.17	15.32	11.67	5.941	6.454	10.72	9.246
9.091	13.95	18.34	12.87	6.497	7.309	12.09	9.939
10.74	15.65	18.85	14.14	7.2	8.365	13.55	10.66
12.61	17.43	35.78	14.74	7.936	9.555	15.15	11.31
15.01	19.44	63.22	13.84	8.718	10.86	16.92	11.66
17.98	21.26	81.63	14.03	9.541	12.45	18.65	11.86
21.42	22.86	92.84	16.65	10.43	14.23	20.28	12.22
24.98	24.01	96.14	20.59	11.63	16.28	21.86	12.44
28.89	24.86	98.25	24.76	12.97	18.56	23.5	12.34
33.01	25.56	99.6	28.52	14.31	21.16	25.4	12.4
37.23	25.65		0	16.12	24.4	27.55	12.56
41.6	25.32		0	18.36	27.89	29.62	12.73
46.12	24.85		0	20.73	31.81	31.57	13.03
50.33	23.9		0	23.71	36.46	33.27	13.09
53.98	22.55		0	26.8	41.21	34.96	13.23
57.33	20.85		0	30.51	46.47	57.29	-19.21
60.23	19.12		0	34.88	52.14	109.4	-58.44
62.84	17.56		0	39.78	58.53	154.3	-57.08
65.21	15.94		0	45.24	65.45	194.3	-36.9
67.32	14.36		0	51.31	72.15	112.7	-838.4
69.33	12.93		0	58.25	80.18	-155.8	-2832
71.33	11.78		0	64.85	90.13		0
73.39	10.74		0	71.88	101.3		0
75.61				80.45
78.02				91.62
80.65				105.7
83.56				121
86.8				472.6
90.36				1010
94.2				1495
98.41				3323
103				7101
107.9				11100
113.2				14140
118.7				16250
124.7
132
140.3
150.5
163.1

## Sheet: Figure S29b
Cu NPs-GDL				De-Cu-GDL				3D Cu-CS-GDL				Cu/CS-GDL
logf	logz	(-Phase angle/deg)		logf	logz	(-Phase angle/deg)		logf	logz	(-Phase angle/deg)		logf	logz	(-Phase angle/deg)
4.99978	-0.694	-0.3		4.99978	-0.57512	-1.1		4.99978	-0.53835	2.6		4.99978	-0.54424	-0.8
4.91656	-0.6908	1.8		4.91656	-0.57807	0.5		4.91656	-0.55315	7.7		4.91656	-0.53611	2.6
4.83327	-0.68131	5		4.83327	-0.57774	3.4		4.83327	-0.54227	13.7		4.83327	-0.54046	5.5
4.75012	-0.66595	8.3		4.75012	-0.57643	6.4		4.75012	-0.54106	19.4		4.75012	-0.53447	8.7
4.66689	-0.64321	11.8		4.66689	-0.57122	9.9		4.66689	-0.53033	25.3		4.66689	-0.53136	12
4.58354	-0.61439	15.4		4.58354	-0.56384	13.4		4.58354	-0.52404	31.1		4.58354	-0.51971	15.6
4.50024	-0.57856	19.2		4.50024	-0.55377	17.2		4.50024	-0.51103	36.6		4.50024	-0.50571	19.5
4.41697	-0.53506	23.3		4.41697	-0.54061	21.3		4.41697	-0.49567	41.8		4.41697	-0.48718	23.7
4.33304	-0.48294	27.8		4.33304	-0.52143	25.8		4.33304	-0.47327	46.6		4.33304	-0.46725	28.2
4.24969	-0.42285	32.3		4.24969	-0.49689	30.5		4.24969	-0.44697	50.6		4.24969	-0.44117	33
4.16732	-0.35645	36.8		4.16732	-0.46686	35.3		4.16732	-0.41851	53.8		4.16732	-0.40649	37.9
4.08314	-0.28609	41.3		4.08314	-0.42911	40.1		4.08314	-0.38227	56		4.08314	-0.36311	42.5
4.00043	-0.22076	45.5		4.00043	-0.38331	44.7		4.00043	-0.33649	57.3		4.00043	-0.31292	46.7
3.91656	-0.15833	48.9		3.91656	-0.32994	48.9		3.91656	-0.27951	57.6		3.91656	-0.255	50.6
3.83327	-0.09345	51.8		3.83327	-0.27067	52.5		3.83327	-0.2166	56.9		3.83327	-0.19253	53.7
3.75012	-0.02849	54		3.75012	-0.20635	55.2		3.75012	-0.144	55.3		3.75012	-0.12639	55.9
3.6668	0.03423	55.3		3.6668	-0.13859	57.1		3.6668	-0.07119	52.9		3.6668	-0.05784	57.2
3.58354	0.09167	55.6		3.58354	-0.06941	58.2		3.58354	-0.00873	49.8		3.58354	0.0103	57.5
3.50024	0.14239	54.7		3.50024	-0.000825944	58.3		3.50024	0.05154	46.3		3.50024	0.077	56.8
3.41697	0.18611	52.9		3.41697	0.06595	57.6		3.41697	0.11661	42.5		3.41697	0.13893	55.6
3.33304	0.22272	50.6		3.33304	0.12969	56.2		3.33304	0.17869	38.7		3.33304	0.2003	53.5
3.24969	0.25237	47.7		3.24969	0.18949	54.1		3.24969	0.23223	35.1		3.24969	0.2615	50.7
3.16732	0.276	44.1		3.16732	0.24748	51.6		3.16732	0.28307	31.9		3.16732	0.31091	47.9
3.08314	0.29469	40.6		3.08314	0.29885	49		3.08314	0.3251	29.2		3.08314	0.35044	44.9
3.00043	0.31048	37.2		3.00043	0.3442	46.2		3.00043	0.35641	27.1		3.00043	0.38934	41.7
2.91656	0.32428	34.2		2.91656	0.38543	43.6		2.91656	0.38399	25.6		2.91656	0.42504	38.8
2.8348	0.33606	31.7		2.8348	0.41697	41.5		2.8348	0.40722	24.9		2.8348	0.45469	36.6
2.74935	0.34674	29.5		2.74935	0.44185	40		2.74935	0.42732	24.9		2.74935	0.48087	35
2.66642	0.35793	27.8		2.66642	0.46731	39.2		2.66642	0.44592	25.6		2.66642	0.50664	34
2.58081	0.3707	26.7		2.58081	0.49164	39		2.58081	0.4621	27		2.58081	0.53084	33.6
2.50161	0.38596	26.3		2.50161	0.51983	39.5		2.50161	0.47683	29		2.50161	0.55437	33.7
2.41296	0.40432	26.5		2.41296	0.55267	40.7		2.41296	0.49374	31.6		2.41296	0.57921	34.1
2.33203	0.42781	27.3		2.33203	0.58614	42		2.33203	0.50947	34.8		2.33203	0.60466	34.9
2.24502	0.45712	28.3		2.24502	0.62201	43.3		2.24502	0.52569	38.3		2.24502	0.63337	36.1
2.16584	0.49122	29.2		2.16584	0.6603	45.1		2.16584	0.54691	41.8		2.16584	0.66577	37.1
2.08672	0.53428	30.9		2.08672	0.70612	46.5		2.08672	0.57217	45.7		2.08672	0.70484	38.8
1.98972	0.58354	32.7		1.98972	0.75603	47.1		1.98972	0.59879	49.2		1.98972	0.74702	40.4
1.91666	0.63609	34.2		1.91666	0.80604	47.5		1.91666	0.6248	52.1		1.91666	0.7876	41.1
1.83334	0.69871	36.1		1.83334	0.85751	48.2		1.83334	0.65916	55.1		1.83334	0.8334	42
1.74997	0.76245	38		1.74997	0.9059	48.8		1.74997	0.6974	57.5		1.74997	0.88116	42.8
1.66671	0.824	39.9		1.66671	0.95289	49.2		1.66671	0.7332	59.1		1.66671	0.925	43.3
1.58331	0.8875	41.8		1.58331	1.0013	49.4		1.58331	0.77159	60.2		1.58331	0.97025	43.4
1.49996	0.9526	43.7		1.49996	1.04922	49.4		1.49996	0.81158	60.7		1.49996	1.01662	43
1.41664	1.01912	45.2		1.41664	1.09621	49.2		1.41664	0.85303	60.8		1.41664	1.06258	42.5
1.33325	1.08529	46.3		1.33325	1.18355	43.5		1.33325	0.89752	60.3		1.33325	1.10687	41.8
1.24993	1.1532	47.4		1.24993	1.28466	37.3		1.24993	0.94315	58.8		1.24993	1.15106	40.8
1.16673	1.22141	48.4		1.16673	1.35044	35.1		1.16673	0.99029	56.9		1.16673	1.19451	39.4
1.0835	1.2783	49.3		1.0835	1.37236	36.9		1.0835	1.04297	55.5		1.0835	1.23654	38.2
1	1.33264	50.3		1	1.5876	22.4		1	1.09412	54.1		1	1.27669	36.7
0.91666	1.39023	51.3		0.91666	1.81097	12.3		0.91666	1.14395	52.3		0.91666	1.31281	34.6
0.83334	1.44483	52.5		0.83334	1.91819	9.7		0.83334	1.19535	49.8		0.83334	1.34439	32.5
0.74997	1.49596	53.8		0.74997	1.9746	10.2		0.74997	1.2465	46.9		0.74997	1.37438	31.1
0.66671	1.5397	54.5		0.66671	1.99264	12.1		0.66671	1.30125	43.9		0.66671	1.40054	29.6
0.58331	1.58115	55		0.58331	2.00561	14.1		0.58331	1.35488	40.7		0.58331	1.4239	27.7
0.49996	1.62066	55.9		0.49996	2.01536	16		0.49996	1.40739	37.8		0.49996	1.45117	26
0.41664	1.65523	56.5		--	--	0		0.41664	1.46613	34.6		0.41664	1.48116	24.5
0.33325	1.68762	56.6		--	--	0		0.33325	1.52362	31.3		0.33325	1.5084	23.3
0.24993	1.71925	56.9		--	--	0		0.24993	1.57944	28.3		0.24993	1.53339	22.4
0.16673	1.74601	57		--	--	0		0.16673	1.63839	25.4		0.16673	1.55328	21.5
0.0835	1.76716	57		--	--	0		0.0835	1.69161	22.7		0.0835	1.57264	20.7
0	1.7854	56.7		--	--	0		0	1.745	20		0	1.78125	-18.5
-0.08334	1.80065	56.2		--	--	0		-0.08334	1.79748	17.6		-0.08334	2.09377	-28.1
-0.16666	1.81451	55.8		--	--	0		-0.16666	1.84985	15.6		-0.16666	2.21617	-20.3
-0.25003	1.82692	55.3		--	--	0		-0.25003	1.90069	13.7		-0.25003	2.29623	-10.7
-0.33329	1.83778	54.6		--	--	0		-0.33329	1.94714	12		-0.33329	2.92737	-82.3
-0.41669	1.84837	54		--	--	0		-0.41669	1.99612	10.6		-0.41669	3.45271	-93.1
-0.50004	1.85908	54.3		--	--	0		-0.50004	2.04532	9.4		--	--	0
-0.58336	1.87023	54.6		--	--	0		-0.58336	2.09412	8.3		--	--	0
-0.66675	1.88213	54.2		--	--	0		-0.66675	2.13862	7.3		--	--	0
-0.75007	1.89492	53.4		--	--	0		-0.75007	2.18696	6.4		--	--	0
-0.83327	1.90859	52.5		--	--	0		-0.83327	2.24005	5.5		--	--	0
-0.9165	1.9235	51.9		--	--	0		-0.9165	2.2927	4.7		--	--	0
-1	1.93952	24.3		--	--	0		-1	2.71492	3.8		--	--	0
-1.08334	1.95655	13.7		--	--	0		-1.08334	3.01703	2.9		--	--	0
-1.16666	1.97437	6.6		--	--	0		-1.16666	3.17754	2.1		--	--	0
-1.25003	1.99317	8.1		--	--	0		-1.25003	3.52595	1.4		--	--	0
-1.33329	2.01284	5.9		--	--	0		-1.33329	3.85364	0.8		--	--	0
-1.41669	2.03302	2.3		--	--	0		-1.41669	4.04571	0.2		--	--	0
-1.50004	2.05385	0.8		--	--	0		-1.50004	4.15045	-0.4		--	--	0
-1.58336	2.07445	0.2		--	--	0		-1.58336	4.21085	-0.9		--	--	0
-1.66675	2.09621	0		--	--	0		--	--	-1.2		--	--	0
-1.75007	2.12057	0		--	--	0		--	--	-1.4		--	--	0
-1.83327	2.14737	0		--	--	0		--	--	-1.3		--	--	0
-1.9165	2.17782	0		--	--	0		--	--	-1.1		--	--	0
-2	2.21245	0		--	--	0		--	--	-0.6		--	--	0

## Sheet: Figure S31
3D Cu-CS-GDL							Cu NPs-GDL							De-Cu-GDL							Cu/CS-GDL
Pptential/V vs RHE	20mVs-1	30mVs-1	40mVs-1	50mVs-1	100mVs-1		Pptential/V vs RHE	20mVs-1	30mVs-1	40mVs-1	50mVs-1	100mVs-1		Pptential/V vs RHE	20mVs-1	30mVs-1	40mVs-1	50mVs-1	100mVs-1		Pptential/V vs RHE	20mVs-1	30mVs-1	40mVs-1	50mVs-1	100mVs-1
0.056	5.968	6.336	6.64	6.91733	8.17067		-0.129	1.04773	1.33387	1.54507	1.70187	2.4456		-0.064	1.27653	1.4096	1.49813	1.60053	2.17573		-0.084	0.48533	0.53733	0.5832	0.62213	0.82133
0.057	5.83467	6.28	6.61867	6.95467	8.01867		-0.128	0.93173	1.24613	1.4856	1.66693	2.28293		-0.063	1.1792	1.33573	1.44587	1.56987	1.99307		-0.083	0.45147	0.50693	0.55813	0.60293	0.71227
0.056	5.23733	5.624	5.992	6.38133	7.17867		-0.129	0.60347	0.85493	1.07173	1.25707	1.64053		-0.064	0.88187	0.99307	1.08533	1.21093	1.43173		-0.084	0.3616	0.40053	0.43973	0.47733	0.52427
0.055	4.792	5.12	5.41333	5.768	6.496		-0.13	0.41013	0.59787	0.75307	0.8832	1.196		-0.065	0.70347	0.768	0.81973	0.9088	1.1016		-0.085	0.3024	0.3312	0.35947	0.38613	0.42693
0.054	4.40267	4.70667	4.936	5.25067	5.92		-0.131	0.26029	0.408	0.5232	0.61227	0.83867		-0.066	0.5672	0.60347	0.62507	0.68987	0.82053		-0.086	0.25229	0.27413	0.29627	0.31653	0.3448
0.053	4.072	4.32533	4.552	4.79733	5.384		-0.132	0.13539	0.25563	0.3408	0.39973	0.55947		-0.067	0.45387	0.46747	0.47467	0.51307	0.6072		-0.087	0.20853	0.22416	0.24163	0.25715	0.27387
0.052	3.77333	3.97867	4.20267	4.39467	4.91467		-0.133	0.02741	0.1244	0.186	0.2232	0.3064		-0.068	0.3528	0.35147	0.34347	0.36587	0.40453		-0.088	0.16792	0.17952	0.19211	0.20379	0.21125
0.051	3.51733	3.664	3.86667	4.04267	4.48		-0.134	-0.07112	0.00573	0.04987	0.068	0.1024		-0.069	0.26483	0.25045	0.22933	0.24011	0.24475		-0.089	0.1296	0.13736	0.14616	0.15363	0.14899
0.05	3.26667	3.4	3.54933	3.72267	4.072		-0.135	-0.16147	-0.10061	-0.07299	-0.07037	-0.10456		-0.07	0.18261	0.15645	0.12435	0.12507	0.08416		-0.09	0.09432	0.09797	0.10416	0.10984	0.09944
0.049	3.02133	3.13867	3.25333	3.41867	3.69867		-0.136	-0.24344	-0.19699	-0.18421	-0.19595	-0.26112		-0.071	0.10835	0.07589	0.0332	0.02292	-0.04168		-0.091	0.06045	0.06155	0.06421	0.06696	0.04376
0.048	2.816	2.87733	2.97333	3.128	3.33333		-0.137	-0.32107	-0.2872	-0.2864	-0.30987	-0.4368		-0.072	0.04029	-0.00155	-0.05027	-0.06947	-0.17851		-0.092	0.02771	0.02571	0.02637	0.02675	-0.00141
0.047	2.60827	2.63493	2.73067	2.84533	3.00267		-0.138	-0.392	-0.37173	-0.37947	-0.4144	-0.56613		-0.073	-0.02375	-0.07299	-0.12984	-0.15389	-0.27973		-0.093	-0.00375	-0.00855	-0.01081	-0.0127	-0.0524
0.046	2.4064	2.42747	2.5008	2.58293	2.67733		-0.139	-0.45893	-0.4504	-0.46933	-0.5144	-0.71813		-0.074	-0.08403	-0.13848	-0.20043	-0.23141	-0.3976		-0.094	-0.03376	-0.04085	-0.04565	-0.04979	-0.09488
0.045	2.2232	2.22373	2.2704	2.33147	2.36027		-0.14	-0.52267	-0.52427	-0.55253	-0.60507	-0.83147		-0.075	-0.13893	-0.19931	-0.268	-0.30347	-0.47973		-0.095	-0.06283	-0.07237	-0.07848	-0.08453	-0.13803
0.044	2.0464	2.02107	2.05253	2.09253	2.0808		-0.141	-0.58373	-0.59387	-0.62987	-0.69173	-0.96027		-0.076	-0.1916	-0.25712	-0.32827	-0.36987	-0.58373		-0.096	-0.09091	-0.10256	-0.11101	-0.11899	-0.17779
0.043	1.86987	1.8176	1.83893	1.88027	1.8096		-0.142	-0.64187	-0.66027	-0.70533	-0.77413	-1.06587		-0.077	-0.23891	-0.31013	-0.3848	-0.43253	-0.6552		-0.097	-0.11848	-0.13195	-0.14275	-0.15224	-0.21989
0.042	1.70773	1.63653	1.63653	1.6712	1.54853		-0.143	-0.6968	-0.72347	-0.77467	-0.8496	-1.18027		-0.078	-0.28693	-0.36027	-0.43893	-0.49093	-0.74533		-0.098	-0.14467	-0.16003	-0.17213	-0.18323	-0.25643
0.041	1.55573	1.46693	1.43947	1.46907	1.284		-0.144	-0.7488	-0.78427	-0.84427	-0.92453	-1.27253		-0.079	-0.32933	-0.40667	-0.4896	-0.5456	-0.8088		-0.099	-0.17093	-0.18803	-0.20181	-0.21469	-0.29573
0.04	1.39973	1.29467	1.25973	1.268	1.0344		-0.145	-0.8	-0.8424	-0.90773	-0.996	-1.38213		-0.08	-0.37093	-0.45173	-0.5376	-0.59653	-0.8824		-0.1	-0.19616	-0.21501	-0.23115	-0.24536	-0.3296
0.039	1.25227	1.12533	1.08587	1.0704	0.80347		-0.146	-0.84667	-0.89573	-0.9664	-1.06213	-1.4568		-0.081	-0.41013	-0.49493	-0.5832	-0.64693	-0.94747		-0.101	-0.22085	-0.24184	-0.25877	-0.2744	-0.36747
0.038	1.1168	0.96587	0.91813	0.8856	0.56533		-0.147	-0.89387	-0.9496	-1.02667	-1.12667	-1.56267		-0.082	-0.44747	-0.53333	-0.62453	-0.6912	-1.01307		-0.102	-0.24523	-0.26693	-0.28587	-0.30293	-0.3968
0.037	0.97547	0.81947	0.7544	0.71253	0.34693		-0.148	-0.93973	-1.0016	-1.0848	-1.18853	-1.6304		-0.083	-0.48267	-0.57147	-0.6672	-0.73547	-1.05787		-0.103	-0.26907	-0.29173	-0.3128	-0.33067	-0.43467
0.036	0.83893	0.67147	0.59227	0.54293	0.12419		-0.149	-0.9824	-1.0504	-1.13787	-1.2488	-1.724		-0.084	-0.51653	-0.60827	-0.7048	-0.7776	-1.12773		-0.104	-0.29173	-0.31653	-0.33813	-0.3576	-0.4664
0.035	0.7144	0.52427	0.4384	0.3768	-0.08248		-0.15	-1.0256	-1.09893	-1.1912	-1.30747	-1.79227		-0.085	-0.548	-0.6424	-0.74187	-0.8152	-1.16133		-0.105	-0.31493	-0.34107	-0.364	-0.38507	-0.5
0.034	0.58453	0.38107	0.28427	0.21867	-0.2832		-0.151	-1.06693	-1.14453	-1.24267	-1.36293	-1.87787		-0.086	-0.5792	-0.67627	-0.77733	-0.8536	-1.2288		-0.106	-0.33707	-0.36427	-0.38853	-0.41067	-0.5312
0.033	0.46107	0.25027	0.14315	0.06619	-0.48427		-0.152	-1.1056	-1.1904	-1.29387	-1.41707	-1.94347		-0.087	-0.6088	-0.70827	-0.81147	-0.8904	-1.26693		-0.107	-0.35867	-0.38773	-0.41307	-0.43653	-0.55947
0.032	0.3416	0.11915	0.0056	-0.08557	-0.6648		-0.153	-1.14667	-1.2344	-1.34053	-1.46907	-2.02053		-0.088	-0.6368	-0.73787	-0.84213	-0.92373	-1.31947		-0.108	-0.38027	-0.41067	-0.4376	-0.4624	-0.5912
0.031	0.22016	-0.00666	-0.13392	-0.23635	-0.85547		-0.154	-1.1848	-1.27707	-1.38747	-1.52133	-2.0816		-0.089	-0.6648	-0.7672	-0.8744	-0.9576	-1.3568		-0.109	-0.4016	-0.43333	-0.46107	-0.48693	-0.62293
0.03	0.10915	-0.13352	-0.26616	-0.3784	-1.03147		-0.155	-1.22187	-1.32	-1.43467	-1.57253	-2.16027		-0.09	-0.68987	-0.79467	-0.904	-0.9888	-1.40347		-0.11	-0.4224	-0.45547	-0.48453	-0.5112	-0.6472
0.029	-0.00385	-0.25995	-0.39493	-0.51653	-1.19813		-0.156	-1.25947	-1.36027	-1.48027	-1.6208	-2.212		-0.091	-0.716	-0.82267	-0.93253	-1.02	-1.4352		-0.111	-0.44373	-0.4776	-0.50747	-0.53573	-0.68293
0.028	-0.11491	-0.3784	-0.52427	-0.65173	-1.37867		-0.157	-1.29733	-1.40053	-1.524	-1.66987	-2.28987		-0.092	-0.74027	-0.848	-0.95947	-1.04933	-1.48213		-0.112	-0.46453	-0.4992	-0.5304	-0.55947	-0.70453
0.027	-0.22096	-0.48853	-0.6432	-0.78107	-1.53573		-0.158	-1.33227	-1.44213	-1.56853	-1.71547	-2.34		-0.093	-0.7648	-0.87493	-0.98853	-1.07893	-1.51227		-0.113	-0.4848	-0.52107	-0.5536	-0.58347	-0.73893
0.026	-0.32373	-0.604	-0.76187	-0.90907	-1.6984		-0.159	-1.36853	-1.4816	-1.61147	-1.7608	-2.4152		-0.094	-0.78747	-0.8992	-1.0144	-1.10667	-1.5624		-0.114	-0.50453	-0.54187	-0.57493	-0.60587	-0.76213
0.025	-0.42613	-0.71307	-0.8768	-1.03147	-1.85307		-0.16	-1.404	-1.52107	-1.65467	-1.8088	-2.46587		-0.095	-0.80933	-0.9224	-1.04	-1.13333	-1.5776		-0.115	-0.5248	-0.56293	-0.5976	-0.62907	-0.7912
0.024	-0.5232	-0.8176	-0.9928	-1.15173	-2.00373		-0.161	-1.44027	-1.55973	-1.69573	-1.85413	-2.53547		-0.096	-0.8304	-0.94613	-1.064	-1.15947	-1.63093		-0.116	-0.54453	-0.584	-0.62	-0.65253	-0.8176
0.023	-0.62053	-0.924	-1.1016	-1.26853	-2.1536		-0.162	-1.47493	-1.59893	-1.73813	-1.89787	-2.58533		-0.097	-0.85253	-0.96987	-1.08827	-1.18613	-1.65147		-0.117	-0.564	-0.60453	-0.64053	-0.67467	-0.84373
0.022	-0.716	-1.02453	-1.20533	-1.3808	-2.29493		-0.163	-1.51253	-1.6376	-1.7808	-1.94347	-2.6536		-0.098	-0.87333	-0.99013	-1.11147	-1.20907	-1.68987		-0.118	-0.584	-0.62507	-0.66213	-0.69653	-0.87173
0.021	-0.8048	-1.1224	-1.30613	-1.49147	-2.44213		-0.164	-1.54747	-1.67707	-1.82293	-1.98933	-2.704		-0.099	-0.89333	-1.0128	-1.13627	-1.2344	-1.7168		-0.119	-0.60347	-0.6456	-0.684	-0.7192	-0.9
0.02	-0.8992	-1.21627	-1.4048	-1.60507	-2.57947		-0.165	-1.5824	-1.7152	-1.86267	-2.0328	-2.77067		-0.1	-0.91387	-1.03573	-1.1584	-1.25973	-1.7568		-0.12	-0.6224	-0.66587	-0.70507	-0.7416	-0.92133
0.019	-0.98507	-1.31387	-1.5064	-1.71387	-2.70933		-0.166	-1.6176	-1.7536	-1.90453	-2.07787	-2.81867		-0.101	-0.93307	-1.05493	-1.17973	-1.28213	-1.77947		-0.121	-0.64187	-0.6864	-0.7264	-0.7632	-0.9528
0.018	-1.06693	-1.41147	-1.60933	-1.81813	-2.848		-0.167	-1.6552	-1.79173	-1.94667	-2.1216	-2.888		-0.102	-0.95413	-1.0768	-1.20347	-1.3072	-1.81893		-0.122	-0.66107	-0.7064	-0.74667	-0.78453	-0.9736
0.017	-1.1576	-1.50053	-1.70293	-1.916	-2.97067		-0.168	-1.6896	-1.832	-1.98933	-2.16747	-2.93067		-0.103	-0.97307	-1.09627	-1.22507	-1.32987	-1.8368		-0.123	-0.68053	-0.72613	-0.76747	-0.8064	-1.00213
0.016	-1.23733	-1.58347	-1.79067	-2.01493	-3.096		-0.169	-1.72907	-1.8704	-2.03067	-2.21173	-3.00533		-0.104	-0.99173	-1.11707	-1.24533	-1.35227	-1.88053		-0.124	-0.69947	-0.7464	-0.78827	-0.82827	-1.0272
0.015	-1.31547	-1.668	-1.87893	-2.11547	-3.22133		-0.17	-1.7656	-1.9112	-2.0728	-2.2568	-3.05067		-0.105	-1.01147	-1.13787	-1.26747	-1.3752	-1.89467		-0.125	-0.71867	-0.76613	-0.80987	-0.8496	-1.05333
0.014	-1.39253	-1.76027	-1.96267	-2.21093	-3.33333		-0.171	-1.80427	-1.952	-2.11467	-2.30267	-3.11467		-0.106	-1.02933	-1.1584	-1.2904	-1.39947	-1.93867		-0.126	-0.7376	-0.78693	-0.82987	-0.872	-1.07893
0.013	-1.47413	-1.84907	-2.05307	-2.3032	-3.46667		-0.172	-1.84213	-1.992	-2.15867	-2.34827	-3.168		-0.107	-1.04693	-1.17787	-1.31253	-1.4216	-1.95733		-0.127	-0.7568	-0.80613	-0.85067	-0.89307	-1.10427
0.012	-1.544	-1.92453	-2.14267	-2.39813	-3.58667		-0.173	-1.8816	-2.03307	-2.2016	-2.3944	-3.23467		-0.108	-1.06667	-1.19733	-1.33147	-1.4424	-1.99547		-0.128	-0.77547	-0.82613	-0.87173	-0.91467	-1.128
0.011	-1.62267	-1.99867	-2.22853	-2.4888	-3.696		-0.174	-1.92347	-2.07387	-2.2472	-2.4416	-3.28533		-0.109	-1.08453	-1.21733	-1.35333	-1.46507	-2.0112		-0.129	-0.79493	-0.84613	-0.89307	-0.93627	-1.1568
0.01	-1.6952	-2.08213	-2.30853	-2.5736	-3.81333		-0.175	-1.9632	-2.11733	-2.29147	-2.4888	-3.35467		-0.11	-1.10453	-1.23733	-1.37493	-1.48827	-2.05547		-0.13	-0.81387	-0.86613	-0.91333	-0.9576	-1.1768
0.009	-1.76187	-2.1656	-2.3864	-2.6616	-3.92267		-0.176	-2.0048	-2.16133	-2.33787	-2.53733	-3.40267		-0.111	-1.12267	-1.25707	-1.39653	-1.51067	-2.07227		-0.131	-0.83333	-0.88693	-0.9344	-0.97947	-1.20587
0.008	-1.8392	-2.2448	-2.4568	-2.74667	-4.02933		-0.177	-2.04987	-2.20667	-2.3856	-2.5872	-3.48		-0.112	-1.14213	-1.27813	-1.4184	-1.53413	-2.11707		-0.132	-0.85307	-0.90773	-0.95573	-1.00107	-1.22853
0.007	-1.67787	-2.12533	-2.39013	-2.70667	-3.808		-0.178	-1.9312	-2.1128	-2.31733	-2.54453	-3.28267		-0.113	-1.0352	-1.1816	-1.3384	-1.46987	-1.8768		-0.133	-0.8152	-0.87227	-0.92773	-0.97947	-1.12453
0.008	-1.18027	-1.576	-1.8528	-2.184	-3.032		-0.177	-1.62133	-1.7392	-1.91627	-2.14293	-2.67467		-0.112	-0.84027	-0.936	-1.05813	-1.17413	-1.43333		-0.132	-0.72507	-0.76533	-0.80667	-0.85147	-0.9304
0.009	-0.832	-1.1616	-1.37493	-1.668	-2.4352		-0.176	-1.4408	-1.49493	-1.6128	-1.78533	-2.21973		-0.111	-0.73147	-0.7992	-0.88933	-0.968	-1.1696		-0.131	-0.6672	-0.6968	-0.728	-0.7608	-0.83227
0.01	-0.55173	-0.8312	-0.99867	-1.25227	-1.9408		-0.175	-1.30347	-1.3216	-1.39973	-1.52933	-1.89307		-0.11	-0.652	-0.6992	-0.7704	-0.83147	-1.0096		-0.13	-0.61893	-0.6408	-0.66587	-0.692	-0.75307
0.011	-0.31147	-0.54667	-0.68213	-0.9008	-1.51867		-0.174	-1.18907	-1.18213	-1.2312	-1.33333	-1.60987		-0.109	-0.58453	-0.61707	-0.67387	-0.7224	-0.84587		-0.129	-0.57653	-0.59253	-0.612	-0.6336	-0.6816
0.012	-0.09699	-0.29227	-0.40133	-0.5936	-1.1288		-0.173	-1.08693	-1.05947	-1.0872	-1.168	-1.38107		-0.108	-0.524	-0.54533	-0.59067	-0.6288	-0.72907		-0.128	-0.5384	-0.5496	-0.564	-0.58133	-0.61867
0.013	0.09688	-0.06019	-0.15069	-0.31413	-0.77813		-0.172	-0.99307	-0.94933	-0.9632	-1.0224	-1.17147		-0.107	-0.47093	-0.48187	-0.51973	-0.54507	-0.6056		-0.127	-0.50267	-0.5088	-0.51973	-0.5344	-0.56133
0.014	0.27787	0.15048	0.08184	-0.0536	-0.448		-0.171	-0.91173	-0.8528	-0.84907	-0.8936	-0.99733		-0.106	-0.4216	-0.4224	-0.4504	-0.47067	-0.5072		-0.126	-0.4696	-0.47173	-0.4792	-0.4904	-0.50373
0.015	0.44693	0.34533	0.29573	0.18899	-0.14256		-0.17	-0.83173	-0.76133	-0.74453	-0.7744	-0.81947		-0.105	-0.37493	-0.36747	-0.3888	-0.40187	-0.4056		-0.125	-0.4376	-0.43627	-0.4408	-0.448	-0.4592
0.016	0.6056	0.52827	0.50133	0.41093	0.14029		-0.169	-0.76053	-0.67707	-0.64827	-0.6664	-0.67787		-0.104	-0.33333	-0.31867	-0.332	-0.3376	-0.32667		-0.124	-0.40747	-0.40267	-0.40347	-0.4088	-0.40533
0.017	0.75733	0.7088	0.6944	0.62373	0.42133		-0.168	-0.69253	-0.5984	-0.55973	-0.56773	-0.5256		-0.103	-0.29227	-0.27067	-0.27973	-0.27733	-0.23179		-0.123	-0.3792	-0.37093	-0.3696	-0.372	-0.36373
0.018	0.90533	0.8784	0.87813	0.82453	0.67707		-0.167	-0.62587	-0.52427	-0.4744	-0.4736	-0.4064		-0.102	-0.25429	-0.22549	-0.22699	-0.2236	-0.16907		-0.122	-0.35147	-0.3408	-0.33653	-0.33653	-0.31653
0.019	1.04667	1.04	1.05813	1.0192	0.93147		-0.166	-0.56453	-0.45467	-0.39733	-0.38613	-0.27147		-0.101	-0.21677	-0.18221	-0.17941	-0.1688	-0.07483		-0.121	-0.32533	-0.3112	-0.30507	-0.30267	-0.2768
0.02	1.18107	1.19413	1.23307	1.20667	1.17253		-0.165	-0.50613	-0.38747	-0.3216	-0.30133	-0.1672		-0.1	-0.18093	-0.14	-0.13147	-0.11579	-0.02175		-0.12	-0.29973	-0.28347	-0.27387	-0.27013	-0.23648
0.021	1.31893	1.34507	1.39893	1.3856	1.40453		-0.164	-0.44933	-0.32373	-0.25088	-0.22411	-0.04531		-0.099	-0.14584	-0.10051	-0.0868	-0.06616	0.06115		-0.119	-0.27493	-0.25565	-0.24427	-0.23864	-0.19619
0.022	1.4496	1.50107	1.5608	1.56187	1.63893		-0.163	-0.39627	-0.26187	-0.18253	-0.14888	0.05088		-0.098	-0.11309	-0.06096	-0.04315	-0.01811	0.11341		-0.118	-0.24997	-0.22859	-0.21531	-0.20779	-0.15912
0.023	1.57573	1.6528	1.7168	1.73093	1.856		-0.162	-0.3448	-0.20461	-0.1172	-0.07653	0.15675		-0.097	-0.0796	-0.02349	-0.000627733	0.02829	0.18829		-0.117	-0.22637	-0.20293	-0.1876	-0.17765	-0.12205
0.024	1.69813	1.788	1.8688	1.89627	2.0736		-0.161	-0.2952	-0.14725	-0.05368	-0.00689	0.24259		-0.096	-0.04763	0.01288	0.0408	0.07301	0.24091		-0.116	-0.20261	-0.17675	-0.15955	-0.14893	-0.08603
0.025	1.82933	1.92507	2.01867	2.0664	2.28133		-0.16	-0.24613	-0.09435	0.00584	0.05971	0.34533		-0.095	-0.01559	0.05008	0.08083	0.11763	0.30987		-0.115	-0.18024	-0.15243	-0.13371	-0.12099	-0.05453
0.026	1.9512	2.0608	2.17813	2.23307	2.48533		-0.159	-0.19931	-0.03981	0.06456	0.12323	0.42053		-0.094	0.01562	0.08613	0.11987	0.15955	0.35893		-0.114	-0.15805	-0.12845	-0.10736	-0.09325	-0.01664
0.027	2.07013	2.21093	2.328	2.39227	2.69333		-0.158	-0.15387	0.01045	0.12043	0.18565	0.51813		-0.093	0.04829	0.12133	0.15989	0.20357	0.43467		-0.113	-0.13587	-0.10413	-0.08251	-0.06592	0.01289
0.028	2.19707	2.34587	2.47653	2.54933	2.888		-0.157	-0.10843	0.06043	0.17605	0.24557	0.58933		-0.092	0.07859	0.15768	0.19976	0.24632	0.47333		-0.112	-0.11403	-0.08093	-0.05696	-0.03936	0.04816
0.029	2.31387	2.47227	2.61627	2.70133	3.08		-0.156	-0.06477	0.10925	0.22965	0.30453	0.68		-0.091	0.10939	0.19077	0.23528	0.28693	0.544		-0.111	-0.09299	-0.05795	-0.03261	-0.01374	0.07749
0.03	2.43387	2.60453	2.74933	2.85333	3.27467		-0.155	-0.02335	0.15579	0.28053	0.35947	0.7432		-0.09	0.13997	0.22587	0.2744	0.3288	0.58347		-0.11	-0.07176	-0.03557	-0.00857	0.01156	0.10987
0.031	2.55893	2.74133	2.888	2.99733	3.45867		-0.154	0.01995	0.20317	0.33307	0.41627	0.82933		-0.089	0.17187	0.26149	0.3128	0.3688	0.65787		-0.109	-0.05112	-0.01258	0.01466	0.03661	0.13901
0.032	2.672	2.88	3.04267	3.152	3.672		-0.153	0.06032	0.24925	0.3816	0.4712	0.89547		-0.088	0.20176	0.2952	0.34987	0.40933	0.69147		-0.108	-0.02997	0.00975	0.04003	0.06173	0.16968
0.033	2.79733	3.008	3.192	3.312	3.864		-0.152	0.10016	0.29307	0.43227	0.5232	0.97253		-0.087	0.23493	0.33093	0.38853	0.45093	0.76027		-0.107	-0.00936	0.03117	0.06179	0.08579	0.19736
0.034	2.92533	3.13867	3.33067	3.464	4.05333		-0.151	0.14101	0.33867	0.48053	0.576	1.0352		-0.086	0.26627	0.3664	0.4272	0.49147	0.8088		-0.106	0.01139	0.05344	0.0852	0.10979	0.23021
0.035	3.03733	3.26667	3.46133	3.616	4.248		-0.15	0.18096	0.38213	0.52747	0.62773	1.11493		-0.085	0.2976	0.4016	0.4648	0.5328	0.86853		-0.105	0.03181	0.07448	0.10755	0.13349	0.25392
0.036	3.16	3.41333	3.6	3.76267	4.43467		-0.149	0.21944	0.42693	0.57573	0.6776	1.1688		-0.084	0.33067	0.43733	0.50373	0.5736	0.91627		-0.104	0.05192	0.09603	0.13024	0.15701	0.2864
0.037	3.304	3.552	3.73067	3.912	4.61867		-0.148	0.26003	0.46987	0.6224	0.72853	1.25173		-0.083	0.36507	0.47413	0.5408	0.61493	0.97973		-0.103	0.07232	0.11765	0.15251	0.18019	0.3104
0.038	3.41867	3.68267	3.888	4.05867	4.78933		-0.147	0.29813	0.5104	0.668	0.78053	1.29947		-0.082	0.39867	0.512	0.58187	0.6576	1.0192		-0.102	0.09253	0.13867	0.17443	0.20371	0.34293
0.039	3.544	3.808	4.048	4.19467	4.97867		-0.146	0.33787	0.55387	0.71573	0.8288	1.3776		-0.081	0.4344	0.54853	0.62133	0.7	1.0912		-0.101	0.11261	0.15907	0.19707	0.22701	0.3656
0.04	3.67733	3.944	4.184	4.352	5.144		-0.145	0.376	0.5976	0.7608	0.87787	1.4312		-0.08	0.46933	0.5872	0.6624	0.7432	1.128		-0.1	0.1332	0.18112	0.21936	0.24965	0.39573
0.041	3.8	4.096	4.312	4.50933	5.32533		-0.144	0.41573	0.6416	0.80747	0.92773	1.50267		-0.079	0.50853	0.62747	0.70187	0.78693	1.2048		-0.099	0.15317	0.20211	0.24099	0.27253	0.42347
0.042	3.928	4.22933	4.464	4.66933	5.52267		-0.143	0.45573	0.68373	0.8544	0.9784	1.56053		-0.078	0.54453	0.66693	0.7464	0.8312	1.24373		-0.098	0.17421	0.22368	0.26315	0.29573	0.4488
0.043	4.072	4.352	4.60267	4.832	5.69333		-0.142	0.49467	0.7272	0.90053	1.02613	1.6304		-0.077	0.58507	0.7096	0.79013	0.8768	1.31387		-0.097	0.19517	0.24523	0.28533	0.31813	0.47493
0.044	4.19467	4.48	4.74933	4.97867	5.872		-0.141	0.5336	0.77013	0.94693	1.076	1.68293		-0.076	0.6264	0.75253	0.83413	0.92427	1.3656		-0.096	0.21595	0.26621	0.30773	0.34107	0.50293
0.045	4.32267	4.64	4.89867	5.12533	6.04533		-0.14	0.5752	0.81493	0.99467	1.12613	1.75573		-0.075	0.66827	0.79627	0.87867	0.96987	1.42987		-0.095	0.23685	0.288	0.3296	0.36427	0.52613
0.046	4.46667	4.78667	5.04267	5.272	6.208		-0.139	0.61387	0.85787	1.03973	1.17493	1.8072		-0.074	0.712	0.8424	0.92693	1.0208	1.48267		-0.094	0.25811	0.30987	0.35147	0.38667	0.55653
0.047	4.60267	4.91467	5.192	5.41333	6.41333		-0.138	0.65493	0.90293	1.08853	1.22427	1.88267		-0.073	0.7592	0.88907	0.97573	1.06987	1.556		-0.093	0.27973	0.332	0.3744	0.41013	0.57813
0.048	4.73867	5.048	5.33867	5.58667	6.59467		-0.137	0.69813	0.94907	1.13707	1.27573	1.93467		-0.072	0.80507	0.93707	1.02453	1.12053	1.60347		-0.092	0.3016	0.35413	0.39733	0.43413	0.6096
0.049	4.896	5.192	5.48533	5.75467	6.792		-0.136	0.74	0.9944	1.1848	1.3264	2.008		-0.071	0.85547	0.98853	1.07547	1.1744	1.68427		-0.091	0.3232	0.37627	0.41947	0.45627	0.6328
0.05	5.02933	5.376	5.64	5.92	6.984		-0.135	0.78293	1.0416	1.23493	1.3784	2.06053		-0.07	0.90773	1.0416	1.1288	1.22827	1.73307		-0.09	0.3456	0.39813	0.44213	0.47947	0.66053
0.051	5.16267	5.53333	5.816	6.088	7.18133		-0.134	0.828	1.0904	1.2856	1.43013	2.1336		-0.069	0.96187	1.09627	1.1848	1.28267	1.8168		-0.089	0.36827	0.42107	0.46507	0.50347	0.68693
0.052	5.336	5.672	5.98133	6.248	7.39733		-0.133	0.872	1.1384	1.33707	1.4848	2.18987		-0.068	1.01867	1.15387	1.24187	1.3424	1.87227		-0.088	0.39093	0.44373	0.48827	0.52613	0.71253
0.053	5.48533	5.808	6.14133	6.41067	7.58933		-0.132	0.91893	1.1872	1.38747	1.53893	2.2624		-0.067	1.07867	1.21307	1.3008	1.4032	1.9576		-0.087	0.4144	0.4672	0.51173	0.55013	0.74
0.054	5.62133	5.97867	6.30133	6.568	7.78667		-0.131	0.9648	1.23733	1.43973	1.59333	2.32053		-0.066	1.14107	1.276	1.36107	1.4664	2.01893		-0.086	0.43813	0.49067	0.5352	0.5736	0.76747
0.055	5.81067	6.168	6.45067	6.736	7.976		-0.13	1.0144	1.2896	1.4944	1.65013	2.39493		-0.065	1.2088	1.33973	1.42587	1.53147	2.10213		-0.085	0.46187	0.5144	0.55893	0.59787	0.79013
0.056	5.952	6.32533	6.608	6.936	8.15733		-0.129	1.06373	1.34267	1.55147	1.7072	2.45173		-0.064	1.276	1.40773	1.49227	1.59787	2.1704		-0.084	0.48667	0.5384	0.58347	0.62293	0.82187
