# Supplementary material for: Construction of 3D copper-chitosan-gas diffusion layer electrode for highly efficient CO2 electrolysis to C2+ alcohols
Source: Nat Commun. 2023 May 17;14:2823. doi: 10.1038/s41467-023-38524-3 (PMC10192345; doi:10.1038/s41467-023-38524-3)
Supplement: Supplementary file 3 — Source Data [file 41467_2023_38524_MOESM3_ESM.zip › 7-Source Data/7-Source Data-The performance of CO2RR.xlsx]

## Sheet: Figure 3abc+S22+S23+S24+S25+S31
FE DATA	H2	H2	H2	CO	CO	CO	CH4	CH4	CH4	HCOOH	HCOOH	HCOOH	C2H4	C2H4	C2H4	CH3COOH	CH3COOH	CH3COOH	CH3CH2OH	CH3CH2OH	CH3CH2OH	CH3CH2CH2OH	CH3CH2CH2OH	CH3CH2CH2OH	Mean	Standard Deviation	Mean	Standard Deviation	Mean	Standard Deviation	Mean	Standard Deviation	Mean	Standard Deviation	Mean	Standard Deviation	Mean	Standard Deviation	Mean	Standard Deviation		FE of C2+ alcohols	ESCA-normalized partial current densities of C2+ alcohols
																									Statistics On Rows of B"H2":D"H2"	Statistics On Rows of B"H2":D"H2"	Statistics On Rows of E"CO":G"CO"	Statistics On Rows of E"CO":G"CO"	Statistics On Rows of H"CH4":J"CH4"	Statistics On Rows of H"CH4":J"CH4"	Statistics On Rows of K"HCOOH":M"HCOOH"	Statistics On Rows of K"HCOOH":M"HCOOH"	Statistics On Rows of N"C2H4":P"C2H4"	Statistics On Rows of N"C2H4":P"C2H4"	Statistics On Rows of Q"CH3COOH":S"CH3COOH"	Statistics On Rows of Q"CH3COOH":S"CH3COOH"	Statistics On Rows of T"CH3CH2OH":V"CH3CH2OH"	Statistics On Rows of T"CH3CH2OH":V"CH3CH2OH"	Statistics On Rows of W"CH3CH2CH2OH":Y"CH3CH2CH2OH"	Statistics On Rows of W"CH3CH2CH2OH":Y"CH3CH2CH2OH"
3D Cu-CS-GDL
600	20.4	15.2	11.73	10.58	12.75	16.86	2.25	1.25	0.32	4.4	3.88	7.98	25.13	27.91	28.99	8.39	5.03	3.58	22.46	26.56	24.4	4.59	6.73	5.7	15.7767	4.36367	13.3967	3.18955	1.27333	0.96521	5.42	2.23222	27.3433	1.99141	5.66667	2.46739	24.4733	2.05098	5.67333	1.07025		30.1467	0.301467
700	8.27	10.18	15.21	9.18	6.67	4.99	1.14	3.07	2.83	6.37	3.02	7.04	36.51	33.78	25.14	3.68	9.46	10.17	29.62	29	30.64	6.55	6.61	5.72	11.22	3.58498	6.94667	2.10866	2.34667	1.05187	5.47667	2.15375	31.81	5.93548	7.77	3.55979	29.7533	0.82809	6.29333	0.49743		36.0467	0.420544
800	10.17	7.55	8.7	4.83	5.78	5.31	3.37	2.32	3.91	4.21	5.91	4.57	19.32	16.51	22.64	7.24	7.95	7.67	42.05	38.8	38.23	11.84	15.93	11.85	8.80667	1.31325	5.30667	0.47501	3.2	0.80852	4.89667	0.89584	19.49	3.06853	7.62	0.35763	39.6933	2.06074	13.2067	2.35848		52.9	0.705333
900	9.64	9.62	8.49	3.7	2.87	1.74	0.95	0.9	2.15	2.85	2.51	3.24	32.93	30.32	27.27	5.87	8.62	9.59	41.85	42.85	40.29	7.3	6.61	11.09	9.25	0.65826	2.77	0.98382	1.33333	0.7077	2.86667	0.36529	30.1733	2.83285	8.02667	1.92967	41.6633	1.29017	8.33333	2.41214		49.9967	0.74995
1000	21	22.23	24.2	7.54	5.71	5.71	0.24	0.51	0.51	1.9	6.45	4.02	33.87	29.74	29.71	6.14	4.37	4.42	22.52	23.18	24.44	3.74	5.45	4.96	22.4767	1.6142	6.32	1.05655	0.42	0.15588	4.12333	2.27676	31.1067	2.39316	4.97667	1.00779	23.38	0.9755	4.71667	0.88059		28.0967	0.468278
De-Cu-GDL
600	77.22	74.78	78.65	5.93	6.07	6.55	3.01	3.87	3.29	2.03	1.9	2.3	5.45	5.86	5.34	1.96	2.03	2.01	2.66	2.89	2.76				76.8833	1.95684	6.18333	0.32517	3.39	0.43863	2.07667	0.20404	5.55	0.27404	2	0.03606	2.77	0.11533				2.77	0.0461667
700	74.2	76.12	74.1	4.88	4.23	4.33	1.66	0.97	1.33	1.57	1.77	1.56	8.69	7.88	9.02	1.54	1.43	1.65	8.54	8.83	8.65				74.8067	1.13848	4.48	0.35	1.32	0.34511	1.63333	0.11846	8.53	0.5866	1.54	0.11	8.67333	0.1464				8.67333	0.168648
800	64.22	65.88	65.34	7.32	7.89	7.05	4.82	3.88	4.06	1.56	1.67	1.54	7.8	8.64	7.98	3.53	3.86	3.87	9.34	9.45	9.76				65.1467	0.84672	7.42	0.42884	4.25333	0.49893	1.59	0.07	8.14	0.44227	3.75333	0.19348	9.51667	0.21779				9.51667	0.211482
900	73.83	74.23	74.12	7.43	6.99	7.45	1.63	1.97	1.23	2.17	1.89	2.02	11.04	10.94	12.1	1.43	1.46	1.96	4.62	4.56	4.97				74.06	0.20664	7.29	0.26	1.61	0.37041	2.02667	0.14012	11.36	0.64281	1.61667	0.29771	4.71667	0.22143				4.71667	0.117917
1000	79.02	78.22	78.34	4.45	4.78	4.98	3.44	3.76	3.55	1	0.76	0.78	6.43	6.1	6.87	1.19	1	1.07	5.77	6.03	5.88				78.5267	0.43143	4.73667	0.26764	3.58333	0.16258	0.84667	0.13317	6.46667	0.38631	1.08667	0.09609	5.89333	0.13051				5.89333	0.163704
Cu NPs-GDL
600	38.1	39	38.2	9.79	10.01	10.99	2.75	2.31	1.97	2	2	2	16.4	15.1	15.07	6.62	6.1	6.54	18.71	18.62	18.95	3.3	3.7	2.9	38.4333	0.49329	10.2633	0.63885	2.34333	0.39107	2	0	15.5233	0.75936	6.42	0.28	18.76	0.17059	3.3	0.4		22.06	0.252114
700	38.42	39.8	37.1	10.68	11.34	10.34	1.43	1.13	1	1.83	2.01	1.93	18.29	18.7	19.3	4.54	4.32	6.65	18.46	18.78	19.21	4.96	5.3	5.2	38.44	1.35011	10.7867	0.50846	1.18667	0.22053	1.92333	0.09018	18.7633	0.50797	5.17	1.28643	18.8167	0.37634	5.15333	0.17474		23.97	0.3196
800	37.22	39	37.8	11.56	10.79	9.89	3.1	2.35	2.97	2.09	1.62	1.91	17.62	17.33	17.92	7.27	7.14	6.54	20.66	21.64	21.78	4.96	5.2	5.7	38.0067	0.90782	10.7467	0.83584	2.80667	0.40079	1.87333	0.23714	17.6233	0.29501	6.98333	0.3894	21.36	0.61025	5.28667	0.37754		26.6467	0.406044
900	30.56	33.8	31.2	9.17	8.23	8.15	0.79	1.08	1.27	2.14	1.86	1.67	25.85	24.97	25.34	3.53	3.5	3.43	23.74	23.56	24.12	6.88	7.03	6.93	31.8533	1.71596	8.51667	0.56722	1.04667	0.24173	1.89	0.23643	25.3867	0.44185	3.48667	0.05132	23.8067	0.28589	6.94667	0.07638		30.7533	0.5272
1000	34.62	35.6	36.1	8.77	9.87	8.54	0.59	0.49	0.76	1.86	1.87	2.03	22.88	22.43	22.06	2.45	2.8	2.5	19.55	19.4	20.3	7.93	8.04	8.43	35.44	0.75286	9.06	0.71084	0.61333	0.1365	1.92	0.09539	22.4567	0.41065	2.58333	0.1893	19.75	0.48218	8.13333	0.26274		27.8833	0.531111
Cu/CS-GDL
600	87.93	85.66	89.23	0.94	1.23	1	8.85	9.41	8.14	1.55	1.4	1.32	0.95	0.97	1	0	0	0	0	0	0				87.6067	1.80683	1.05667	0.15308	8.8	0.63647	1.42333	0.11676	0.97333	0.02517	0	0	0	0				0	0
700	90.38	89.33	87.9	0.93	1	1	8.34	8.09	8.11	1.74	1.79	1.42	0.76	0.84	0.86	0.41	0.4	0.36	0	0	0				89.2033	1.24484	0.97667	0.04041	8.18	0.13892	1.65	0.20075	0.82	0.05292	0.39	0.02646	0	0				0	0
800	78.13	79.54	80.78	1.81	1.9	2	10	11.32	11.67	1.62	1.33	1.55	1.44	1.65	1.87	2.54	2.83	2.5	3.95	4.08	4.18				79.4833	1.32591	1.90333	0.09504	10.9967	0.8807	1.5	0.15133	1.65333	0.21502	2.62333	0.18009	4.07	0.11533				4.07	0.26048
900	87.44	89.06	87.67	1.64	1.43	2.01	9.14	8.03	8.96	1.56	1.55	1.67	1.01	0.99	0.89	0.64	0.5	0.67	2.38	2.56	2.89				88.0567	0.87649	1.69333	0.29366	8.71	0.59573	1.59333	0.06658	0.96333	0.06429	0.60333	0.09074	2.61	0.25865				2.61	0.18792
1000	97.43	97.45	97.11	1	0.97	0.99	4.88	5.1	4.79	0.66	0.5	0.63	0.18	0.23	0.42	0	0	0	0	0	0				97.33	0.19079	0.98667	0.01528	4.92333	0.15948	0.59667	0.08505	0.27667	0.12662	0	0	0	0				0	0

## Sheet: Figure3e 
time/h	potential/V vs RHE	time/h	FE of C2+	FE of C2+ alcohols
0.000568889	-0.9426	0.5	87.4	49.2
0.00114	-0.9376	1	88.6	50.5
0.00171	-0.9826	2	87.6	50
0.00228	-1.0926	3	87	49
0.00284	-1.0006	4	87.8	49.6
0.00341	-0.8456	5	88.3	50.2
0.00398	-0.9876	6	88.5	51.3
0.00455	-0.9266	7	86.8	48.8
0.00512	-1.1066	8	87.3	49.8
0.00569	-0.9716	9	88.2	51.4
0.00626	-1.0096	10	88	50.5
0.00683	-0.9166	11	87.6	49.2
0.00739	-1.1486	12	86.7	48.6
0.00796	-1.1006	13	87.8	49.7
0.00853	-1.0726	14	88.4	50.6
0.0091	-0.8976	15	88.2	51
0.00967	-0.9656	16	88	49.8
0.01024	-1.0316	17	87.5	48.7
0.01081	-0.8926	18	86.7	48.9
0.01138	-0.9356	19	86.9	49.4
0.01195	-0.9996	20	87	50
0.01252	-0.9756	21	87.9	49.3
0.01308	-0.8986	22	87.5	49.7
0.01365	-0.9736	23	87	49.6
0.01422	-1.0336	23.5	86.5	48.8
0.01479	-0.9766
0.01536	-0.9916
0.01593	-0.8926
0.0165	-0.9876
0.01707	-1.0516
0.01764	-0.9476
0.01821	-1.0066
0.01877	-0.9686
0.01934	-0.8476
0.01991	-0.9796
0.02048	-0.9186
0.02105	-0.9076
0.02162	-0.9256
0.02219	-0.9166
0.02276	-0.9936
0.02333	-0.9156
0.02389	-0.8726
0.02446	-0.8686
0.02503	-0.9516
0.0256	-0.9276
0.02617	-0.8266
0.02674	-0.8716
0.02731	-0.8846
0.02789	-1.0076
0.02844	-0.8396
0.029	-0.9986
0.02958	-1.0406
0.03014	-0.9976
0.03072	-0.9306
0.03128	-0.9926
0.03186	-1.0146
0.03242	-0.9086
0.033	-1.0346
0.03356	-1.0686
0.03414	-1.0166
0.03469	-0.9096
0.03528	-0.8716
0.03583	-0.9736
0.03642	-0.9116
0.03697	-1.2056
0.03756	-1.0786
0.03811	-0.9626
0.03869	-1.0316
0.03925	-1.0146
0.03983	-1.0436
0.04039	-0.9186
0.04097	-0.8756
0.04153	-0.8326
0.04211	-0.9526
0.04267	-0.8456
0.04322	-0.8586
0.04381	-0.9306
0.04436	-1.1246
0.04494	-1.0586
0.0455	-1.3586
0.04608	-1.0436
0.04664	-1.0206
0.04722	-1.1796
0.04778	-1.1136
0.04836	-0.9506
0.04892	-0.8916
0.0495	-1.1556
0.05006	-0.8166
0.05064	-0.9216
0.05119	-1.0746
0.05178	-0.6906
0.05233	-0.7816
0.05292	-1.0426
0.05347	-0.8756
0.05406	-1.0136
0.05461	-0.9016
0.05519	-0.9536
0.05575	-0.9296
0.05633	-0.9926
0.05689	-0.8356
0.05744	-0.8876
0.05803	-1.0216
0.05858	-0.8176
0.05917	-0.9406
0.05972	-1.0166
0.06031	-1.0706
0.06086	-1.0926
0.06144	-1.1416
0.062	-0.8966
0.06258	-0.9376
0.06314	-0.9526
0.06372	-0.9726
0.06428	-0.8326
0.06486	-0.7596
0.06542	-1.0686
0.066	-1.0056
0.06656	-0.9106
0.06714	-0.9406
0.06769	-0.8886
0.06828	-0.8686
0.06883	-1.1106
0.06942	-0.9926
0.06997	-1.0036
0.07056	-0.9636
0.07111	-0.9366
0.07167	-0.8626
0.07225	-0.8466
0.07281	-0.9656
0.07339	-0.7616
0.07394	-0.9386
0.07453	-1.0596
0.07508	-1.5706
0.07567	-1.5456
0.07622	-1.1126
0.07681	-0.4946
0.07736	-0.8916
0.07794	-0.9036
0.0785	-0.9686
0.07908	-0.9456
0.07964	-1.0346
0.08022	-1.0046
0.08078	-1.0286
0.08136	-1.0706
0.08192	-0.9716
0.0825	-0.7156
0.08306	-0.9576
0.08364	-1.0076
0.08419	-0.9876
0.08478	-0.9266
0.08533	-0.9056
0.08589	-0.7936
0.08647	-0.8036
0.08703	-0.8676
0.08761	-1.0046
0.08817	-1.0406
0.08875	-1.0156
0.08931	-0.8496
0.08989	-0.9516
0.09044	-0.8676
0.09103	-0.8786
0.09158	-0.9336
0.09217	-0.8046
0.09272	-0.9216
0.09331	-0.8636
0.09386	-0.9286
0.09444	-0.8106
0.095	-0.8436
0.09558	-0.9116
0.09614	-0.8956
0.09672	-0.8796
0.09728	-0.8846
0.09786	-0.7866
0.09842	-0.9496
0.099	-0.9196
0.09956	-0.9756
0.10011	-0.9106
0.10069	-0.8596
0.10125	-0.8136
0.10183	-0.8936
0.10239	-0.9726
0.10297	-1.0136
0.10353	-0.9596
0.10411	-0.9406
0.10467	-1.0196
0.10525	-0.9436
0.10581	-1.0306
0.10639	-0.8976
0.10694	-1.0776
0.10753	-1.0086
0.10808	-0.9826
0.10867	-0.9566
0.10922	-0.9366
0.10981	-0.9876
0.11036	-0.7976
0.11094	-0.9956
0.1115	-0.8446
0.11208	-0.9246
0.11264	-0.8916
0.11322	-0.8896
0.11378	-1.1326
0.11433	-1.1716
0.11492	-0.9696
0.11547	-1.0266
0.11606	-0.9006
0.11661	-0.9626
0.11719	-0.9006
0.11775	-0.8576
0.11833	-0.8886
0.11889	-0.8936
0.11947	-1.0096
0.12003	-0.9556
0.12061	-0.9446
0.12117	-0.9456
0.12175	-0.8596
0.12231	-1.0146
0.12289	-0.9906
0.12344	-0.9416
0.12403	-0.7466
0.12458	-0.9036
0.12517	-1.0326
0.12572	-0.8116
0.12631	-0.9246
0.12686	-0.9246
0.12744	-1.0506
0.128	-0.8966
0.12856	-0.9606
0.12914	-1.0876
0.12969	-0.9916
0.13028	-0.8526
0.13083	-0.8446
0.13142	-0.8576
0.13197	-0.8636
0.13256	-0.9866
0.13311	-0.8416
0.13369	-0.7876
0.13425	-0.8346
0.13483	-0.9226
0.13539	-1.0186
0.13597	-0.8296
0.13653	-0.7596
0.13711	-0.8986
0.13767	-0.8686
0.13825	-1.0266
0.13881	-0.9506
0.13939	-0.8696
0.13994	-0.7476
0.14053	-0.8156
0.14108	-1.0026
0.14167	-1.0206
0.14222	-1.0016
0.14278	-0.8796
0.14336	-1.0556
0.14392	-0.9396
0.1445	-1.1036
0.14506	-0.8246
0.14564	-0.8466
0.14619	-0.8326
0.14678	-0.9136
0.14733	-0.8286
0.14792	-0.8766
0.14847	-0.8576
0.14906	-0.8146
0.14961	-0.8846
0.15019	-1.0346
0.15075	-0.8446
0.15133	-0.9286
0.15189	-1.0646
0.15247	-0.9256
0.15303	-0.7886
0.15361	-0.9106
0.15417	-0.9286
0.15475	-1.0336
0.15531	-0.7316
0.15589	-0.8136
0.15644	-0.9056
0.157	-0.8796
0.15758	-0.9306
0.15814	-0.8966
0.15872	-0.8856
0.15928	-0.9686
0.15986	-0.8746
0.16042	-0.9076
0.161	-0.9116
0.16156	-0.9056
0.16214	-0.8896
0.16269	-0.9376
0.16328	-0.9626
0.16383	-0.9226
0.16442	-0.8626
0.16497	-1.0006
0.16556	-0.8056
0.16611	-0.8366
0.16669	-1.0596
0.16725	-0.9426
0.16783	-0.8336
0.16839	-0.7686
0.16897	-0.7816
0.16953	-0.8886
0.17011	-0.8826
0.17067	-0.8586
0.17122	-0.8616
0.17181	-0.8106
0.17236	-0.7536
0.17294	-0.8716
0.1735	-0.9066
0.17408	-0.9556
0.17464	-0.7706
0.17522	-0.8946
0.17578	-0.8596
0.17636	-0.8456
0.17692	-0.9576
0.1775	-0.8726
0.17806	-1.0036
0.17864	-0.7976
0.17919	-0.9306
0.17978	-1.0066
0.18033	-0.8636
0.18092	-0.8876
0.18147	-0.8146
0.18206	-0.8326
0.18261	-0.9186
0.18319	-0.7786
0.18375	-0.8186
0.18433	-0.9166
0.18489	-1.0636
0.18544	-0.9946
0.18603	-0.8316
0.18658	-1.0086
0.18717	-1.0566
0.18772	-0.9786
0.18831	-0.9416
0.18886	-1.0126
0.18944	-1.0176
0.19	-1.0186
0.19058	-1.0146
0.19114	-0.8286
0.19172	-0.8526
0.19228	-0.8706
0.19286	-0.9216
0.19342	-0.8806
0.194	-1.1016
0.19456	-0.9516
0.19514	-0.9126
0.19569	-0.8836
0.19628	-0.8366
0.19683	-0.8606
0.19742	-0.8156
0.19797	-0.8976
0.19856	-0.7456
0.19911	-0.8826
0.19967	-0.8066
0.20025	-0.8576
0.20081	-0.9536
0.20139	-1.0456
0.20194	-1.0686
0.20253	-0.7776
0.20308	-0.8836
0.20367	-0.9006
0.20422	-0.8766
0.20481	-0.8676
0.20536	-0.8486
0.20594	-0.9226
0.2065	-1.0426
0.20708	-0.8366
0.20764	-0.8796
0.20822	-0.9026
0.20878	-0.9716
0.20936	-0.8586
0.20992	-1.0246
0.2105	-0.8726
0.21106	-0.8796
0.21164	-0.9156
0.21219	-0.8096
0.21278	-0.9156
0.21333	-0.9176
0.21389	-0.9486
0.21447	-0.8326
0.21503	-0.7966
0.21561	-0.9316
0.21617	-0.8396
0.21675	-0.9636
0.21731	-0.8476
0.21789	-0.9206
0.21844	-0.7906
0.21903	-0.9556
0.21958	-0.9336
0.22017	-0.9566
0.22072	-0.8546
0.22131	-0.9496
0.22186	-0.9816
0.22244	-0.8886
0.223	-0.8306
0.22358	-0.8916
0.22414	-0.8276
0.22472	-0.7696
0.22528	-0.8116
0.22586	-0.7736
0.22642	-0.9656
0.227	-0.9936
0.22756	-0.8576
0.22811	-0.8796
0.22869	-0.7536
0.22925	-0.9146
0.22983	-0.8536
0.23039	-0.7766
0.23097	-0.8316
0.23153	-0.9226
0.23211	-0.9566
0.23267	-0.9776
0.23325	-0.9186
0.23381	-0.9096
0.23439	-0.8226
0.23494	-0.8086
0.23553	-0.9256
0.23608	-0.9426
0.23667	-0.8646
0.23722	-0.8706
0.23781	-0.9416
0.23836	-0.8436
0.23894	-0.7996
0.2395	-0.7716
0.24008	-0.8036
0.24064	-0.9206
0.24122	-0.9776
0.24178	-0.9416
0.24233	-0.9556
0.24292	-0.8636
0.24347	-0.8276
0.24406	-0.9356
0.24461	-0.8116
0.24519	-0.8556
0.24575	-0.7166
0.24633	-0.9216
0.24689	-0.8576
0.24747	-0.8116
0.24803	-0.7806
0.24861	-0.9386
0.24917	-0.8296
0.24975	-0.8626
0.25031	-0.9116
0.25089	-0.8726
0.25144	-0.9856
0.25203	-0.8936
0.25258	-0.9286
0.25317	-0.7636
0.25372	-0.8936
0.25431	-0.8576
0.25486	-0.7646
0.25544	-0.8276
0.256	-0.9746
0.25656	-0.8856
0.25714	-1.0156
0.25769	-0.9096
0.25828	-0.9096
0.25883	-0.8486
0.25942	-0.8656
0.25997	-0.7826
0.26056	-1.0276
0.26111	-0.9986
0.26169	-0.8096
0.26225	-0.8696
0.26283	-0.8716
0.26339	-0.9086
0.26397	-0.7746
0.26453	-1.0646
0.26511	-1.0236
0.26567	-0.8806
0.26625	-0.8286
0.26681	-0.9706
0.26739	-0.8806
0.26794	-0.8656
0.26853	-0.9546
0.26908	-1.0916
0.26967	-0.9066
0.27022	-0.8526
0.27078	-0.8726
0.27136	-0.8356
0.27192	-0.8856
0.2725	-0.9196
0.27306	-0.9636
0.27364	-0.8576
0.27419	-0.7336
0.27478	-0.8666
0.27533	-0.8706
0.27592	-0.7926
0.27647	-0.7726
0.27706	-0.8546
0.27761	-0.8516
0.27806	-0.8906
0.27889	-0.9176
0.27944	-0.8166
0.28	-0.9326
0.28056	-0.8696
0.28111	-0.8806
0.28167	-0.9186
0.28222	-0.8656
0.28278	-0.8426
0.28333	-0.8086
0.28389	-0.8166
0.28444	-0.8306
0.285	-0.8436
0.28556	-0.7536
0.28611	-0.7716
0.28667	-0.8686
0.28722	-0.8576
0.28778	-0.9116
0.28833	-0.8676
0.28889	-0.8096
0.28944	-0.8446
0.29	-0.8046
0.29083	-0.8386
0.29139	-0.8146
0.29194	-0.8736
0.2925	-0.8556
0.29306	-0.8726
0.29361	-0.7786
0.29417	-0.7966
0.29472	-0.7386
0.29528	-0.8236
0.29583	-0.7876
0.29639	-0.8986
0.29694	-0.8196
0.2975	-0.9366
0.29806	-0.9276
0.29861	-0.7826
0.29917	-0.8246
0.29972	-0.8496
0.30028	-0.8146
0.30083	-0.9376
0.30139	-0.9646
0.30194	-0.8266
0.30278	-0.8886
0.30333	-0.8866
0.30389	-0.8946
0.30444	-0.7886
0.305	-0.8506
0.30556	-0.9636
0.30611	-0.8476
0.30667	-1.0096
0.30722	-0.9206
0.30778	-0.9666
0.30833	-0.9316
0.30889	-0.8036
0.30944	-0.9276
0.31	-0.9116
0.31056	-0.8286
0.31111	-0.8896
0.31167	-0.9866
0.31222	-0.9606
0.31278	-0.9416
0.31333	-0.8436
0.31389	-0.9816
0.31472	-0.9146
0.31528	-0.9036
0.31583	-0.9956
0.31639	-0.8596
0.31694	-0.9086
0.3175	-0.9436
0.31806	-0.8816
0.31861	-0.9166
0.31917	-0.6976
0.31972	-0.8766
0.32028	-0.8686
0.32083	-0.8826
0.32139	-0.8966
0.32194	-0.8786
0.3225	-0.8966
0.32306	-1.0546
0.32361	-0.9706
0.32417	-0.8026
0.32472	-0.9286
0.32528	-0.8876
0.32611	-0.9406
0.32667	-0.8376
0.32722	-0.8656
0.32778	-0.7976
0.32833	-0.8126
0.32889	-0.7316
0.32944	-0.8306
0.33	-0.8116
0.33056	-0.8826
0.33111	-0.8696
0.33167	-0.8446
0.33222	-0.9026
0.33278	-0.8126
0.33333	-0.8926
0.33389	-0.8276
0.33444	-0.8296
0.335	-0.8656
0.33556	-0.9226
0.33611	-0.8936
0.33667	-0.8586
0.33722	-0.9156
0.33806	-0.9416
0.33861	-0.8596
0.33917	-0.8186
0.33972	-0.7846
0.34028	-0.8986
0.34083	-0.8236
0.34139	-0.9326
0.34194	-0.7916
0.3425	-0.7786
0.34306	-0.9366
0.34361	-0.8126
0.34417	-0.7136
0.34472	-0.7356
0.34528	-0.8326
0.34583	-0.7556
0.34639	-0.7946
0.34694	-0.9566
0.3475	-0.8836
0.34806	-0.7826
0.34861	-0.7616
0.34917	-0.9936
0.35	-0.8746
0.35056	-0.7336
0.35111	-0.8546
0.35167	-0.8966
0.35222	-0.8436
0.35278	-0.7946
0.35333	-0.7926
0.35389	-0.8866
0.35444	-0.8446
0.355	-0.9026
0.35556	-0.8306
0.35611	-0.8956
0.35667	-0.8776
0.35722	-0.7086
0.35778	-0.8826
0.35833	-0.8536
0.35889	-0.7606
0.35944	-0.8326
0.36	-0.7566
0.36056	-0.7836
0.36111	-0.8176
0.36194	-0.8596
0.3625	-0.7816
0.36306	-0.7166
0.36361	-0.9416
0.36417	-0.8436
0.36472	-0.8796
0.36528	-0.8616
0.36583	-0.8266
0.36639	-0.9666
0.36694	-0.7836
0.3675	-0.8836
0.36806	-0.8656
0.36861	-0.7716
0.36917	-0.8046
0.36972	-0.9266
0.37028	-0.7876
0.37083	-0.7896
0.37139	-0.8496
0.37194	-0.8696
0.3725	-0.8526
0.37306	-0.8736
0.37389	-0.8656
0.37444	-0.8636
0.375	-0.8356
0.37556	-0.7956
0.37611	-0.7506
0.37667	-0.7956
0.37722	-0.8946
0.37778	-0.8226
0.37833	-0.8816
0.37889	-0.7746
0.37944	-0.7536
0.38	-0.8826
0.38056	-0.8206
0.38111	-0.8876
0.38167	-0.7996
0.38222	-0.9236
0.38278	-0.8516
0.38333	-0.9266
0.38389	-0.9256
0.38444	-0.8436
0.385	-0.8386
0.38583	-0.7796
0.38639	-0.8816
0.38694	-0.7186
0.3875	-0.9186
0.38806	-0.7916
0.38861	-0.7576
0.38917	-0.7766
0.38972	-0.9576
0.39028	-0.8226
0.39083	-0.9006
0.39139	-1.0006
0.39194	-0.8536
0.3925	-0.7126
0.39306	-0.9566
0.39361	-0.9106
0.39417	-0.8376
0.39472	-0.7436
0.39528	-0.7926
0.39583	-0.9316
0.39639	-0.8586
0.39722	-0.7856
0.39778	-0.7956
0.39833	-0.8326
0.39889	-0.8176
0.39944	-0.7376
0.4	-0.8216
0.40056	-0.8266
0.40111	-0.7586
0.40167	-0.8046
0.40222	-0.8036
0.40278	-0.8926
0.40333	-0.7896
0.40389	-0.7976
0.40444	-0.8496
0.405	-0.7996
0.40556	-0.6986
0.40611	-0.6626
0.40667	-0.8246
0.40722	-0.9496
0.40778	-0.8956
0.40833	-0.7476
0.40917	-0.8986
0.40972	-0.9056
0.41028	-0.8106
0.41083	-0.7206
0.41139	-0.7596
0.41194	-0.8146
0.4125	-0.7886
0.41306	-0.7906
0.41361	-0.8496
0.41417	-0.8296
0.41472	-0.7966
0.41528	-0.7626
0.41583	-0.7686
0.41639	-0.8226
0.41694	-0.9216
0.4175	-0.8906
0.41806	-0.8336
0.41861	-0.8446
0.41917	-0.7686
0.41972	-0.8626
0.42028	-0.7876
0.42111	-0.8776
0.42167	-0.9486
0.42222	-0.8076
0.42278	-0.8046
0.42333	-0.8616
0.42389	-0.7426
0.42444	-0.8076
0.425	-0.8826
0.42556	-0.8296
0.42611	-0.8706
0.42667	-0.9676
0.42722	-0.7546
0.42778	-0.8136
0.42833	-0.8636
0.42889	-0.8116
0.42944	-0.9246
0.43	-0.6676
0.43056	-0.8546
0.43111	-0.7786
0.43167	-0.7256
0.43222	-0.8026
0.43306	-0.8356
0.43361	-0.8416
0.43417	-0.7696
0.43472	-0.7796
0.43528	-0.7966
0.43583	-0.8816
0.43639	-0.9306
0.43694	-0.7256
0.4375	-0.7806
0.43806	-0.7356
0.43861	-0.8436
0.43917	-0.8266
0.43972	-0.7976
0.44028	-0.8006
0.44083	-0.8386
0.44139	-0.7126
0.44194	-0.7556
0.4425	-0.8806
0.44306	-0.9176
0.44361	-0.7976
0.44417	-0.8236
0.445	-0.8536
0.44556	-0.7506
0.44611	-0.8286
0.44667	-0.7776
0.44722	-0.9016
0.44778	-0.7936
0.44833	-0.7656
0.44889	-1.0456
0.44944	-0.7536
0.45	-0.8946
0.45056	-0.8076
0.45111	-0.8556
0.45167	-0.8786
0.45222	-0.8066
0.45278	-0.8716
0.45333	-0.9416
0.45389	-0.8386
0.45444	-0.8426
0.455	-0.9186
0.45556	-0.8626
0.45611	-0.8486
0.45694	-1.0186
0.4575	-0.8956
0.45806	-0.7636
0.45861	-0.8436
0.45917	-1.0416
0.45972	-1.0586
0.46028	-0.9206
0.46083	-0.8026
0.46139	-0.8716
0.46194	-0.9816
0.4625	-0.7876
0.46306	-0.9546
0.46361	-0.9456
0.46417	-1.1176
0.46472	-0.9766
0.46528	-0.8886
0.46583	-0.9496
0.46639	-0.9516
0.46694	-0.8576
0.4675	-0.8626
0.46833	-0.9506
0.46889	-0.9296
0.46944	-0.8756
0.47	-0.8406
0.47056	-0.7996
0.47111	-0.7106
0.47167	-0.7806
0.47222	-0.8066
0.47278	-0.9146
0.47333	-0.7656
0.47389	-0.8686
0.47444	-0.9096
0.475	-0.7636
0.47556	-0.7696
0.47611	-0.8006
0.47667	-0.8486
0.47722	-0.9156
0.47778	-0.9136
0.47833	-1.0576
0.47889	-0.9346
0.47944	-0.8446
0.48028	-0.7476
0.48083	-0.7126
0.48139	-0.7586
0.48194	-0.7566
0.4825	-0.8796
0.48306	-0.7516
0.48361	-0.8446
0.48417	-0.7576
0.48472	-0.7196
0.48528	-0.8826
0.48583	-0.8396
0.48639	-0.8536
0.48694	-0.7896
0.4875	-0.8166
0.48806	-0.7626
0.48861	-0.8266
0.48917	-0.8106
0.48972	-0.6666
0.49028	-0.7906
0.49083	-0.9586
0.49139	-0.9626
0.49222	-0.8006
0.49278	-0.8086
0.49333	-0.9676
0.49389	-0.8016
0.49444	-0.8296
0.495	-0.8596
0.49556	-0.9476
0.49611	-0.7686
0.49667	-0.7846
0.49722	-0.7966
0.49778	-0.7606
0.49833	-0.7876
0.49889	-0.8436
0.49944	-0.7876
0.5	-0.7496
0.50056	-0.6876
0.50111	-0.9476
0.50167	-0.7636
0.50222	-0.8736
0.50278	-0.7726
0.50333	-0.7856
0.50417	-0.7816
0.50472	-0.9936
0.50528	-0.9376
0.50583	-0.7756
0.50639	-0.7456
0.50694	-0.7156
0.5075	-0.9006
0.50806	-0.8336
0.50861	-0.8076
0.50917	-0.8686
0.50972	-1.0486
0.51028	-0.8216
0.51083	-0.8786
0.51139	-0.8766
0.51194	-0.8566
0.5125	-0.8606
0.51306	-1.0236
0.51361	-1.0516
0.51417	-1.0436
0.51472	-0.8996
0.51528	-1.0046
0.51611	-0.7456
0.51667	-0.9476
0.51722	-0.8256
0.51778	-0.9016
0.51833	-0.8786
0.51889	-0.8236
0.51944	-0.8886
0.52	-0.9816
0.52056	-0.9146
0.52111	-0.7906
0.52167	-0.9376
0.52222	-0.7936
0.52278	-0.8436
0.52333	-0.8376
0.52389	-0.7886
0.52444	-0.7966
0.525	-0.7866
0.52556	-0.7636
0.52611	-0.7906
0.52667	-0.9276
0.52722	-0.9306
0.52806	-0.8576
0.52861	-0.8416
0.52917	-0.7536
0.52972	-0.8226
0.53028	-0.8176
0.53083	-0.9266
0.53139	-0.9356
0.53194	-0.7716
0.5325	-0.9166
0.53306	-0.9006
0.53361	-0.8106
0.53417	-0.8026
0.53472	-0.8656
0.53528	-0.8556
0.53583	-0.8866
0.53639	-0.7526
0.53694	-0.7396
0.5375	-0.7376
0.53806	-0.7266
0.53861	-0.8256
0.53944	-0.7926
0.54	-1.1136
0.54056	-0.8216
0.54111	-0.7556
0.54167	-0.8586
0.54222	-0.9236
0.54278	-0.7946
0.54333	-0.7966
0.54389	-0.9576
0.54444	-0.8716
0.545	-0.8526
0.54556	-0.7836
0.54611	-1.0266
0.54667	-0.8946
0.54722	-0.8136
0.54778	-0.8356
0.54833	-0.9576
0.54889	-0.8556
0.54944	-0.9206
0.55	-0.8526
0.55056	-0.8456
0.55139	-0.9216
0.55194	-0.8376
0.5525	-0.8156
0.55306	-0.8046
0.55361	-0.8896
0.55417	-0.8546
0.55472	-0.9726
0.55528	-0.8896
0.55583	-0.8516
0.55639	-1.0046
0.55694	-0.8746
0.5575	-0.8976
0.55806	-1.0026
0.55861	-0.8706
0.55917	-0.8496
0.55972	-0.8966
0.56028	-0.8396
0.56083	-0.8586
0.56139	-0.8106
0.56194	-0.7736
0.5625	-0.7676
0.56333	-0.8436
0.56389	-0.8106
0.56444	-0.8956
0.565	-0.8826
0.56556	-0.8086
0.56611	-0.8926
0.56667	-0.8196
0.56722	-0.7666
0.56778	-0.9496
0.56833	-0.9166
0.56889	-0.8446
0.56944	-0.8336
0.57	-0.8016
0.57056	-0.8096
0.57111	-0.8166
0.57167	-0.7696
0.57222	-0.8736
0.57278	-0.8926
0.57333	-0.8166
0.57389	-0.7676
0.57444	-0.7856
0.57528	-0.7836
0.57583	-0.8856
0.57639	-0.7276
0.57694	-0.7956
0.5775	-0.9586
0.57806	-0.8576
0.57861	-0.7756
0.57917	-0.7906
0.57972	-0.9106
0.58028	-0.8276
0.58083	-0.8836
0.58139	-0.8046
0.58194	-0.8406
0.5825	-0.8526
0.58306	-0.7956
0.58361	-0.8486
0.58417	-0.8246
0.58472	-0.8646
0.58528	-0.7916
0.58583	-0.9526
0.58639	-0.8566
0.58722	-0.8966
0.58778	-0.9896
0.58833	-0.8636
0.58889	-0.8256
0.58944	-0.9426
0.59	-0.9466
0.59056	-0.9046
0.59111	-0.9056
0.59167	-1.0246
0.59222	-0.9796
0.59278	-0.8426
0.59333	-0.8816
0.59389	-0.9546
0.59444	-0.9856
0.595	-0.8926
0.59556	-0.9886
0.59611	-0.9076
0.59667	-0.7926
0.59722	-0.7726
0.59778	-0.8186
0.59833	-0.8576
0.59917	-0.8376
0.59972	-0.7866
0.60028	-0.8706
0.60083	-1.0026
0.60139	-0.9496
0.60194	-0.8076
0.6025	-0.8786
0.60306	-0.9326
0.60361	-0.9806
0.60417	-0.9306
0.60472	-0.8476
0.60528	-0.7736
0.60583	-0.9376
0.60639	-0.8496
0.60694	-0.7496
0.6075	-0.7806
0.60806	-0.8416
0.60861	-0.8436
0.60917	-0.8296
0.60972	-0.8436
0.61056	-1.0216
0.61111	-1.1166
0.61167	-0.8656
0.61222	-0.7286
0.61278	-0.8266
0.61333	-0.8116
0.61389	-0.8766
0.61444	-0.7196
0.615	-0.7316
0.61556	-0.8756
0.61611	-0.7816
0.61667	-0.7176
0.61722	-0.8306
0.61778	-0.8676
0.61833	-0.8426
0.61889	-0.8806
0.61944	-0.8806
0.62	-0.8856
0.62056	-0.8736
0.62111	-0.9466
0.62167	-0.8176
0.6225	-0.8176
0.62306	-0.9086
0.62361	-0.8256
0.62417	-0.7506
0.62472	-0.8026
0.62528	-0.7996
0.62583	-0.8866
0.62639	-0.7496
0.62694	-0.8386
0.6275	-0.7566
0.62806	-0.9266
0.62861	-0.7036
0.62917	-0.7426
0.62972	-0.9266
0.63028	-0.9336
0.63083	-0.8136
0.63139	-0.9426
0.63194	-0.9356
0.6325	-0.9726
0.63306	-0.9506
0.63361	-0.8296
0.63444	-0.8096
0.635	-0.9176
0.63556	-0.9246
0.63611	-0.8116
0.63667	-0.8346
0.63722	-0.7976
0.63778	-0.8386
0.63833	-0.7926
0.63889	-0.9016
0.63944	-0.8516
0.64	-0.8436
0.64056	-0.9226
0.64111	-0.9996
0.64167	-0.9476
0.64222	-1.0436
0.64278	-0.9056
0.64333	-0.9136
0.64389	-0.9966
0.64444	-0.8756
0.645	-0.8586
0.64556	-1.0126
0.64639	-0.7896
0.64694	-0.8106
0.6475	-0.8576
0.64806	-0.7906
0.64861	-0.7226
0.64917	-0.8176
0.64972	-0.9606
0.65028	-1.0366
0.65083	-0.9056
0.65139	-0.8656
0.65194	-1.0416
0.6525	-0.9576
0.65306	-0.9006
0.65361	-0.8706
0.65417	-1.0606
0.65472	-0.9126
0.65528	-0.7936
0.65583	-0.9216
0.65639	-0.9876
0.65694	-0.9366
0.6575	-0.8696
0.65833	-0.9746
0.65889	-0.8526
0.65944	-0.9516
0.66	-0.9016
0.66056	-0.8886
0.66111	-1.1046
0.66167	-0.9456
0.66222	-0.8956
0.66278	-0.9126
0.66333	-0.9706
0.66389	-0.9296
0.66444	-0.8636
0.665	-0.8346
0.66556	-0.8956
0.66611	-0.7946
0.66667	-0.9126
0.66722	-1.0226
0.66778	-0.9886
0.66833	-0.8576
0.66889	-0.9306
0.66944	-0.9626
0.67028	-0.8566
0.67083	-1.0206
0.67139	-0.9986
0.67194	-0.8956
0.6725	-0.8796
0.67306	-0.8536
0.67361	-1.0356
0.67417	-0.9596
0.67472	-1.0186
0.67528	-0.9466
0.67583	-0.9016
0.67639	-0.9066
0.67694	-0.8796
0.6775	-0.7976
0.67806	-1.0076
0.67861	-0.8446
0.67917	-0.7796
0.67972	-0.8706
0.68028	-1.1046
0.68083	-1.0026
0.68167	-1.0946
0.68222	-0.8446
0.68278	-1.0216
0.68333	-0.9076
0.68389	-0.8046
0.68444	-0.8806
0.685	-0.9506
0.68556	-1.0226
0.68611	-1.0646
0.68667	-1.1056
0.68722	-0.9156
0.68778	-0.7386
0.68833	-0.7666
0.68889	-0.9356
0.68944	-0.8186
0.69	-0.8216
0.69056	-0.7996
0.69111	-0.9706
0.69167	-1.0556
0.69222	-0.8636
0.69278	-0.9916
0.69361	-0.9006
0.69417	-0.8616
0.69472	-0.7516
0.69528	-0.8636
0.69583	-0.8596
0.69639	-0.9256
0.69694	-0.7496
0.6975	-0.9146
0.69806	-0.9176
0.69861	-0.8646
0.69917	-0.8016
0.69972	-0.9636
0.70028	-0.7826
0.70083	-0.9576
0.70139	-0.9636
0.70194	-0.7836
0.7025	-0.9696
0.70306	-0.8516
0.70361	-0.9466
0.70417	-0.9246
0.70472	-0.8766
0.70556	-0.7436
0.70611	-0.9706
0.70667	-0.8636
0.70722	-0.8596
0.70778	-0.8836
0.70833	-0.9186
0.70889	-0.9586
0.70944	-0.7746
0.71	-0.8146
0.71056	-0.8256
0.71111	-0.9306
0.71167	-0.9226
0.71222	-0.7916
0.71278	-0.7406
0.71333	-0.9976
0.71389	-0.7686
0.71444	-1.0626
0.715	-0.7526
0.71556	-0.7716
0.71611	-0.7646
0.71667	-0.7486
0.7175	-0.8336
0.71806	-0.8386
0.71861	-0.7486
0.71917	-0.7976
0.71972	-0.7616
0.72028	-0.7526
0.72083	-0.7436
0.72139	-0.8646
0.72194	-0.9556
0.7225	-0.8676
0.72306	-0.9486
0.72361	-0.8836
0.72417	-0.7396
0.72472	-0.8536
0.72528	-0.8116
0.72583	-0.8356
0.72639	-0.7876
0.72694	-0.7786
0.7275	-0.8956
0.72806	-0.9466
0.72861	-0.9676
0.72944	-0.9366
0.73	-0.7966
0.73056	-0.9186
0.73111	-0.7806
0.73167	-0.7526
0.73222	-0.8346
0.73278	-1.0496
0.73333	-0.7766
0.73389	-0.8436
0.73444	-0.9226
0.735	-0.7486
0.73556	-0.8646
0.73611	-0.8736
0.73667	-0.7446
0.73722	-0.7806
0.73778	-0.8446
0.73833	-0.6936
0.73889	-0.8616
0.73944	-0.8966
0.74	-0.8366
0.74056	-0.9526
0.74139	-0.9096
0.74194	-0.7806
0.7425	-0.8796
0.74306	-0.8386
0.74361	-0.9976
0.74417	-0.9066
0.74472	-0.9296
0.74528	-0.9096
0.74583	-0.9076
0.74639	-0.9766
0.74694	-1.0256
0.7475	-1.0276
0.74806	-0.9926
0.74861	-0.8826
0.74917	-0.8306
0.74972	-0.7786
0.75028	-1.0696
0.75083	-0.7816
0.75139	-0.9986
0.75194	-0.8926
0.75278	-1.0546
0.75333	-0.9816
0.75389	-0.8376
0.75444	-0.9026
0.755	-0.9496
0.75556	-0.8136
0.75611	-0.8536
0.75667	-0.9186
0.75722	-0.8786
0.75778	-0.9456
0.75833	-0.8816
0.75889	-0.7416
0.75944	-0.9136
0.76	-0.7936
0.76056	-0.8196
0.76111	-0.8446
0.76167	-0.9976
0.76222	-1.1256
0.76278	-0.8736
0.76333	-0.8176
0.76389	-0.7476
0.76472	-0.7646
0.76528	-0.9336
0.76583	-0.9076
0.76639	-0.8276
0.76694	-0.9966
0.7675	-0.8996
0.76806	-0.9976
0.76861	-0.9626
0.76917	-1.0106
0.76972	-0.9086
0.77028	-0.7786
0.77083	-0.7776
0.77139	-0.9336
0.77194	-0.8196
0.7725	-0.8396
0.77306	-0.8996
0.77361	-0.8496
0.77417	-0.9566
0.77472	-0.9386
0.77528	-0.8416
0.77583	-0.8316
0.77667	-0.9336
0.77722	-0.8976
0.77778	-0.9616
0.77833	-0.9886
0.77889	-0.9256
0.77944	-0.9176
0.78	-1.0196
0.78056	-0.9016
0.78111	-0.9596
0.78167	-0.7286
0.78222	-1.0586
0.78278	-1.0056
0.78333	-0.9366
0.78389	-1.0546
0.78444	-0.8706
0.785	-0.9526
0.78556	-1.0306
0.78611	-1.1076
0.78667	-0.9696
0.78722	-1.0166
0.78778	-0.8086
0.78861	-0.8726
0.78917	-0.8886
0.78972	-1.0026
0.79028	-0.8616
0.79083	-0.7626
0.79139	-0.7466
0.79194	-0.9006
0.7925	-0.9916
0.79306	-0.8206
0.79361	-0.9476
0.79417	-0.8846
0.79472	-0.8556
0.79528	-0.8466
0.79583	-0.9506
0.79639	-0.8126
0.79694	-1.0996
0.7975	-1.1586
0.79806	-1.0206
0.79861	-0.8716
0.79917	-0.8136
0.79972	-0.9406
0.80056	-1.0696
0.80111	-0.8606
0.80167	-0.8236
0.80222	-0.7356
0.80278	-0.8426
0.80333	-0.9176
0.80389	-0.9396
0.80444	-0.9496
0.805	-0.9166
0.80556	-0.7986
0.80611	-0.9166
0.80667	-0.8286
0.80722	-0.9956
0.80778	-0.8436
0.80833	-0.8316
0.80889	-0.7536
0.80944	-0.7856
0.81	-0.8256
0.81056	-0.8056
0.81111	-0.8566
0.81167	-0.8966
0.8125	-0.9236
0.81306	-1.0546
0.81361	-0.8076
0.81417	-0.9096
0.81472	-0.8376
0.81528	-0.8126
0.81583	-0.8916
0.81639	-0.8826
0.81694	-1.0076
0.8175	-0.8846
0.81806	-0.7556
0.81861	-0.8246
0.81917	-0.8206
0.81972	-0.8076
0.82028	-0.8206
0.82083	-0.9236
0.82139	-0.7736
0.82194	-0.8326
0.8225	-0.7686
0.82306	-0.7996
0.82389	-0.7736
0.82444	-0.8886
0.825	-0.7486
0.82556	-0.7156
0.82611	-0.8956
0.82667	-0.7266
0.82722	-0.7816
0.82778	-0.6836
0.82833	-0.7306
0.82889	-0.8536
0.82944	-0.8426
0.83	-0.8386
0.83056	-0.8586
0.83111	-0.8676
0.83167	-0.9766
0.83222	-0.8696
0.83278	-0.9876
0.83333	-0.8646
0.83389	-0.8706
0.83444	-0.9776
0.835	-0.9146
0.83583	-0.8416
0.83639	-0.7666
0.83694	-0.7366
0.8375	-0.7966
0.83806	-0.7716
0.83861	-0.8986
0.83917	-0.7346
0.83972	-0.8886
0.84028	-0.8266
0.84083	-0.8746
0.84139	-0.7836
0.84194	-0.8436
0.8425	-0.8996
0.84306	-0.8116
0.84361	-0.8606
0.84417	-0.7926
0.84472	-0.8506
0.84528	-0.7786
0.84583	-0.8466
0.84639	-0.8896
0.84694	-0.8476
0.84778	-0.7926
0.84833	-0.8506
0.84889	-0.7706
0.84944	-0.9236
0.85	-0.8546
0.85056	-0.8286
0.85111	-0.9686
0.85167	-0.8086
0.85222	-0.7786
0.85278	-0.7306
0.85333	-0.9826
0.85389	-0.7816
0.85444	-0.8866
0.855	-0.9236
0.85556	-0.9216
0.85611	-0.6546
0.85667	-0.7906
0.85722	-0.8386
0.85778	-0.9556
0.85833	-0.8426
0.85889	-0.9036
0.85972	-0.8466
0.86028	-0.8386
0.86083	-0.9916
0.86139	-0.8956
0.86194	-0.8256
0.8625	-0.7846
0.86306	-0.7166
0.86361	-0.9316
0.86417	-0.8096
0.86472	-0.7916
0.86528	-0.7856
0.86583	-0.9106
0.86639	-0.7196
0.86694	-0.7356
0.8675	-0.8386
0.86806	-0.8446
0.86861	-0.8406
0.86917	-0.7676
0.86972	-0.8096
0.87028	-0.8736
0.87083	-0.7226
0.87167	-0.8326
0.87222	-0.8666
0.87278	-0.8566
0.87333	-0.7746
0.87389	-0.7176
0.87444	-0.9406
0.875	-0.7466
0.87556	-0.7346
0.87611	-0.8906
0.87667	-0.7846
0.87722	-0.9426
0.87778	-0.7836
0.87833	-0.8226
0.87889	-0.8986
0.87944	-0.8456
0.88	-0.7766
0.88056	-0.7266
0.88111	-0.8216
0.88167	-0.7706
0.88222	-0.9676
0.88278	-0.8176
0.88361	-0.7986
0.88417	-0.7936
0.88472	-0.8136
0.88528	-0.7516
0.88583	-0.8806
0.88639	-0.7946
0.88694	-0.7986
0.8875	-0.8886
0.88806	-0.7826
0.88861	-0.8436
0.88917	-0.8116
0.88972	-0.7906
0.89028	-0.7196
0.89083	-0.8396
0.89139	-0.7776
0.89194	-0.8976
0.8925	-0.7936
0.89306	-0.8186
0.89361	-0.8726
0.89417	-0.8856
0.895	-0.8416
0.89556	-0.9026
0.89611	-0.8116
0.89667	-0.7996
0.89722	-0.7466
0.89778	-0.7236
0.89833	-0.8256
0.89889	-0.7986
0.89944	-0.7956
0.9	-0.7306
0.90056	-0.9236
0.90111	-0.7836
0.90167	-0.8446
0.90222	-0.8426
0.90278	-0.7556
0.90333	-0.7146
0.90389	-0.7246
0.90444	-0.7976
0.905	-0.7866
0.90556	-0.7516
0.90611	-0.8336
0.90694	-0.8436
0.9075	-0.8476
0.90806	-0.7906
0.90861	-0.8716
0.90917	-0.9066
0.90972	-0.9746
0.91028	-0.9476
0.91083	-0.9236
0.91139	-1.0026
0.91194	-0.8186
0.9125	-0.9756
0.91306	-0.9196
0.91361	-0.7176
0.91417	-0.9606
0.91472	-0.8396
0.91528	-0.7846
0.91583	-0.8566
0.91639	-0.7506
0.91694	-0.7076
0.9175	-1.0516
0.91806	-0.9296
0.91889	-0.8186
0.91944	-0.8626
0.92	-0.8126
0.92056	-0.9006
0.92111	-0.7916
0.92167	-0.9866
0.92222	-0.8796
0.92278	-0.9336
0.92333	-0.7776
0.92389	-0.9276
0.92444	-0.6426
0.925	-0.7986
0.92556	-0.7706
0.92611	-0.7336
0.92667	-0.8526
0.92722	-0.8466
0.92778	-0.8046
0.92833	-0.8246
0.92889	-0.7926
0.92944	-0.6926
0.93	-0.8666
0.93083	-0.8016
0.93139	-0.7336
0.93194	-0.8456
0.9325	-0.8526
0.93306	-0.7316
0.93361	-0.7326
0.93417	-0.9496
0.93472	-0.9376
0.93528	-0.8016
0.93583	-0.8256
0.93639	-0.8606
0.93694	-0.8206
0.9375	-0.7486
0.93806	-0.8076
0.93861	-0.8066
0.93917	-0.9696
0.93972	-0.8546
0.94028	-0.7836
0.94083	-0.9226
0.94139	-0.8606
0.94194	-0.7896
0.94278	-0.9616
0.94333	-0.8216
0.94389	-0.7876
0.94444	-0.9256
0.945	-0.7736
0.94556	-0.7286
0.94611	-0.7586
0.94667	-0.7806
0.94722	-0.8216
0.94778	-0.8076
0.94833	-0.8196
0.94889	-0.8066
0.94944	-0.8396
0.95	-0.8596
0.95056	-0.9086
0.95111	-0.8756
0.95167	-0.7746
0.95222	-0.8346
0.95278	-0.7806
0.95333	-0.8986
0.95389	-0.8006
0.95472	-0.6966
0.95528	-0.7366
0.95583	-0.8576
0.95639	-0.9226
0.95694	-0.7876
0.9575	-0.7716
0.95806	-0.9026
0.95861	-0.8476
0.95917	-0.8626
0.95972	-0.8946
0.96028	-0.8746
0.96083	-0.7566
0.96139	-0.7216
0.96194	-0.6386
0.9625	-0.7786
0.96306	-0.8296
0.96361	-0.9376
0.96417	-0.7626
0.96472	-0.8216
0.96528	-0.7516
0.96611	-0.7776
0.96667	-0.7156
0.96722	-0.8506
0.96778	-0.8336
0.96833	-0.7606
0.96889	-0.7796
0.96944	-0.9346
0.97	-0.8356
0.97056	-0.7466
0.97111	-0.8976
0.97167	-0.9346
0.97222	-0.7926
0.97278	-0.8986
0.97333	-0.9116
0.97389	-0.7986
0.97444	-0.8806
0.975	-0.7756
0.97556	-0.7266
0.97611	-0.7616
0.97667	-0.8776
0.97722	-0.9116
0.97806	-0.8456
0.97861	-0.8356
0.97917	-0.8356
0.97972	-0.8486
0.98028	-0.8996
0.98083	-0.9786
0.98139	-0.8586
0.98194	-0.7816
0.9825	-0.8596
0.98306	-1.0156
0.98361	-0.9036
0.98417	-0.9196
0.98472	-0.8066
0.98528	-0.8916
0.98583	-0.8416
0.98639	-0.9776
0.98694	-0.7946
0.9875	-0.9946
0.98806	-0.8646
0.98861	-0.7926
0.98917	-0.7586
0.99	-0.7036
0.99056	-0.8316
0.99111	-0.8256
0.99167	-0.9166
0.99222	-0.7846
0.99278	-0.9026
0.99333	-0.8496
0.99389	-0.9506
0.99444	-0.9416
0.995	-0.9416
0.99556	-0.8846
0.99611	-0.8756
0.99667	-0.9856
0.99722	-0.9616
0.99778	-0.8156
0.99833	-0.7766
0.99889	-0.7816
0.99944	-0.7246
1	-0.9506
1.00056	-0.8016
1.00111	-0.8046
1.00194	-0.8536
1.0025	-0.8516
1.00306	-0.8896
1.00361	-0.7506
1.00417	-0.7576
1.00472	-0.8096
1.00528	-0.8336
1.00583	-0.8796
1.00639	-0.7946
1.00694	-0.9266
1.0075	-0.9566
1.00806	-0.8906
1.00861	-0.9636
1.00917	-0.7926
1.00972	-0.7946
1.01028	-0.8426
1.01083	-0.9366
1.01139	-0.8306
1.01194	-0.7076
1.0125	-0.8776
1.01306	-0.7746
1.01389	-0.8956
1.01444	-0.7536
1.015	-0.8256
1.01556	-0.7666
1.01611	-0.7906
1.01667	-0.8306
1.01722	-0.8116
1.01778	-0.8856
1.01833	-0.9526
1.01889	-0.9826
1.01944	-0.7886
1.02	-0.8236
1.02056	-0.7556
1.02111	-0.9776
1.02167	-0.9556
1.02222	-0.8486
1.02278	-0.7476
1.02333	-1.0816
1.02389	-0.9326
1.02444	-0.8946
1.025	-0.8476
1.02583	-0.8286
1.02639	-0.7076
1.02694	-0.7376
1.0275	-0.8846
1.02806	-0.9256
1.02861	-0.9476
1.02917	-0.7596
1.02972	-0.8726
1.03028	-0.8616
1.03083	-0.9536
1.03139	-0.8086
1.03194	-0.8846
1.0325	-0.7906
1.03306	-0.7656
1.03361	-0.7496
1.03417	-0.7676
1.03472	-0.9726
1.03528	-0.7166
1.03583	-0.8656
1.03639	-1.0056
1.03722	-0.9416
1.03778	-0.8366
1.03833	-0.8886
1.03889	-0.8346
1.03944	-0.9016
1.04	-0.8286
1.04056	-0.9186
1.04111	-0.8926
1.04167	-0.7636
1.04222	-0.8676
1.04278	-0.8106
1.04333	-0.7096
1.04389	-0.9026
1.04444	-0.9406
1.045	-0.6856
1.04556	-0.9476
1.04611	-0.9286
1.04667	-0.8116
1.04722	-0.7256
1.04778	-0.7036
1.04833	-0.8266
1.04917	-0.7786
1.04972	-0.7606
1.05028	-0.7606
1.05083	-0.7516
1.05139	-0.8866
1.05194	-0.8186
1.0525	-0.8636
1.05306	-0.7686
1.05361	-0.8416
1.05417	-0.7696
1.05472	-0.8756
1.05528	-0.8956
1.05583	-0.8056
1.05639	-0.9156
1.05694	-0.8916
1.0575	-0.7796
1.05806	-0.8466
1.05861	-0.9886
1.05917	-0.8856
1.05972	-0.7626
1.06028	-0.9166
1.06111	-0.7176
1.06167	-0.7886
1.06222	-0.7416
1.06278	-0.8516
1.06333	-0.9056
1.06389	-0.9856
1.06444	-0.9856
1.065	-0.8516
1.06556	-1.1016
1.06611	-0.8936
1.06667	-1.1316
1.06722	-0.6876
1.06778	-0.8296
1.06833	-0.8686
1.06889	-0.8136
1.06944	-0.7986
1.07	-0.8236
1.07056	-0.7966
1.07111	-0.9876
1.07167	-0.8176
1.07222	-0.7556
1.07306	-0.8546
1.07361	-0.9226
1.07417	-0.8956
1.07472	-0.7186
1.07528	-0.8886
1.07583	-0.7596
1.07639	-0.7366
1.07694	-0.7956
1.0775	-0.8236
1.07806	-0.8486
1.07861	-0.7226
1.07917	-0.7156
1.07972	-0.8676
1.08028	-0.7506
1.08083	-0.7756
1.08139	-0.7836
1.08194	-0.8556
1.0825	-0.8596
1.08306	-0.8436
1.08361	-0.7526
1.08417	-0.8416
1.085	-0.8556
1.08556	-0.9796
1.08611	-0.8236
1.08667	-0.9036
1.08722	-0.7756
1.08778	-0.8206
1.08833	-0.8176
1.08889	-0.8376
1.08944	-0.9626
1.09	-0.8856
1.09056	-0.9296
1.09111	-1.0516
1.09167	-1.0686
1.09222	-0.9226
1.09278	-0.9696
1.09333	-0.7126
1.09389	-0.7816
1.09444	-0.9466
1.095	-0.8026
1.09556	-0.8146
1.09611	-0.6986
1.09694	-0.8776
1.0975	-0.8496
1.09806	-0.7266
1.09861	-0.7996
1.09917	-0.8756
1.09972	-0.8046
1.10028	-0.9266
1.10083	-0.8056
1.10139	-0.8696
1.10194	-0.9826
1.1025	-0.8336
1.10306	-0.8906
1.10361	-0.8306
1.10417	-0.7526
1.10472	-0.8156
1.10528	-0.7526
1.10583	-0.7436
1.10639	-0.8646
1.10694	-0.8256
1.1075	-0.7436
1.10833	-0.9626
1.10889	-0.8906
1.10944	-0.8196
1.11	-0.8786
1.11056	-0.7896
1.11111	-0.9106
1.11167	-0.8066
1.11222	-0.7386
1.11278	-0.7836
1.11333	-0.7696
1.11389	-0.7826
1.11444	-0.8596
1.115	-0.8836
1.11556	-0.7546
1.11611	-0.7586
1.11667	-0.7986
1.11722	-0.8146
1.11778	-0.9496
1.11833	-0.9356
1.11889	-0.8096
1.11944	-1.0516
1.12028	-1.0026
1.12083	-0.8936
1.12139	-0.9826
1.12194	-0.8896
1.1225	-0.8716
1.12306	-0.8476
1.12361	-0.7756
1.12417	-0.9176
1.12472	-0.8826
1.12528	-0.8196
1.12583	-0.7456
1.12639	-0.7186
1.12694	-0.6876
1.1275	-0.9186
1.12806	-0.9726
1.12861	-0.7946
1.12917	-0.8736
1.12972	-0.7506
1.13028	-0.7256
1.13083	-0.8656
1.13139	-0.7626
1.13222	-0.9056
1.13278	-0.8206
1.13333	-0.9136
1.13389	-0.8206
1.13444	-0.7806
1.135	-0.9046
1.13556	-0.9586
1.13611	-0.8546
1.13667	-0.9256
1.13722	-0.9356
[truncated: 40,336 more rows]

## Sheet: Figure S27
Commercial Cu NPs
FE DATA	H2	H2	H2	CO	CO	CO	CH4	CH4	CH4	HCOOH	HCOOH	HCOOH	C2H4	C2H4	C2H4	CH3COOH	CH3COOH	CH3COOH	CH3CH2OH	CH3CH2OH	CH3CH2OH	Mean	Standard Deviation	Mean	Standard Deviation	Mean	Standard Deviation	Mean	Standard Deviation	Mean	Standard Deviation	Mean	Standard Deviation	Mean	Standard Deviation
																						Statistics On Rows of B"H2":D"H2"	Statistics On Rows of B"H2":D"H2"	Statistics On Rows of E"CO":G"CO"	Statistics On Rows of E"CO":G"CO"	Statistics On Rows of H"CH4":J"CH4"	Statistics On Rows of H"CH4":J"CH4"	Statistics On Rows of K"HCOOH":M"HCOOH"	Statistics On Rows of K"HCOOH":M"HCOOH"	Statistics On Rows of N"C2H4":P"C2H4"	Statistics On Rows of N"C2H4":P"C2H4"	Statistics On Rows of Q"CH3COOH":S"CH3COOH"	Statistics On Rows of Q"CH3COOH":S"CH3COOH"	Statistics On Rows of T"CH3CH2OH":V"CH3CH2OH"	Statistics On Rows of T"CH3CH2OH":V"CH3CH2OH"
600	58.84	61.82	57.33	12.88	8.34	11.95	1.91	1.56	2.73	2.38	2.11	3.55	12.87	10.62	10.94	2.18	2.89	2.88	10.18	13.89	11.13	59.33	2.28475	11.0567	2.39821	2.06667	0.60053	2.68	0.76544	11.4767	1.21722	2.65	0.40706	11.7333	1.92718
700	65.07	64.2	63.34	11.04	12.75	9.11	1.64	1.82	1.96	2.04	2.34	3.01	11.03	9.45	10.63	1.72	2.36	2.56	8.6	8.89	10.77	64.2033	0.865	10.9667	1.82111	1.80667	0.16042	2.46333	0.49662	10.37	0.82146	2.21333	0.43879	9.42	1.17809
800	72.41	78.78	76.99	7.03	6.78	4.43	1.62	1.64	1.31	1.83	1.97	2.15	5.95	6.08	6.37	2.19	2.34	3.57	6.05	5.21	4.73	76.06	3.28525	6.08	1.4344	1.52333	0.18502	1.98333	0.16042	6.13333	0.21502	2.7	0.75717	5.33	0.66813
900	85.38	82.53	81.62	5.28	5.98	3.22	1.83	1.78	1.98	1.63	0.38	1.34	4.26	3.78	3.41	2.21	1.58	3.14	4.65	4.47	3.51	83.1767	1.96164	4.82667	1.43476	1.86333	0.10408	1.11667	0.65424	3.81667	0.42618	2.31	0.78479	4.21	0.61286
1000	83.62	92.55	87.84	4.41	2.02	4.65	1.53	1.67	1.23	2	1.03	1.56	2.89	1.45	1.25	2.46	2.87	1.61	4.53	3.19	2.36	88.0033	4.46724	3.69333	1.45411	1.47667	0.2248	1.53	0.4857	1.86333	0.89473	2.31333	0.64268	3.36	1.09494

## Sheet: Figure S28
	3D Cu-CS-GDL			Cu NPs-GDL			De-Cu-GDL			Cu/CS-GDL			Mean	Standard Deviation	Mean	Standard Deviation	Mean	Standard Deviation	Mean	Standard Deviation
	Potential/V vs RHE	Potential/V vs RHE	Potential/V vs RHE	Potential/V vs RHE	Potential/V vs RHE	Potential/V vs RHE	Potential/V vs RHE	Potential/V vs RHE	Potential/V vs RHE	Potential/V vs RHE	Potential/V vs RHE	Potential/V vs RHE	Statistics On Rows of B"3D Cu-CS-GDL":D	Statistics On Rows of B"3D Cu-CS-GDL":D	Statistics On Rows of E"Cu NPs-GDL":G	Statistics On Rows of E"Cu NPs-GDL":G	Statistics On Rows of H"De-Cu-GDL":J	Statistics On Rows of H"De-Cu-GDL":J	Statistics On Rows of K"Cu/CS-GDL":M	Statistics On Rows of K"Cu/CS-GDL":M
700	-0.7112	-0.72	-0.7119	-0.7937	-0.8488	-0.858	-0.837	-0.8592	-0.8233	-0.7952	-0.8253	-0.812	-0.71437	0.00489	-0.8335	0.03477	-0.83983	0.01812	-0.81083	0.01508
800	-0.8001	-0.8046	-0.7948	-0.9063	-0.9818	-0.9701	-0.9672	-0.9651	-0.9447	-0.8953	-0.9346	-0.9141	-0.79983	0.00491	-0.95273	0.04064	-0.959	0.01243	-0.91467	0.01966
900	-0.8725	-0.8844	-0.8646	-1.1049	-1.0917	-1.1332	-1.1378	-1.1297	-1.0899	-1.0014	-1.0378	-1.0322	-0.87383	0.00997	-1.10993	0.0212	-1.11913	0.02564	-1.0238	0.0196
1000	-0.9112	-0.9021	-0.9227	-1.1845	-1.2933	-1.3002	-1.2747	-1.2004	-1.2706	-1.1358	-1.1446	-1.1627	-0.912	0.01032	-1.25933	0.0649	-1.24857	0.04176	-1.1477	0.01372

## Sheet: FIgure S35
time/h	potential/V vs RHE	time/h	FE of C2+ alcohols
2.77778e-05	-1.5054	1	34.9
0.00281	-1.3599	2	33.8
0.00558	-1.3188	3	36.7
0.00836	-1.2951	4	34.1
0.01114	-1.2873	6	32.3
0.01392	-1.2744	8	30.6
0.01669	-1.2627	10	34.7
0.01947	-1.2582	12	31.5
0.02225	-1.2681	14	29.4
0.02503	-1.2681
0.02781	-1.2669
0.03058	-1.2687
0.03336	-1.2651
0.03614	-1.2657
0.03892	-1.2657
0.04169	-1.2678
0.04447	-1.2591
0.04725	-1.2576
0.05003	-1.2546
0.05281	-1.2423
0.05558	-1.2474
0.05836	-1.2519
0.06114	-1.242
0.06392	-1.2504
0.06669	-1.2474
0.06947	-1.2489
0.07225	-1.2393
0.07503	-1.2378
0.07781	-1.2426
0.08058	-1.2369
0.08336	-1.2336
0.08614	-1.2405
0.08892	-1.2426
0.09169	-1.2387
0.09447	-1.2429
0.09725	-1.2384
0.10003	-1.2354
0.10281	-1.2381
0.10558	-1.245
0.10836	-1.2504
0.11114	-1.2429
0.11392	-1.2471
0.11669	-1.2522
0.11947	-1.2273
0.12225	-1.2339
0.12503	-1.2336
0.12781	-1.2348
0.13058	-1.2525
0.13336	-1.2381
0.13614	-1.2435
0.13892	-1.2384
0.14169	-1.2387
0.14447	-1.2279
0.14725	-1.2234
0.15003	-1.2138
0.15281	-1.2219
0.15558	-1.2222
0.15836	-1.2114
0.16114	-1.2243
0.16392	-1.2186
0.16669	-1.2186
0.16947	-1.2204
0.17225	-1.2195
0.17503	-1.215
0.17781	-1.2192
0.18058	-1.2186
0.18336	-1.224
0.18614	-1.2042
0.18892	-1.2117
0.19169	-1.2138
0.19447	-1.2162
0.19725	-1.2189
0.20003	-1.2258
0.20281	-1.2096
0.20558	-1.2195
0.20836	-1.2189
0.21114	-1.2108
0.21392	-1.2351
0.21669	-1.2195
0.21947	-1.2309
0.22225	-1.2315
0.225	-1.2387
0.22778	-1.2363
0.23056	-1.239
0.23333	-1.2372
0.23611	-1.2474
0.23889	-1.2405
0.24167	-1.2375
0.24444	-1.2378
0.24722	-1.233
0.25	-1.239
0.25278	-1.2417
0.25556	-1.2429
0.25833	-1.2456
0.26111	-1.2516
0.26389	-1.2621
0.26667	-1.251
0.26944	-1.2576
0.27222	-1.2519
0.275	-1.2462
0.27778	-1.2486
0.28056	-1.2516
0.28333	-1.2579
0.28611	-1.2555
0.28889	-1.2573
0.29167	-1.2411
0.29444	-1.2489
0.29722	-1.2525
0.3	-1.2447
0.30278	-1.2462
0.30556	-1.2411
0.30833	-1.2549
0.31111	-1.2447
0.31389	-1.2531
0.31667	-1.2564
0.31944	-1.2462
0.32222	-1.2489
0.325	-1.2462
0.32778	-1.2435
0.33056	-1.245
0.33333	-1.263
0.33611	-1.2528
0.33889	-1.2609
0.34167	-1.2834
0.34444	-1.266
0.34722	-1.2495
0.35	-1.242
0.35278	-1.2249
0.35556	-1.2264
0.35833	-1.2315
0.36111	-1.2333
0.36389	-1.2327
0.36667	-1.2333
0.36944	-1.2444
0.37222	-1.2279
0.375	-1.2279
0.37778	-1.2381
0.38056	-1.2342
0.38333	-1.2375
0.38611	-1.227
0.38889	-1.2273
0.39167	-1.2294
0.39444	-1.2354
0.39722	-1.239
0.4	-1.2381
0.40278	-1.2504
0.40556	-1.2423
0.40833	-1.2495
0.41111	-1.2405
0.41389	-1.245
0.41667	-1.2438
0.41944	-1.2459
0.42222	-1.2474
0.425	-1.2447
0.42778	-1.2375
0.43056	-1.2429
0.43333	-1.2432
0.43611	-1.2522
0.43889	-1.251
0.44167	-1.2477
0.44444	-1.2399
0.44722	-1.2357
0.45	-1.2414
0.45278	-1.2264
0.45556	-1.2228
0.45833	-1.2246
0.46111	-1.2324
0.46389	-1.2408
0.46667	-1.2432
0.46944	-1.2375
0.47222	-1.2279
0.475	-1.2303
0.47778	-1.2285
0.48056	-1.2378
0.48333	-1.2387
0.48611	-1.2414
0.48889	-1.2483
0.49167	-1.2411
0.49444	-1.2522
0.49722	-1.2477
0.5	-1.2453
0.50278	-1.2564
0.50556	-1.2483
0.50833	-1.2444
0.51111	-1.2468
0.51389	-1.245
0.51667	-1.2486
0.51944	-1.2465
0.52222	-1.2513
0.525	-1.2459
0.52778	-1.2501
0.53056	-1.2543
0.53333	-1.2567
0.53611	-1.2693
0.53889	-1.2621
0.54167	-1.2558
0.54444	-1.2495
0.54722	-1.2672
0.55	-1.2444
0.55278	-1.236
0.55556	-1.2468
0.55833	-1.2378
0.56111	-1.2432
0.56389	-1.236
0.56667	-1.2354
0.56944	-1.2552
0.57222	-1.2462
0.575	-1.2492
0.57778	-1.2345
0.58056	-1.2477
0.58333	-1.2468
0.58611	-1.2423
0.58889	-1.2441
0.59167	-1.2543
0.59444	-1.245
0.59722	-1.2441
0.6	-1.2612
0.60278	-1.2465
0.60556	-1.2441
0.60833	-1.2246
0.61111	-1.2258
0.61389	-1.2192
0.61667	-1.2342
0.61944	-1.2219
0.62222	-1.2231
0.625	-1.2246
0.62778	-1.2237
0.63056	-1.221
0.63333	-1.2354
0.63611	-1.2318
0.63889	-1.2312
0.64167	-1.2198
0.64444	-1.2123
0.64722	-1.2093
0.65	-1.2147
0.65278	-1.2219
0.65556	-1.2117
0.65833	-1.2102
0.66111	-1.2168
0.66389	-1.2201
0.66667	-1.2246
0.66944	-1.2195
0.67222	-1.2168
0.675	-1.2252
0.67778	-1.2255
0.68056	-1.2258
0.68333	-1.2273
0.68611	-1.2198
0.68889	-1.2345
0.69167	-1.2225
0.69444	-1.2324
0.69722	-1.2348
0.7	-1.2294
0.70278	-1.2315
0.70556	-1.2309
0.70833	-1.2219
0.71111	-1.2225
0.71389	-1.2228
0.71667	-1.2285
0.71944	-1.2327
0.72222	-1.2285
0.725	-1.2378
0.72778	-1.2282
0.73056	-1.2225
0.73333	-1.2336
0.73611	-1.2303
0.73889	-1.233
0.74167	-1.2318
0.74444	-1.2174
0.74722	-1.2117
0.75	-1.215
0.75278	-1.2222
0.75556	-1.203
0.75833	-1.2072
0.76111	-1.2177
0.76389	-1.2165
0.76667	-1.2189
0.76944	-1.2222
0.77222	-1.2225
0.775	-1.2165
0.77778	-1.2153
0.78056	-1.2276
0.78361	-1.2279
0.78639	-1.236
0.78917	-1.2348
0.79194	-1.2273
0.79472	-1.236
0.7975	-1.23
0.80028	-1.2258
0.80306	-1.2312
0.80583	-1.2252
0.80861	-1.2321
0.81139	-1.2288
0.81417	-1.2366
0.81694	-1.2345
0.81972	-1.2363
0.8225	-1.2504
0.82528	-1.2378
0.82806	-1.2381
0.83083	-1.2384
0.83361	-1.2369
0.83639	-1.2411
0.83917	-1.2546
0.84194	-1.2444
0.84472	-1.2501
0.8475	-1.2285
0.85028	-1.2372
0.85306	-1.242
0.85583	-1.2276
0.85861	-1.2351
0.86139	-1.2282
0.86417	-1.2234
0.86694	-1.236
0.86972	-1.2387
0.8725	-1.2324
0.87528	-1.245
0.87806	-1.2273
0.88083	-1.2372
0.88361	-1.23
0.88639	-1.2285
0.88917	-1.2327
0.89194	-1.2267
0.89472	-1.2369
0.8975	-1.2267
0.90028	-1.224
0.90306	-1.2279
0.90583	-1.2291
0.90861	-1.2261
0.91139	-1.2234
0.91417	-1.2315
0.91694	-1.2306
0.91972	-1.2258
0.9225	-1.2054
0.92528	-1.203
0.92806	-1.2081
0.93083	-1.2135
0.93361	-1.2171
0.93639	-1.2279
0.93917	-1.2216
0.94194	-1.2213
0.94472	-1.2105
0.9475	-1.206
0.95028	-1.2087
0.95306	-1.2009
0.95583	-1.1967
0.95861	-1.1988
0.96139	-1.2027
0.96417	-1.2084
0.96694	-1.2075
0.96972	-1.2075
0.9725	-1.2174
0.97528	-1.2144
0.97806	-1.2099
0.98083	-1.2111
0.98361	-1.2153
0.98639	-1.2285
0.98917	-1.2135
0.99194	-1.2195
0.99472	-1.2129
0.9975	-1.2117
1.00028	-1.2117
1.00306	-1.2066
1.00583	-1.2102
1.00861	-1.2105
1.01139	-1.2084
1.01417	-1.212
1.01694	-1.2141
1.01972	-1.2066
1.0225	-1.2114
1.02528	-1.2093
1.02806	-1.2117
1.03083	-1.2159
1.03361	-1.2234
1.03639	-1.2315
1.03917	-1.236
1.04194	-1.2411
1.04472	-1.236
1.0475	-1.2228
1.05028	-1.2123
1.05306	-1.2141
1.05583	-1.2
1.05861	-1.197
1.06139	-1.2072
1.06417	-1.2108
1.06694	-1.2066
1.07	-1.212
1.07278	-1.2084
1.07556	-1.2171
1.07833	-1.2111
1.08111	-1.2183
1.08389	-1.215
1.08667	-1.2189
1.08944	-1.2192
1.09222	-1.2186
1.095	-1.2027
1.09778	-1.2102
1.10056	-1.2087
1.10333	-1.2108
1.10611	-1.2192
1.10889	-1.2171
1.11167	-1.2096
1.11444	-1.2201
1.11722	-1.2108
1.12	-1.2138
1.12278	-1.2057
1.12556	-1.1988
1.12833	-1.2081
1.13111	-1.1973
1.13389	-1.209
1.13667	-1.2024
1.13944	-1.2093
1.14222	-1.2195
1.145	-1.2099
1.14778	-1.2057
1.15056	-1.2036
1.15333	-1.2015
1.15611	-1.2063
1.15889	-1.2105
1.16167	-1.209
1.16444	-1.2171
1.16722	-1.2168
1.17	-1.2291
1.17278	-1.233
1.17556	-1.2354
1.17833	-1.2294
1.18111	-1.2357
1.18389	-1.2372
1.18667	-1.2333
1.18944	-1.23
1.19222	-1.224
1.195	-1.2366
1.19778	-1.2345
1.20056	-1.2231
1.20333	-1.2327
1.20611	-1.2294
1.20889	-1.2315
1.21167	-1.2465
1.21444	-1.23
1.21722	-1.2423
1.22	-1.2279
1.22278	-1.2399
1.22556	-1.2444
1.22833	-1.2342
1.23111	-1.2246
1.23389	-1.2219
1.23667	-1.2297
1.23944	-1.2468
1.24222	-1.2495
1.245	-1.2333
1.24778	-1.2378
1.25056	-1.2234
1.25333	-1.2255
1.25611	-1.2165
1.25889	-1.2201
1.26167	-1.2192
1.26444	-1.2192
1.26722	-1.2048
1.27	-1.2087
1.27278	-1.2078
1.27556	-1.2207
1.27833	-1.2198
1.28111	-1.2162
1.28389	-1.2183
1.28667	-1.2135
1.28944	-1.2189
1.29222	-1.2165
1.295	-1.2165
1.29778	-1.215
1.30056	-1.2195
1.30333	-1.2243
1.30611	-1.2384
1.30889	-1.2186
1.31167	-1.221
1.31444	-1.2324
1.31722	-1.2243
1.32	-1.2219
1.32278	-1.2174
1.32556	-1.2186
1.32833	-1.2192
1.33111	-1.224
1.33389	-1.2207
1.33667	-1.2378
1.33944	-1.2324
1.34222	-1.2354
1.345	-1.2441
1.34778	-1.2234
1.35056	-1.2144
1.35361	-1.2207
1.35639	-1.2117
1.35917	-1.2108
1.36194	-1.2111
1.36472	-1.2135
1.3675	-1.2231
1.37028	-1.2135
1.37306	-1.2102
1.37583	-1.2087
1.37861	-1.2102
1.38139	-1.2249
1.38417	-1.2096
1.38694	-1.2165
1.38972	-1.2102
1.3925	-1.2072
1.39528	-1.2168
1.39806	-1.2141
1.40083	-1.2243
1.40361	-1.2135
1.40639	-1.2174
1.40917	-1.2174
1.41194	-1.2198
1.41472	-1.2105
1.4175	-1.2102
1.42028	-1.2114
1.42306	-1.209
1.42583	-1.2117
1.42861	-1.218
1.43139	-1.224
1.43417	-1.2273
1.43694	-1.2273
1.43972	-1.2222
1.4425	-1.2258
1.44528	-1.2303
1.44806	-1.2234
1.45083	-1.2126
1.45361	-1.2087
1.45639	-1.2114
1.45917	-1.2075
1.46194	-1.203
1.46472	-1.212
1.4675	-1.2159
1.47028	-1.2156
1.47306	-1.2204
1.47583	-1.2159
1.47861	-1.2279
1.48139	-1.2234
1.48417	-1.2354
1.48694	-1.2375
1.48972	-1.2309
1.4925	-1.2417
1.49528	-1.2447
1.49806	-1.2375
1.50083	-1.2504
1.50361	-1.2282
1.50639	-1.2279
1.50917	-1.2345
1.51194	-1.2348
1.51472	-1.2444
1.5175	-1.242
1.52028	-1.2558
1.52306	-1.2435
1.52583	-1.2555
1.52861	-1.2606
1.53139	-1.2648
1.53417	-1.2522
1.53694	-1.2534
1.53972	-1.2597
1.5425	-1.2597
1.54528	-1.2786
1.54806	-1.2561
1.55083	-1.2546
1.55361	-1.2531
1.55639	-1.2507
1.55917	-1.245
1.56194	-1.2453
1.56472	-1.2546
1.5675	-1.2579
1.57028	-1.2504
1.57306	-1.2507
1.57583	-1.2462
1.57861	-1.2498
1.58139	-1.2612
1.58417	-1.2531
1.58694	-1.2495
1.58972	-1.2516
1.5925	-1.2528
1.59528	-1.2465
1.59806	-1.2567
1.60083	-1.242
1.60361	-1.2516
1.60639	-1.2495
1.60917	-1.2579
1.61194	-1.2498
1.61472	-1.257
1.6175	-1.2456
1.62028	-1.2645
1.62306	-1.2483
1.62583	-1.2435
1.62861	-1.2363
1.63139	-1.2276
1.63417	-1.2411
1.63694	-1.2354
1.64	-1.239
1.64278	-1.2474
1.64556	-1.2477
1.64833	-1.2528
1.65111	-1.2351
1.65389	-1.23
1.65667	-1.2327
1.65944	-1.2216
1.66222	-1.227
1.665	-1.2288
1.66778	-1.2228
1.67056	-1.2267
1.67333	-1.236
1.67611	-1.2165
1.67889	-1.2288
1.68167	-1.2225
1.68444	-1.2249
1.68722	-1.23
1.69	-1.2225
1.69278	-1.2231
1.69556	-1.2243
1.69833	-1.2291
1.70111	-1.2333
1.70389	-1.2213
1.70667	-1.2168
1.70944	-1.2228
1.71222	-1.2237
1.715	-1.2183
1.71778	-1.2231
1.72056	-1.2216
1.72333	-1.2222
1.72611	-1.2228
1.72889	-1.2231
1.73167	-1.2267
1.73444	-1.2273
1.73722	-1.2393
1.74	-1.2555
1.74278	-1.2444
1.74556	-1.2534
1.74833	-1.2459
1.75111	-1.2297
1.75389	-1.2393
1.75667	-1.2303
1.75944	-1.2147
1.76222	-1.2177
1.765	-1.2231
1.76778	-1.2348
1.77056	-1.2183
1.77333	-1.2261
1.77611	-1.2186
1.77889	-1.2201
1.78167	-1.2225
1.78444	-1.2165
1.78722	-1.2192
1.79	-1.2204
1.79278	-1.2216
1.79556	-1.2192
1.79833	-1.2276
1.80111	-1.2312
1.80389	-1.2255
1.80667	-1.2276
1.80944	-1.2276
1.81222	-1.2282
1.815	-1.2318
1.81778	-1.2378
1.82056	-1.233
1.82333	-1.2252
1.82611	-1.2267
1.82889	-1.2168
1.83167	-1.2195
1.83444	-1.2189
1.83722	-1.2192
1.84	-1.2306
1.84278	-1.224
1.84556	-1.2333
1.84833	-1.2309
1.85111	-1.2333
1.85389	-1.2201
1.85667	-1.2165
1.85944	-1.2213
1.86222	-1.2162
1.865	-1.2213
1.86778	-1.2123
1.87056	-1.2126
1.87333	-1.2261
1.87611	-1.2147
1.87889	-1.2357
1.88167	-1.2435
1.88444	-1.2309
1.88722	-1.2357
1.89	-1.2186
1.89278	-1.2246
1.89556	-1.2261
1.89833	-1.2243
1.90111	-1.2267
1.90389	-1.23
1.90667	-1.2162
1.90944	-1.2213
1.91222	-1.2183
1.915	-1.2198
1.91778	-1.2225
1.92056	-1.2168
1.92361	-1.2159
1.92639	-1.2222
1.92917	-1.2201
1.93194	-1.2216
1.93472	-1.2177
1.9375	-1.2222
1.94028	-1.233
1.94306	-1.2375
1.94583	-1.2465
1.94861	-1.2519
1.95139	-1.2357
1.95417	-1.2351
1.95694	-1.2315
1.95972	-1.2231
1.9625	-1.2105
1.96528	-1.2267
1.96806	-1.2213
1.97083	-1.2252
1.97361	-1.2234
1.97639	-1.2243
1.97917	-1.2369
1.98194	-1.2234
1.98472	-1.2366
1.9875	-1.2336
1.99028	-1.233
1.99306	-1.233
1.99583	-1.2231
1.99861	-1.2261
2.00139	-1.2255
2.00417	-1.2264
2.00694	-1.2252
2.00972	-1.2228
2.0125	-1.2216
2.01528	-1.23
2.01806	-1.2195
2.02083	-1.2243
2.02361	-1.2225
2.02639	-1.2252
2.02917	-1.2315
2.03194	-1.2243
2.03472	-1.2288
2.0375	-1.2456
2.04028	-1.2453
2.04306	-1.2372
2.04583	-1.2438
2.04861	-1.2354
2.05139	-1.2336
2.05417	-1.2228
2.05694	-1.2243
2.05972	-1.221
2.0625	-1.2201
2.06528	-1.2048
2.06806	-1.2024
2.07083	-1.215
2.07361	-1.2219
2.07639	-1.2177
2.07917	-1.221
2.08194	-1.2138
2.08472	-1.2216
2.0875	-1.2219
2.09028	-1.2189
2.09306	-1.2153
2.09583	-1.2147
2.09861	-1.2168
2.10139	-1.2153
2.10417	-1.2174
2.10694	-1.2165
2.10972	-1.2192
2.1125	-1.2165
2.11528	-1.2135
2.11806	-1.2204
2.12083	-1.2201
2.12361	-1.2123
2.12639	-1.2096
2.12917	-1.2168
2.13194	-1.2138
2.13472	-1.2234
2.1375	-1.2261
2.14028	-1.2381
2.14306	-1.2357
2.14583	-1.2435
2.14861	-1.2387
2.15139	-1.2321
2.15417	-1.2312
2.15694	-1.2174
2.15972	-1.2138
2.1625	-1.2135
2.16528	-1.2063
2.16806	-1.2057
2.17083	-1.2135
2.17361	-1.2117
2.17639	-1.2126
2.17917	-1.2201
2.18194	-1.2156
2.18472	-1.2174
2.1875	-1.2111
2.19028	-1.2147
2.19306	-1.2237
2.19583	-1.2123
2.19861	-1.218
2.20139	-1.2153
2.20417	-1.2012
2.20722	-1.2084
2.21	-1.2
2.21278	-1.2096
2.21556	-1.2063
2.21833	-1.2099
2.22111	-1.2102
2.22389	-1.2126
2.22667	-1.2108
2.22944	-1.2063
2.23222	-1.2021
2.235	-1.2171
2.23778	-1.2309
2.24056	-1.2189
2.24333	-1.221
2.24611	-1.2237
2.24889	-1.2258
2.25167	-1.224
2.25444	-1.212
2.25722	-1.2075
2.26	-1.2132
2.26278	-1.2042
2.26556	-1.2099
2.26833	-1.2108
2.27111	-1.2015
2.27389	-1.2054
2.27667	-1.2021
2.27944	-1.2042
2.28222	-1.2078
2.285	-1.2039
2.28778	-1.2078
2.29056	-1.2165
2.29306	-1.2114
2.29583	-1.2015
2.29861	-1.2033
2.30139	-1.2012
2.30417	-1.2081
2.30694	-1.2093
2.30972	-1.2033
2.3125	-1.2018
2.31528	-1.1967
2.31806	-1.2093
2.32083	-1.2057
2.32361	-1.2021
2.32639	-1.2093
2.32917	-1.2108
2.33194	-1.2162
2.33472	-1.2108
2.3375	-1.2093
2.34028	-1.2129
2.34306	-1.2201
2.34583	-1.23
2.34861	-1.2243
2.35139	-1.2261
2.35417	-1.218
2.35694	-1.2201
2.35972	-1.2093
2.3625	-1.2018
2.365	-1.2114
2.36778	-1.2063
2.37056	-1.2066
2.37333	-1.2078
2.37611	-1.2102
2.37889	-1.2102
2.38167	-1.2039
2.38444	-1.2123
2.38722	-1.2108
2.39	-1.2093
2.39278	-1.2285
2.39556	-1.224
2.39833	-1.2294
2.40111	-1.2207
2.40389	-1.224
2.40667	-1.2099
2.40944	-1.2159
2.41222	-1.2105
2.415	-1.209
2.41778	-1.2144
2.42056	-1.2255
2.42333	-1.2327
2.42611	-1.2213
2.42889	-1.2204
2.43167	-1.2261
2.43444	-1.224
2.43694	-1.2345
2.43972	-1.2186
2.4425	-1.2237
2.44528	-1.2381
2.44806	-1.2366
2.45083	-1.2402
2.45361	-1.2234
2.45639	-1.2225
2.45917	-1.2219
2.46194	-1.2135
2.46472	-1.2132
2.4675	-1.2078
2.47028	-1.2111
2.47306	-1.2171
2.47583	-1.2189
2.47861	-1.2219
2.48139	-1.2207
2.48417	-1.2396
2.48694	-1.2222
2.48972	-1.224
2.4925	-1.2267
2.49528	-1.2174
2.49806	-1.2222
2.50083	-1.2255
2.50361	-1.2216
2.50611	-1.2201
2.50889	-1.2207
2.51167	-1.2231
2.51444	-1.218
2.51722	-1.221
2.52	-1.2264
2.52278	-1.2276
2.52556	-1.2318
2.52833	-1.2309
2.53111	-1.2225
2.53389	-1.2294
2.53667	-1.2279
2.53944	-1.23
2.54222	-1.2435
2.545	-1.2318
2.54778	-1.2306
2.55056	-1.242
2.55333	-1.2294
2.55611	-1.2408
2.55889	-1.2192
2.56167	-1.2183
2.56444	-1.2237
2.56722	-1.2129
2.57	-1.2315
2.57278	-1.2318
2.57556	-1.2219
2.57806	-1.2345
2.58083	-1.2309
2.58361	-1.2402
2.58639	-1.2342
2.58917	-1.2321
2.59194	-1.2318
2.59472	-1.236
2.5975	-1.2411
2.60028	-1.2342
2.60306	-1.2336
2.60583	-1.233
2.60861	-1.2426
2.61139	-1.2315
2.61417	-1.2282
2.61694	-1.2348
2.61972	-1.2402
2.6225	-1.2366
2.62528	-1.2318
2.62806	-1.2348
2.63083	-1.2474
2.63361	-1.2414
2.63639	-1.2396
2.63917	-1.2432
2.64194	-1.2423
2.64472	-1.2483
2.64722	-1.2672
2.65	-1.2588
2.65278	-1.2636
2.65556	-1.2552
2.65833	-1.2471
2.66111	-1.2483
2.66389	-1.2375
2.66667	-1.2402
2.66944	-1.2366
2.67222	-1.2375
2.675	-1.251
2.67778	-1.2435
2.68056	-1.2459
2.68333	-1.2591
2.68611	-1.2504
2.68889	-1.2495
2.69167	-1.2438
2.69444	-1.2486
2.69722	-1.2543
2.7	-1.2486
2.70278	-1.2468
2.70556	-1.2411
2.70833	-1.2378
2.71111	-1.2504
2.71389	-1.2474
2.71667	-1.2492
2.71917	-1.2456
2.72194	-1.239
2.72472	-1.2573
2.7275	-1.2417
2.73028	-1.2441
2.73306	-1.2435
2.73583	-1.2597
2.73861	-1.2588
2.74139	-1.2648
2.74417	-1.2639
2.74694	-1.2681
2.74972	-1.272
2.7525	-1.2633
2.75528	-1.2546
2.75806	-1.2429
2.76083	-1.2408
2.76361	-1.2429
2.76639	-1.2438
2.76917	-1.2498
2.77194	-1.2423
2.77472	-1.2525
2.7775	-1.2471
2.78056	-1.2567
2.78333	-1.2555
2.78611	-1.2459
2.78889	-1.2459
2.79167	-1.2435
2.79444	-1.2588
2.79722	-1.2441
2.8	-1.2504
2.80278	-1.2498
2.80556	-1.2468
2.80833	-1.2522
2.81111	-1.2528
2.81389	-1.2474
2.81667	-1.2609
2.81944	-1.2531
2.82222	-1.2525
2.825	-1.2507
2.82778	-1.2474
2.83056	-1.2594
2.83333	-1.2531
2.83611	-1.2498
2.83889	-1.2558
2.84167	-1.2606
2.84444	-1.2633
2.84722	-1.2768
2.85	-1.2675
2.85278	-1.2684
2.85556	-1.2498
2.85833	-1.254
2.86111	-1.2552
2.86389	-1.2462
2.86667	-1.2489
2.86944	-1.2528
2.87222	-1.2513
2.875	-1.2486
2.87778	-1.2495
2.88056	-1.2507
2.88333	-1.2546
2.88611	-1.254
2.88889	-1.2627
2.89167	-1.2504
2.89444	-1.2579
2.89722	-1.2435
2.9	-1.2447
2.90278	-1.2513
2.90556	-1.2543
2.90833	-1.266
2.91111	-1.2633
2.91389	-1.2579
2.91667	-1.2513
2.91944	-1.2519
2.92222	-1.2603
2.925	-1.2549
2.92778	-1.2633
2.93056	-1.2507
2.93333	-1.2582
2.93611	-1.2633
2.93889	-1.2603
2.94167	-1.2603
2.94444	-1.2714
2.94722	-1.2834
2.95	-1.3041
2.95278	-1.2909
2.95556	-1.2798
2.95833	-1.2825
2.96111	-1.2681
2.96389	-1.2864
2.96667	-1.2708
2.96944	-1.266
2.97222	-1.2648
2.975	-1.2642
2.97778	-1.2636
2.98056	-1.269
2.98333	-1.2627
2.98611	-1.2609
2.98889	-1.2687
2.99167	-1.269
2.99444	-1.2699
2.99722	-1.2648
3	-1.2669
3.00278	-1.2846
3.00556	-1.2594
3.00833	-1.2645
3.01111	-1.2624
3.01389	-1.2594
3.01667	-1.2636
3.01944	-1.2522
3.02222	-1.2639
3.025	-1.2549
3.02778	-1.2663
3.03056	-1.2606
3.03333	-1.2636
3.03611	-1.2564
3.03611	-1.266
3.03889	-1.2591
3.04167	-1.2633
3.04444	-1.2831
3.04722	-1.2726
3.05	-1.2651
3.05278	-1.2666
3.05556	-1.2495
3.05833	-1.2459
3.06111	-1.2405
3.06389	-1.2459
3.06667	-1.2459
3.06944	-1.2462
3.07222	-1.2567
3.075	-1.2468
3.07778	-1.2489
3.08056	-1.2516
3.08333	-1.257
3.08611	-1.2486
3.08889	-1.2516
3.09167	-1.2522
3.09444	-1.2552
3.09722	-1.2549
3.1	-1.2537
3.10278	-1.2447
3.10556	-1.248
3.10833	-1.254
3.11111	-1.2465
3.11389	-1.242
3.11667	-1.2459
3.11944	-1.2534
3.12222	-1.2432
3.125	-1.2492
3.12778	-1.2423
3.13056	-1.2462
3.13333	-1.2492
3.13611	-1.2438
3.13889	-1.2405
3.14167	-1.2555
3.14444	-1.2555
3.14722	-1.2603
3.15	-1.2558
3.15278	-1.2489
3.15556	-1.2477
3.15833	-1.2522
3.16111	-1.2423
3.16389	-1.2411
3.16667	-1.2384
3.16944	-1.2345
3.17222	-1.2489
3.175	-1.2387
3.17778	-1.2462
3.18056	-1.2426
3.18333	-1.2402
3.18611	-1.2603
3.18889	-1.2489
3.19167	-1.2519
3.19444	-1.248
3.19722	-1.2507
3.2	-1.2696
3.20278	-1.257
3.20556	-1.2519
3.20833	-1.2576
3.21111	-1.2561
3.21389	-1.2537
3.21667	-1.2477
3.21944	-1.2534
3.22222	-1.2534
3.225	-1.2597
3.22778	-1.2573
3.23056	-1.248
3.23333	-1.2447
3.23611	-1.2537
3.23889	-1.2525
3.24167	-1.2486
3.24444	-1.251
3.24722	-1.2531
3.25	-1.2675
3.25278	-1.2618
3.25556	-1.2429
3.25833	-1.2426
3.26111	-1.2393
3.26389	-1.2393
3.26667	-1.2423
3.26944	-1.2408
3.27222	-1.2462
3.275	-1.2525
3.27778	-1.2513
3.28056	-1.2468
3.28333	-1.2537
3.28611	-1.2522
3.28889	-1.2486
3.29167	-1.2591
3.29444	-1.2519
3.29722	-1.254
3.3	-1.2528
3.30278	-1.2483
3.30556	-1.263
3.30833	-1.2546
3.31111	-1.2492
3.31389	-1.2456
3.31667	-1.2537
3.31944	-1.2552
3.32222	-1.2414
3.325	-1.2447
3.32778	-1.2453
3.33056	-1.257
3.33333	-1.2492
3.33611	-1.2531
3.33889	-1.2444
3.34167	-1.2519
3.34444	-1.2495
3.34722	-1.2606
3.35	-1.2831
3.35278	-1.2753
3.35556	-1.2612
3.35833	-1.2477
3.36111	-1.2492
3.36389	-1.2573
3.36667	-1.2399
3.36944	-1.2489
3.37222	-1.2504
3.375	-1.245
3.37778	-1.2498
3.38056	-1.2447
3.38333	-1.2525
3.38611	-1.2567
3.38889	-1.2537
3.39167	-1.2576
3.39444	-1.2507
3.39722	-1.257
3.4	-1.2609
3.40278	-1.248
3.40556	-1.2522
3.40833	-1.2459
3.41111	-1.2522
3.41389	-1.245
3.41667	-1.2534
3.41944	-1.2465
3.42222	-1.2495
3.425	-1.257
3.42778	-1.2453
3.43056	-1.2537
3.43333	-1.248
3.43611	-1.248
3.43889	-1.2576
3.44167	-1.2513
3.44444	-1.2633
3.44722	-1.2681
3.45	-1.2585
3.45278	-1.2603
3.45556	-1.2459
3.45833	-1.2501
3.46111	-1.245
3.46389	-1.245
3.46667	-1.2378
3.46944	-1.2435
3.47222	-1.2324
3.475	-1.2399
3.47778	-1.2393
3.48056	-1.2453
3.48333	-1.2441
3.48611	-1.2396
3.48889	-1.2519
3.49167	-1.2567
3.49444	-1.2441
3.49722	-1.2426
3.5	-1.2402
3.50278	-1.2447
3.50556	-1.2498
3.50833	-1.2402
3.51111	-1.2399
3.51389	-1.2393
3.51667	-1.2423
3.51944	-1.2426
3.52222	-1.2378
3.525	-1.2402
3.52778	-1.2408
3.53056	-1.2378
3.53333	-1.2372
3.53611	-1.2405
3.53889	-1.242
3.54167	-1.236
3.54444	-1.2468
3.54722	-1.2534
3.55	-1.2579
3.55278	-1.2474
3.55556	-1.2414
3.55833	-1.2435
3.56111	-1.2333
3.56389	-1.2441
3.56667	-1.2414
3.56944	-1.2324
3.57222	-1.2414
3.575	-1.2348
3.57778	-1.2333
3.58056	-1.2357
3.58333	-1.2396
3.58611	-1.2372
3.58889	-1.2366
3.59167	-1.2399
3.59444	-1.2396
3.59722	-1.2351
3.6	-1.2387
3.60278	-1.2477
3.60556	-1.2405
3.60833	-1.242
3.61111	-1.239
3.61389	-1.2411
3.61667	-1.2483
3.61944	-1.2501
3.62222	-1.248
3.625	-1.2417
3.62778	-1.2477
3.63056	-1.2498
3.63333	-1.2411
3.63611	-1.2375
3.63889	-1.2396
3.64167	-1.2483
3.64444	-1.254
3.64722	-1.2444
3.65	-1.2537
3.65278	-1.2579
3.65556	-1.2645
3.65833	-1.2438
3.66111	-1.2429
3.66389	-1.2399
3.66667	-1.2429
3.66944	-1.2429
3.67222	-1.2456
3.675	-1.239
3.67778	-1.2429
3.68056	-1.2402
3.68333	-1.2459
3.68611	-1.2513
3.68889	-1.2414
3.69167	-1.2468
3.69444	-1.245
3.69722	-1.2429
3.7	-1.2447
3.70278	-1.2375
3.70556	-1.2387
3.70833	-1.2375
3.71111	-1.2396
3.71389	-1.2387
3.71667	-1.2333
3.71944	-1.239
3.72222	-1.236
3.725	-1.2363
3.72778	-1.2402
3.73056	-1.2363
3.73333	-1.2408
3.73611	-1.2552
3.73889	-1.2423
3.74167	-1.2486
3.74444	-1.2459
3.74444	-1.2567
3.74722	-1.269
3.75	-1.2615
3.75278	-1.2597
3.75556	-1.2453
3.75833	-1.2444
3.76111	-1.2417
3.76389	-1.2336
3.76667	-1.2339
3.76944	-1.236
3.77222	-1.2369
3.775	-1.2351
3.77778	-1.2312
3.78056	-1.2426
3.78333	-1.2462
3.78611	-1.2384
3.78889	-1.251
3.79167	-1.2372
3.79444	-1.2369
3.79722	-1.2354
3.8	-1.2411
3.80278	-1.2417
3.80556	-1.2357
3.80833	-1.233
3.81111	-1.2375
3.81389	-1.2375
3.81667	-1.2414
3.81944	-1.2321
3.82222	-1.2342
3.825	-1.2369
3.82778	-1.2435
3.83056	-1.2393
3.83333	-1.2357
3.83611	-1.2315
3.83889	-1.2423
3.84167	-1.2402
3.84444	-1.2588
3.84722	-1.2576
3.85	-1.2603
3.85278	-1.2627
3.85556	-1.2396
3.85833	-1.236
3.86111	-1.2348
3.86389	-1.2297
3.86667	-1.2405
3.86944	-1.2321
3.87222	-1.2297
3.875	-1.2318
3.87778	-1.2291
3.88056	-1.2498
3.88333	-1.2345
3.88611	-1.2411
3.88889	-1.2402
3.89167	-1.242
3.89444	-1.2369
3.89722	-1.2357
3.9	-1.2351
3.90278	-1.2384
3.90556	-1.2351
3.90833	-1.2444
3.91111	-1.2357
3.91389	-1.2321
3.91667	-1.2429
3.91944	-1.2438
3.92222	-1.2381
3.925	-1.2366
3.92778	-1.2363
3.93056	-1.2378
3.93333	-1.2378
3.93611	-1.2351
3.93889	-1.2342
3.94167	-1.2366
3.94444	-1.2405
3.94722	-1.2417
3.95	-1.2474
3.95278	-1.2489
3.95556	-1.2426
3.95833	-1.2366
3.96111	-1.2324
3.96389	-1.2288
3.96667	-1.2297
3.96944	-1.2294
3.97222	-1.2339
3.975	-1.2339
3.97778	-1.2285
3.98056	-1.2336
3.98333	-1.2372
3.98611	-1.2426
3.98889	-1.2366
3.99167	-1.2342
3.99444	-1.2354
3.99722	-1.2366
4	-1.2441
4.00278	-1.2363
4.00556	-1.2408
4.00833	-1.2381
4.01111	-1.2327
4.01389	-1.2447
4.01667	-1.2378
4.01944	-1.2351
4.02222	-1.2363
4.025	-1.2453
4.02778	-1.2384
4.03056	-1.2393
4.03333	-1.2291
4.03611	-1.2315
4.03889	-1.2294
4.04167	-1.2324
4.04444	-1.2321
4.04722	-1.239
4.05	-1.2477
4.05278	-1.2546
4.05556	-1.2414
4.05833	-1.2312
4.06111	-1.2315
4.06389	-1.2321
4.06667	-1.2288
4.06944	-1.2291
4.07222	-1.2315
4.075	-1.2279
4.07778	-1.2207
4.08056	-1.2249
4.08333	-1.2282
4.08611	-1.2255
4.08889	-1.2312
4.09167	-1.2354
4.09444	-1.2345
4.09722	-1.2318
4.1	-1.2315
4.10278	-1.2276
4.10556	-1.2378
4.10833	-1.233
4.11111	-1.2327
4.11389	-1.2291
4.11667	-1.2288
4.11944	-1.2387
4.12222	-1.2264
4.125	-1.2267
4.12778	-1.2291
4.13056	-1.2312
4.13333	-1.2324
4.13611	-1.2255
4.13889	-1.2315
4.14167	-1.2291
4.14444	-1.2339
4.14722	-1.2393
4.15	-1.2435
4.15278	-1.2402
4.15556	-1.2333
4.15833	-1.2222
4.16111	-1.2198
4.16389	-1.2273
4.16667	-1.2294
4.16944	-1.2285
4.17222	-1.2357
4.175	-1.227
4.17778	-1.227
4.18056	-1.2258
4.18333	-1.2291
4.18611	-1.2282
4.18889	-1.2321
4.19167	-1.233
4.19444	-1.2303
4.19722	-1.2309
4.2	-1.23
4.20278	-1.2279
4.20556	-1.2315
4.20833	-1.2369
4.21111	-1.2327
4.21389	-1.2252
4.21667	-1.2303
4.21944	-1.2318
4.22222	-1.2291
4.225	-1.2351
4.22778	-1.2279
4.23056	-1.2342
4.23333	-1.2246
4.23611	-1.2279
4.23889	-1.2348
4.24167	-1.227
4.24444	-1.2291
4.24722	-1.2414
4.25	-1.2396
4.25278	-1.2477
4.25556	-1.2339
4.25833	-1.2258
4.26111	-1.2264
4.26389	-1.2201
4.26667	-1.2201
4.26944	-1.2246
4.27222	-1.2321
4.275	-1.2276
4.27778	-1.2258
4.28056	-1.2222
4.28333	-1.2228
4.28611	-1.2255
4.28889	-1.2294
4.29167	-1.2348
4.29444	-1.2351
4.29722	-1.2387
4.3	-1.2306
4.30278	-1.2339
4.30556	-1.2381
4.30833	-1.2348
4.31111	-1.2327
4.31389	-1.2318
4.31667	-1.2333
4.31944	-1.2219
4.32222	-1.224
4.325	-1.2261
4.32778	-1.2234
4.33056	-1.2258
4.33333	-1.2351
4.33611	-1.2273
4.33889	-1.2288
4.34167	-1.2249
4.34444	-1.2282
4.34722	-1.2261
4.35	-1.2354
4.35278	-1.2438
4.35556	-1.2348
4.35833	-1.2282
4.36111	-1.224
4.36389	-1.2252
4.36667	-1.2201
4.36944	-1.218
4.37222	-1.2255
4.375	-1.2234
4.37778	-1.2225
4.38056	-1.2216
4.38333	-1.2234
4.38611	-1.2327
4.38889	-1.2231
4.39167	-1.2225
4.39444	-1.2285
4.39722	-1.2276
4.4	-1.2345
4.40278	-1.2204
4.40556	-1.2276
4.40833	-1.2249
4.41111	-1.2321
4.41389	-1.2222
4.41667	-1.2246
4.41944	-1.2246
4.42222	-1.2303
4.425	-1.227
4.42778	-1.2213
4.43056	-1.23
4.43333	-1.224
4.43611	-1.2282
4.43889	-1.2249
4.44167	-1.2267
4.44444	-1.2297
4.44722	-1.2315
4.45	-1.2429
4.45278	-1.251
4.45278	-1.2447
4.45556	-1.2324
4.45833	-1.2264
4.46111	-1.2372
4.46389	-1.2315
4.46667	-1.2258
4.46944	-1.2318
4.47222	-1.2255
4.475	-1.2231
4.47778	-1.224
4.48056	-1.2246
4.48333	-1.2255
4.48611	-1.2213
4.48889	-1.2336
4.49167	-1.2213
4.49444	-1.2243
4.49722	-1.2399
4.5	-1.2246
4.50278	-1.2333
4.50556	-1.2288
4.50833	-1.2315
4.51111	-1.2348
4.51389	-1.2342
4.51667	-1.2336
4.51944	-1.2432
4.52222	-1.2324
4.525	-1.2432
4.52778	-1.2336
4.53056	-1.2405
4.53333	-1.2312
4.53611	-1.2339
4.53889	-1.233
4.54167	-1.2399
4.54444	-1.2402
4.54722	-1.2492
4.55	-1.245
4.55278	-1.2477
4.55556	-1.2315
4.55833	-1.2276
4.56111	-1.2324
4.56389	-1.2216
4.56667	-1.2225
4.56944	-1.2246
4.57222	-1.2261
4.575	-1.2246
4.57778	-1.2213
4.58056	-1.2276
4.58333	-1.2231
4.58611	-1.2273
4.58889	-1.2252
4.59167	-1.2171
4.59444	-1.2285
4.59722	-1.2279
4.6	-1.2258
4.60278	-1.2294
4.60556	-1.2297
4.60833	-1.2324
4.61111	-1.2318
4.61389	-1.2306
4.61667	-1.236
4.61944	-1.2276
4.62222	-1.2372
4.625	-1.2384
4.62778	-1.23
4.63056	-1.2429
4.63333	-1.2315
4.63611	-1.23
4.63889	-1.2318
4.64167	-1.2363
4.64444	-1.2396
4.64722	-1.2396
4.65	-1.2498
4.65278	-1.2546
4.65556	-1.2393
4.65833	-1.2324
4.66111	-1.2333
4.66389	-1.2318
4.66667	-1.2312
4.66944	-1.2303
4.67222	-1.2327
4.675	-1.2414
4.67778	-1.2285
4.68056	-1.2264
4.68333	-1.2216
4.68611	-1.2258
4.68889	-1.2303
4.69167	-1.2291
4.69444	-1.2294
4.69722	-1.224
4.7	-1.2285
4.70278	-1.2249
4.70556	-1.2228
4.70833	-1.2309
4.71111	-1.2249
4.71389	-1.2282
4.71667	-1.2315
4.71944	-1.2288
4.72222	-1.2339
4.725	-1.2324
4.72778	-1.2351
4.73056	-1.2321
4.73333	-1.2342
4.73611	-1.2267
4.73889	-1.2216
4.74167	-1.227
4.74444	-1.224
4.74722	-1.227
4.75	-1.2333
4.75278	-1.2375
4.75556	-1.2351
4.75833	-1.2348
4.76111	-1.2177
4.76389	-1.2222
4.76667	-1.2162
4.76944	-1.2225
4.77222	-1.2216
4.775	-1.2186
4.77778	-1.2192
4.78056	-1.2192
4.78333	-1.2207
4.78611	-1.2219
4.78889	-1.2231
4.79167	-1.2213
4.79444	-1.2267
4.79722	-1.2219
4.8	-1.221
4.80278	-1.215
4.80556	-1.218
4.80833	-1.2321
4.81111	-1.2246
4.81389	-1.2297
4.81667	-1.2306
4.81944	-1.2306
4.82222	-1.2408
4.825	-1.2348
4.82778	-1.2327
4.83056	-1.2276
4.83333	-1.2375
4.83611	-1.2321
4.83889	-1.2378
4.84167	-1.2354
4.84444	-1.2309
4.84722	-1.2381
4.85	-1.248
4.85278	-1.2492
4.85556	-1.2411
4.85833	-1.2333
4.86111	-1.2288
4.86389	-1.2258
4.86667	-1.2285
4.86944	-1.227
4.87222	-1.2288
4.875	-1.2378
4.87778	-1.2252
4.88056	-1.2267
4.88333	-1.2255
4.88611	-1.2273
4.88889	-1.23
4.89167	-1.2387
4.89444	-1.2267
4.89722	-1.2315
4.9	-1.2312
4.90278	-1.2234
4.90556	-1.2213
4.90833	-1.2189
4.91111	-1.2192
4.91389	-1.2255
4.91667	-1.2234
4.91944	-1.2225
4.92222	-1.2258
4.925	-1.2276
4.92778	-1.2336
4.93056	-1.2288
4.93333	-1.2321
4.93611	-1.2264
4.93889	-1.2294
4.94167	-1.2342
4.94444	-1.239
4.94722	-1.2417
4.95	-1.2438
4.95278	-1.239
4.95556	-1.236
4.95833	-1.2219
4.96111	-1.2261
4.96389	-1.218
4.96667	-1.2177
4.96944	-1.224
4.97222	-1.221
4.975	-1.2246
4.97778	-1.2207
4.98056	-1.2336
4.98333	-1.2216
4.98611	-1.2222
4.98889	-1.2261
4.99167	-1.2246
4.99444	-1.2324
4.99722	-1.2315
5	-1.2318
5.00278	-1.2357
5.00556	-1.2306
5.00833	-1.2249
5.01111	-1.2297
5.01389	-1.2264
5.01667	-1.23
5.01944	-1.2294
5.02222	-1.2279
5.025	-1.2303
5.02778	-1.2264
5.03056	-1.2309
5.03333	-1.2279
5.03611	-1.2333
5.03889	-1.2354
5.04167	-1.2297
5.04444	-1.2366
5.04722	-1.2414
5.05	-1.242
5.05278	-1.2453
5.05556	-1.2438
5.05833	-1.2393
5.06111	-1.2348
5.06389	-1.2219
5.06667	-1.2249
5.06944	-1.2225
5.07222	-1.2315
5.075	-1.2312
5.07778	-1.2252
5.08056	-1.2336
5.08333	-1.2237
5.08611	-1.2267
5.08889	-1.2264
5.09167	-1.2288
5.09444	-1.233
5.09722	-1.227
5.1	-1.2309
5.10278	-1.227
5.10556	-1.2234
5.10833	-1.2291
5.11111	-1.2324
5.11389	-1.2306
5.11667	-1.2318
5.11944	-1.2285
5.12222	-1.2267
5.125	-1.2246
5.12778	-1.2246
5.13056	-1.233
5.13333	-1.2237
5.13611	-1.2279
5.13889	-1.2294
5.14167	-1.2375
5.14444	-1.2399
5.14722	-1.2363
5.15	-1.2453
5.15278	-1.2495
5.15556	-1.2489
5.15833	-1.2402
5.16111	-1.2279
5.16111	-1.2261
5.16389	-1.2369
5.16667	-1.2342
5.16944	-1.2297
5.17222	-1.2309
5.175	-1.2285
5.17778	-1.2348
5.18056	-1.2246
5.18333	-1.2282
5.18611	-1.2306
5.18889	-1.2279
5.19167	-1.2366
5.19444	-1.2327
5.19722	-1.2375
5.2	-1.2318
5.20278	-1.227
5.20556	-1.2321
5.20833	-1.2276
5.21111	-1.2282
5.21389	-1.2294
5.21667	-1.2246
5.21944	-1.2243
5.22222	-1.224
5.225	-1.23
5.22778	-1.2285
5.23056	-1.2342
5.23333	-1.2315
5.23611	-1.2261
5.23889	-1.2279
5.24167	-1.2303
5.24444	-1.2423
5.24722	-1.2498
5.25	-1.2573
5.25278	-1.245
5.25556	-1.2432
5.25833	-1.2273
5.26111	-1.2285
5.26389	-1.23
5.26667	-1.2282
5.26944	-1.2354
5.27222	-1.2333
5.275	-1.242
5.27778	-1.2345
5.28056	-1.2288
5.28333	-1.2348
5.28611	-1.23
5.28889	-1.2306
5.29167	-1.2285
5.29444	-1.2285
5.29722	-1.2366
5.3	-1.2321
5.30278	-1.2309
5.30556	-1.227
5.30833	-1.227
5.31111	-1.2282
5.31389	-1.2258
5.31667	-1.2225
5.31944	-1.221
5.32222	-1.2222
5.325	-1.2288
5.32778	-1.2189
5.33056	-1.2225
5.33333	-1.2228
5.33611	-1.2234
5.33889	-1.2276
5.34167	-1.2237
5.34444	-1.227
5.34722	-1.2291
5.35	-1.2366
5.35278	-1.242
5.35556	-1.2312
5.35833	-1.2231
5.36111	-1.2219
5.36389	-1.2228
5.36667	-1.2201
5.36944	-1.2168
5.37222	-1.2216
5.375	-1.2204
5.37778	-1.2333
5.38056	-1.2255
5.38333	-1.2243
5.38611	-1.2234
5.38889	-1.2237
5.39167	-1.2294
5.39444	-1.2324
5.39722	-1.233
5.4	-1.2333
5.40278	-1.2306
5.40556	-1.2315
5.40833	-1.2309
5.41111	-1.2264
5.41389	-1.2249
5.41667	-1.2321
5.41944	-1.2213
5.42222	-1.2282
5.425	-1.2255
5.42778	-1.2219
5.43056	-1.2327
5.43333	-1.2282
5.43611	-1.2282
5.43889	-1.2255
5.44167	-1.2354
5.44444	-1.2267
5.44722	-1.227
5.45	-1.2333
5.45278	-1.242
5.45556	-1.2369
5.45833	-1.2291
5.46111	-1.2219
5.46389	-1.2171
5.46667	-1.2195
5.46944	-1.2279
5.47222	-1.2288
5.475	-1.2243
5.47778	-1.2237
5.48056	-1.2234
5.48333	-1.2261
5.48611	-1.224
5.48889	-1.2219
5.49167	-1.221
5.49444	-1.2318
5.49722	-1.2252
5.5	-1.2303
5.50278	-1.2258
5.50556	-1.2363
5.50833	-1.2315
5.51111	-1.2354
5.51389	-1.2285
5.51667	-1.2297
5.51944	-1.2354
5.52222	-1.2312
5.525	-1.2228
5.52778	-1.2276
5.53056	-1.2234
5.53333	-1.2219
5.53611	-1.2261
5.53889	-1.2216
[truncated: 3,059 more rows]
