# Supplementary material for: Construction of 3D copper-chitosan-gas diffusion layer electrode for highly efficient CO2 electrolysis to C2+ alcohols
Source: Nat Commun. 2023 May 17;14:2823. doi: 10.1038/s41467-023-38524-3 (PMC10192345; doi:10.1038/s41467-023-38524-3)
Supplement: Supplementary file 3 — Source Data [file 41467_2023_38524_MOESM3_ESM.zip › 7-Source Data/7-Source Data-XAFS+Raman.xlsx]

## Sheet: Figure 2h
energy	Cu foil	Cu2O	CuO		energy	3D Cu-CS-GDL
8786.67	0.00383	0.00228	0.00541		8787.22	0.00664
8790.62	0.00334	0.00215	0.00631		8791.17	0.00484
8794.63	0.00312	0.00132	0.00584		8795.16	0.00496
8798.49	0.00322	0.000383931	0.00532		8799.11	0.0078
8802.62	0.00245	0.00126	0.00466		8803.18	0.00529
8806.67	0.00302	0.000126464	0.00474		8807.18	0.00538
8810.66	0.00355	0.000459762	0.00436		8811.17	0.000368123
8814.67	0.00298	0.00282	0.00307		8815.16	0.00184
8818.6	0.0026	0.00122	0.00379		8819.1	0.00435
8822.6	0.00211	-7.33135e-05	0.00403		8823.07	0.000691512
8826.6	0.0018	0.00020219	0.00317		8827.07	0.00495
8830.6	0.00146	0.00172	0.00168		8831.11	0.000950743
8834.61	0.00105	-3.74339e-05	0.00166		8835.1	0.00397
8838.64	-8.06409e-05	0.00203	0.00146		8839.15	0.00109
8842.67	0.000339949	0.00291	0.000911765		8843.17	-0.000142741
8846.71	9.33007e-05	0.00107	0.00083569		8847.19	-0.000221563
8850.72	0.000484329	-5.13396e-05	0.000872926		8851.17	-0.000364381
8854.78	0.000961867	-0.000314041	0.000777779		8855.16	-0.00055569
8858.66	0.000346769	-0.000378984	0.00027846		8859.12	0.00219
8862.6	-0.000879383	-0.00104	2.12405e-05		8863.11	-0.00137
8866.69	-0.000863788	-0.00101	-0.000183332		8867.13	-0.00228
8870.72	-0.000845424	-0.00147	2.36164e-05		8871.17	0.000904448
8874.74	-0.00104	-0.00174	-0.000770111		8875.22	-0.00347
8878.79	-0.000379607	-0.00155	-0.000995977		8879.19	-7.90466e-05
8882.77	5.90606e-05	-0.00108	-0.00122		8883.21	-0.000284771
8886.75	0.000540626	-0.00144	-0.00119		8887.19	-0.000464555
8890.69	0.000489858	-0.00156	-0.000783711		8891.13	-0.00385
8894.68	-0.000329692	-0.000678765	-0.000966761		8895.14	-0.000629698
8898.66	-0.000462711	0.000333387	-0.000948502		8899.09	-0.00387
8902.63	-0.00157	7.15409e-05	-0.000775147		8903.13	-0.00256
8906.75	-0.00157	-0.000508772	0.000408466		8907.13	-0.00387
8910.73	-0.000690979	0.000669403	0.00125		8911.15	-0.00234
8914.75	-0.000600823	0.000891722	-0.000149002		8915.14	-0.00274
8918.73	-0.000505281	-9.32472e-05	-0.000752979		8919.13	-0.0016
8922.67	-0.000318394	-0.000219084	-0.000830603		8923.12	0.0015
8926.68	0.000235624	-0.000261322	-0.000678343		8927.03	0.000203009
8930.65	7.33133e-05	-0.000120511	-0.000477689		8931.03	0.00189
8934.67	-0.000463557	4.6716e-05	-0.000526744		8935.05	0.00129
8938.72	-0.000133473	-0.000124149	-0.000125274		8939.1	-5.35926e-05
8942.71	0.000652216	0.00103	-5.1384e-05		8943.08	0.00627
8946.71	0.00169	0.00121	0.000890073		8947.02	0.00554
8950.73	0.00225	0.00178	0.000545426		8951.04	0.00495
8954.64	0.00359	0.00188	0.000940868		8955.02	0.01058
8958.65	0.00456	0.00276	0.00234		8958.98	0.00925
8962.6	0.0064	0.00397	0.00446		8962.97	0.01302
8963.12	0.00621	0.00409	0.00442		8963.62	0.01102
8963.58	0.00634	0.00444	0.00463		8964.31	0.01356
8964.07	0.00725	0.00437	0.00478		8964.99	0.0139
8964.56	0.00708	0.00477	0.00506		8965.64	0.01308
8965.02	0.00712	0.00599	0.00555		8966.35	0.0139
8965.54	0.00804	0.00628	0.00588		8967.06	0.01643
8966.02	0.00829	0.00582	0.00637		8967.73	0.01671
8966.52	0.00849	0.00514	0.00596		8968.43	0.01887
8967	0.00906	0.00553	0.00633		8969.12	0.02568
8967.5	0.00857	0.00613	0.00722		8969.87	0.02466
8967.99	0.00927	0.00624	0.00777		8970.58	0.02391
8968.5	0.00916	0.00664	0.00844		8971.27	0.02647
8968.99	0.01038	0.00799	0.0088		8971.95	0.02549
8969.52	0.01152	0.00975	0.00976		8972.62	0.03364
8970.02	0.01209	0.01132	0.01046		8973.39	0.0367
8970.52	0.01296	0.01164	0.01046		8974.07	0.04392
8971.02	0.01432	0.01153	0.01116		8974.76	0.05043
8971.51	0.01487	0.01182	0.01127		8975.43	0.05667
8972.01	0.01647	0.01323	0.01229		8976.16	0.06324
8972.51	0.01837	0.0148	0.01295		8976.88	0.08306
8973.03	0.0209	0.01656	0.01359		8977.59	0.10614
8973.53	0.02269	0.01821	0.01434		8978.28	0.14906
8974.01	0.02598	0.02006	0.01546		8978.94	0.22861
8974.49	0.02883	0.0225	0.01739		8979.63	0.32011
8974.99	0.03297	0.02543	0.01833		8980.37	0.39203
8975.49	0.0383	0.02904	0.02036		8981.06	0.44767
8975.99	0.04558	0.03365	0.0236		8981.74	0.46919
8976.53	0.05736	0.04089	0.02806		8982.41	0.4811
8977.03	0.07357	0.04973	0.03353		8983.12	0.46183
8977.53	0.10074	0.06076	0.03885		8983.82	0.46785
8978.02	0.14429	0.07667	0.04209		8984.57	0.50652
8978.5	0.21553	0.10308	0.04418		8985.27	0.55316
8979	0.30345	0.14879	0.04879		8985.94	0.60123
8979.5	0.3858	0.22312	0.05716		8986.64	0.66233
8980.02	0.44181	0.33931	0.06971		8987.33	0.69778
8980.5	0.46852	0.472	0.08451		8988.03	0.74244
8980.99	0.4782	0.57866	0.10116		8988.72	0.77828
8981.47	0.47469	0.61254	0.1198		8989.4	0.80753
8981.99	0.46352	0.5771	0.14757		8990.1	0.86038
8982.47	0.4555	0.52671	0.18252		8990.13	0.85693
8982.97	0.45385	0.48857	0.23783		8990.79	0.90892
8983.49	0.46312	0.4714	0.30921		8991.53	0.93184
8984	0.48007	0.47868	0.37479		8992.18	1.0025
8984.5	0.50156	0.50061	0.42978		8992.84	1.04535
8984.98	0.52022	0.52822	0.46267		8993.58	1.07787
8985.48	0.53998	0.55734	0.47801		8994.27	1.08925
8985.97	0.55638	0.58249	0.47967		8994.95	1.10566
8986.47	0.57575	0.60752	0.47875		8995.63	1.10628
8986.97	0.59716	0.63431	0.48625		8996.3	1.11768
8987.47	0.62478	0.6635	0.50862		8997.02	1.10504
8987.97	0.65728	0.69401	0.54534		8997.72	1.09263
8988.42	0.68904	0.72184	0.5871		8998.43	1.10698
8988.92	0.727	0.75461	0.63738		8999.11	1.0895
8989.42	0.76539	0.79141	0.68739		8999.81	1.08059
8989.94	0.80405	0.83528	0.74522		9000.51	1.07908
8990.45	0.83939	0.88147	0.81067		9001.24	1.0663
8990.95	0.87305	0.9305	0.88146		9001.94	1.05623
8991.45	0.90052	0.97825	0.94261		9002.62	1.03551
8991.94	0.92412	1.02046	0.98441		9003.3	1.03354
8992.42	0.94088	1.05423	1.01522		9004.03	1.03236
8992.86	0.95236	1.07566	1.03716		9004.73	1.00492
8993.39	0.95729	1.09206	1.05838		9005.45	0.99483
8993.89	0.95301	1.10296	1.0786		9006.15	1.00233
8994.43	0.94321	1.11392	1.10084		9006.83	0.97712
8994.9	0.93231	1.12101	1.12505		9007.52	0.9728
8995.38	0.92155	1.12333	1.15118		9008.24	0.95757
8995.88	0.9112	1.11938	1.18008		9008.94	0.98165
8996.35	0.90511	1.10727	1.20322		9009.62	0.97633
8996.87	0.89631	1.08638	1.21939		9010.32	0.96943
8997.37	0.89074	1.06353	1.22074		9011.02	0.94789
8997.91	0.8853	1.04058	1.21177		9011.74	0.96156
8998.36	0.88462	1.02316	1.20072		9012.44	0.95403
8998.88	0.88867	1.00419	1.18472		9013.14	0.95365
8999.35	0.89944	0.98752	1.1702		9013.82	0.96086
8999.81	0.91091	0.97218	1.15651		9014.51	0.96081
9000.37	0.92431	0.95649	1.13424		9015.23	0.9513
9000.86	0.93826	0.94567	1.1125		9015.92	0.95879
9001.4	0.95463	0.93659	1.0853		9016.61	0.95346
9001.48	0.95747	0.93561	1.08114		9017.3	0.95838
9001.89	0.9666	0.93131	1.06009		9018.01	0.95612
9002.37	0.97181	0.92901	1.04004		9018.72	0.95299
9002.87	0.97238	0.9297	1.02251		9019.43	0.95878
9003.36	0.96726	0.93288	1.00849		9020.14	0.93919
9003.88	0.95779	0.93771	0.99459		9020.82	0.95599
9004.39	0.94697	0.9432	0.98172		9021.52	0.94822
9004.91	0.93456	0.94903	0.97037		9022.22	0.94383
9005.4	0.92533	0.95488	0.96018		9022.9	0.96133
9005.94	0.91717	0.96149	0.94961		9023.58	0.95406
9006.38	0.90965	0.96654	0.94326		9024.26	0.95011
9006.89	0.90322	0.97348	0.93811		9024.98	0.95545
9007.43	0.89594	0.98228	0.9359		9025.68	0.96389
9007.9	0.88806	0.99026	0.93597		9026.39	0.95988
9008.42	0.87969	0.99725	0.93947		9027.09	0.95412
9008.91	0.87456	1.00431	0.94405		9027.77	0.95066
9009.41	0.86992	1.00954	0.94764		9028.45	0.95181
9009.9	0.86689	1.01311	0.95053		9029.17	0.94625
9010.42	0.86451	1.01376	0.95356		9029.86	0.95058
9010.93	0.86183	1.01322	0.95582		9030.54	0.95132
9011.41	0.86176	1.0118	0.95678		9031.22	0.95302
9011.95	0.86363	1.0098	0.95593		9031.92	0.96091
9012.44	0.86503	1.008	0.9555		9032.98	0.95862
9012.93	0.86708	1.00747	0.95414		9034.01	0.95698
9013.43	0.86967	1.00819	0.95281		9034.97	0.95518
9013.92	0.87057	1.00818	0.95095		9036	0.97116
9014.42	0.87387	1.00714	0.94944		9037	0.96369
9014.91	0.87933	1.00496	0.94891		9038	0.9798
9015.43	0.88578	1.0003	0.94829		9038.99	0.97374
9015.9	0.8927	0.99394	0.94532		9040.01	0.99143
9016.37	0.89902	0.98614	0.94187		9041.07	0.99638
9016.89	0.90575	0.97624	0.93858		9042.02	0.99519
9017.4	0.91181	0.96555	0.93408		9043.06	0.99978
9017.9	0.9183	0.95682	0.92835		9044.04	0.98136
9018.39	0.92465	0.94871	0.92168		9045.03	0.98776
9018.93	0.9322	0.94131	0.91384		9046.05	0.99801
9019.4	0.93797	0.93637	0.90705		9047.05	1.00419
9019.91	0.94285	0.9314	0.89768		9048.09	1.00567
9020.39	0.94789	0.92687	0.88966		9049.05	1.00977
9020.88	0.9539	0.92361	0.8811		9050.03	1.00807
9021.41	0.96158	0.91998	0.87114		9051.05	0.99861
9021.87	0.96621	0.91708	0.8637		9052.05	1.00172
9022.4	0.97123	0.91356	0.85578		9053.03	1.01799
9022.85	0.97389	0.91059	0.85079		9054.09	1.01274
9023.39	0.9792	0.90852	0.84487		9055.07	0.99535
9023.84	0.98485	0.90654	0.84131		9056.05	1.00186
9024.37	0.98546	0.90419	0.83735		9057.05	1.01842
9024.83	0.98807	0.90307	0.83427		9058.05	1.0097
9025.32	0.98931	0.90042	0.83048		9058.99	1.01692
9025.89	0.98844	0.899	0.82768		9060.03	1.00936
9026.35	0.98626	0.89808	0.82569		9061.03	1.00968
9026.84	0.98333	0.89739	0.82456		9062.01	1.00597
9027.31	0.97887	0.89702	0.82462		9063	1.01347
9027.82	0.97471	0.89711	0.82635		9064	1.0174
9028.32	0.96908	0.89613	0.82882		9065	1.00399
9028.79	0.96423	0.89621	0.83227		9065.97	1.01046
9029.32	0.95807	0.89792	0.83654		9066.97	1.01667
9029.8	0.95395	0.89861	0.84215		9067.97	1.01661
9030.29	0.94699	0.89919	0.84712		9068.98	1.00248
9030.78	0.94052	0.89999	0.85435		9069.96	1.02271
9031.31	0.9366	0.90168	0.8603		9070.98	1.00853
9031.79	0.92994	0.9046	0.86674		9071.04	1.00554
9032.91	0.92211	0.91238	0.88089		9071.99	1.01088
9033.86	0.91649	0.92001	0.89392		9072.97	1.00191
9034.82	0.91373	0.92761	0.90765		9073.98	1.01071
9035.87	0.91283	0.93568	0.92218		9075	1.0071
9036.85	0.91096	0.94386	0.93613		9076	0.99798
9037.85	0.91417	0.95143	0.95117		9076.99	1.00596
9038.86	0.91847	0.95806	0.96469		9078	1.00333
9039.88	0.92369	0.96513	0.97734		9079	0.99557
9040.9	0.92698	0.97354	0.98848		9080.01	1.00701
9041.85	0.92973	0.98226	0.99656		9081.01	1.00194
9042.91	0.93101	0.99099	1.00366		9082.04	0.98886
9043.87	0.93052	0.99841	1.00942		9083.05	0.98637
9044.87	0.92762	1.00472	1.01561		9084.01	1.00436
9045.9	0.92917	1.0085	1.02205		9084.98	0.99017
9046.9	0.93089	1.00962	1.02787		9086.03	0.98469
9047.88	0.93419	1.00847	1.03211		9086.09	0.98819
9048.86	0.93986	1.00554	1.03498		9087.01	0.98382
9049.86	0.94394	1.00145	1.03707		9088.02	0.97364
9050.86	0.94738	0.99728	1.03735		9089.03	0.96997
9051.84	0.94833	0.99493	1.03596		9090.04	0.97231
9052.86	0.94761	0.99409	1.0333		9091.01	0.98493
9053.88	0.94889	0.99388	1.02957		9092.02	0.98531
9054.88	0.95138	0.99413	1.0257		9093.01	0.9852
9055.88	0.95431	0.99444	1.02198		9093.98	0.97163
9056.86	0.95861	0.99427	1.01878		9094.98	0.9756
9057.86	0.96401	0.99351	1.0152		9095.99	0.97055
9058.82	0.96912	0.9926	1.01119		9097	0.97319
9059.84	0.97386	0.99152	1.00738		9097.99	0.97497
9060.84	0.97818	0.9899	1.00409		9098.96	0.96782
9061.83	0.98152	0.98867	1.00042		9099.95	0.97853
9062.83	0.98577	0.98828	0.99668		9100.95	0.98328
9063.83	0.9902	0.98839	0.99472		9101.92	0.98383
9064.81	0.99392	0.98985	0.99286		9102.93	0.98526
9065.78	0.99573	0.99168	0.99003		9103.94	0.99485
9066.78	1.00059	0.99329	0.98736		9104.93	0.99077
9067.8	1.0047	0.99567	0.98505		9105.9	0.96183
9068.79	1.00913	0.99847	0.98283		9106.93	0.9633
9069.77	1.01434	1.0015	0.98069		9107.95	0.98497
9070.8	1.01732	1.00432	0.97911		9108.92	0.97698
9071.8	1.01815	1.00694	0.97797		9109.93	0.97837
9072.76	1.0186	1.009	0.97624		9110.94	0.97984
9073.77	1.01768	1.01067	0.97499		9111.98	0.99353
9074.83	1.0147	1.01315	0.97391		9112.95	0.99568
9075.86	1.00951	1.01453	0.97325		9113.99	0.9891
9076.8	1.00348	1.01559	0.97242		9114.96	0.98478
9077.81	0.99752	1.01654	0.97146		9115.91	1.0059
9078.81	0.99158	1.01772	0.97072		9116.95	1.01015
9079.78	0.98299	1.01903	0.97069		9117.96	0.99422
9080.85	0.97821	1.01983	0.97098		9118.98	1.00578
9081.85	0.97417	1.02	0.97045		9119.93	1.00254
9082.84	0.9688	1.02042	0.96958		9120.95	1.01084
9083.81	0.96347	1.02058	0.96858		9121.96	1.00551
9084.79	0.95923	1.01961	0.96749		9122.94	1.00977
9085.82	0.95694	1.01744	0.96673		9123.95	1.00981
9086.83	0.95543	1.01409	0.96613		9124.95	1.00472
9087.82	0.95283	1.0104	0.96535		9125.95	1.02202
9088.84	0.95144	1.00611	0.96477		9126.94	1.01506
9089.85	0.94798	1.00222	0.96469		9127.94	1.02113
9090.82	0.94477	0.99821	0.96503		9128.92	1.02241
9091.81	0.93912	0.99362	0.96549		9129.9	1.02257
9092.82	0.93421	0.98968	0.96566		9131.91	1.02115
9093.79	0.92886	0.98595	0.96531		9133.87	1.02074
9094.76	0.92392	0.98212	0.96467		9135.86	1.02364
9095.79	0.92049	0.97824	0.96433		9137.8	1.02383
9096.84	0.91764	0.9743	0.96443		9139.86	1.03306
9097.83	0.91641	0.97073	0.96444		9141.82	1.01429
9098.78	0.91614	0.96793	0.96458		9143.84	1.01244
9099.77	0.9183	0.96505	0.965		9145.84	1.01277
9100.76	0.92039	0.96342	0.96556		9147.86	1.00503
9101.75	0.92433	0.96248	0.96463		9149.89	1.00157
9102.78	0.9283	0.9612	0.96376		9151.85	0.99696
9103.77	0.93171	0.96053	0.96495		9153.88	0.99994
9104.74	0.93819	0.96131	0.96732		9155.86	0.98493
9105.74	0.94367	0.9626	0.96955		9157.89	0.99345
9106.77	0.95041	0.96288	0.96994		9159.82	0.97927
9107.76	0.95686	0.96317	0.96962		9161.89	0.99139
9108.75	0.96397	0.96449	0.96941		9163.86	1.00395
9109.76	0.96791	0.96659	0.96924		9165.83	0.97946
9110.8	0.9728	0.96905	0.96929		9167.84	0.99421
9111.81	0.97551	0.97191	0.96952		9169.83	1.03614
9112.81	0.97704	0.97508	0.96999		9171.8	0.91063
9113.82	0.97815	0.97762	0.97025		9173.76	1.00036
9114.81	0.98026	0.98041	0.97086		9175.77	0.98314
9115.79	0.9804	0.98304	0.97165		9177.75	0.99611
9116.82	0.98183	0.98524	0.97292		9179.76	1.01107
9117.82	0.98338	0.98779	0.9748		9181.74	0.99609
9118.81	0.98351	0.99028	0.97594		9183.8	1.00036
9119.81	0.98529	0.99109	0.9769		9185.8	1.00043
9120.82	0.9885	0.99081	0.97849		9185.86	0.99119
9121.8	0.99431	0.99094	0.98048		9187.78	0.99566
9122.81	0.99949	0.99153	0.98289		9189.8	1.004
9123.79	1.00756	0.99224	0.98564		9191.82	0.99835
9124.82	1.01691	0.9925	0.98916		9193.8	1.00263
9125.86	1.02638	0.99361	0.99212		9195.77	0.99529
9126.82	1.03337	0.99443	0.99459		9197.83	0.98674
9127.77	1.04089	0.99466	0.99782		9199.78	0.98993
9128.77	1.04822	0.9946	1.00073		9201.78	1.00161
9129.77	1.05156	0.99525	1.00281		9203.73	0.99517
9130.77	1.05496	0.99613	1.00457		9205.78	0.99901
9131.76	1.05564	0.99699	1.0061		9207.73	0.99497
9133.72	1.05601	0.99858	1.00856		9209.7	1.00106
9135.74	1.0504	0.99973	1.01083		9211.71	1.00301
9137.67	1.0472	1.00188	1.01177		9213.72	1.01522
9139.71	1.03906	1.00506	1.01208		9215.71	1.00052
9141.71	1.03168	1.00743	1.01253		9217.68	1.00118
9143.74	1.01921	1.00873	1.01274		9219.72	1.00275
9145.7	1.00419	1.00872	1.01371		9221.71	1.01647
9147.78	0.98756	1.00796	1.01324		9223.77	1.01576
9149.82	0.97555	1.00666	1.01339		9225.75	1.00023
9151.75	0.95909	1.00428	1.01198		9227.76	0.99985
9153.81	0.94365	1.00186	1.01083		9229.74	0.99444
9155.76	0.92974	1.00093	1.00974		9231.74	0.98022
9157.78	0.92273	0.99868	1.00855		9233.74	0.99635
9159.77	0.92105	0.99713	1.00671		9235.74	0.99074
9161.78	0.92779	0.99696	1.00263		9237.75	0.98798
9163.77	0.93922	0.99684	0.99915		9239.71	0.99397
9165.72	0.95309	0.99746	0.99656		9241.71	0.98083
9167.75	0.96534	0.99922	0.99288		9243.66	0.97941
9169.75	0.96378	1.00185	0.98654		9245.66	0.99319
9171.72	0.98146	1.0028	0.98713		9247.63	0.98524
9173.67	0.99626	1.00349	0.9829		9249.65	0.99648
9175.71	1.00215	1.00284	0.97976		9251.62	0.9815
9175.79	1.00262	1.00281	0.97967		9253.61	0.99222
9177.68	1.00538	1.00253	0.97971		9255.64	0.98847
9179.72	1.00359	1.0038	0.98199		9257.67	1.00989
9181.68	1.0021	1.0063	0.98748		9259.7	0.9989
9183.72	1.00014	1.00647	0.99316		9261.66	1.00674
9185.72	1.00008	1.00169	0.99128		9263.69	0.99003
9187.69	0.99993	1.00125	0.99456		9265.68	0.98315
9189.72	0.99952	1.00306	0.998		9267.7	1.03452
9191.7	0.99848	1.00333	0.99872		9269.67	1.00547
9193.7	0.99769	1.00379	0.99829		9271.71	1.00309
9193.8	0.99767	1.00385	0.99826		9273.69	0.98972
9195.68	0.99586	1.00452	0.99696		9275.69	0.99263
9197.73	0.99672	1.00385	0.99597		9277.67	1.01071
9199.72	1.00223	1.00232	0.99534		9280.61	0.99204
9201.66	1.0105	1.00138	0.99582		9283.61	1.01139
9203.61	1.01965	1.00063	0.99515		9286.64	1.00889
9205.61	1.0296	1.00016	0.9933		9289.62	1.00601
9207.62	1.03183	0.99855	0.99135		9292.62	0.99926
9209.59	1.0356	0.99708	0.98996		9295.62	1.00693
9211.58	1.03487	0.99666	0.98967		9298.66	1.0144
9213.6	1.03671	0.99627	0.99015		9301.68	1.001
9215.57	1.03627	0.99478	0.9918		9304.65	1.00181
9217.56	1.03305	0.9937	0.99418		9307.68	0.99573
9219.58	1.02989	0.99329	0.99711		9310.67	1.00412
9221.61	1.02377	0.9927	1.00067		9313.64	0.99527
9223.61	1.016	0.99235	1.00427		9316.67	0.99262
9225.62	1.00855	0.98769	0.99977		9319.62	0.99592
9227.64	0.99915	0.9852	1.00384		9322.6	0.99127
9229.56	0.99009	0.99103	1.00662		9325.64	0.99931
9231.58	0.98621	0.99059	1.00556		9328.6	0.99167
9233.6	0.97796	0.99229	1.00418		9331.67	1.00296
9235.62	0.97612	0.99415	1.00365		9334.67	0.99869
9237.6	0.97149	0.99497	1.00298		9337.7	0.9915
9239.57	0.97234	0.99549	1.00089		9340.67	0.97463
9241.57	0.9725	0.99643	1.00023		9343.68	0.99577
9243.49	0.9736	0.99584	1.00052		9346.77	0.99689
9245.52	0.97748	0.99686	1.00133		9349.71	0.99922
9247.44	0.97979	0.99879	1.00312		9352.7	0.98525
9249.49	0.98174	0.99849	1.00421		9355.62	1.00423
9251.46	0.98263	0.99898	1.00535		9358.64	0.99739
9253.47	0.98201	0.99958	1.00727		9361.64	0.98665
9255.52	0.97913	0.99962	1.00745		9364.62	0.98881
9257.53	0.98095	1.00026	1.00771		9367.63	0.99999
9259.54	0.98081	1.00093	1.00788		9370.66	0.98915
9261.51	0.98722	1.00291	1.00963		9373.67	1.0004
9263.55	0.98829	1.00422	1.01261		9376.7	0.999
9265.54	0.98989	1.00666	1.01054		9379.73	1.01182
9267.54	0.99608	1.00667	1.00842		9382.69	0.99654
9269.53	1.00052	1.00388	1.00671		9385.7	0.99963
9271.53	1.00293	1.00334	1.00554		9388.68	0.99855
9273.53	1.00418	1.00275	1.00373		9391.66	0.99881
9275.5	1.00586	1.00269	1.00141		9394.62	0.98581
9277.52	1.00852	1.00222	1.00013		9397.58	0.99386
9280.45	1.01092	1.00246	0.99958		9400.61	1.00277
9283.44	1.0142	1.00197	0.99956		9403.6	0.99581
9286.48	1.01586	1.00052	0.9999		9406.65	0.97578
9289.44	1.01782	0.99977	1.00097		9409.66	0.96889
9292.43	1.01959	0.99943	1.00164		9412.68	1.01038
9295.45	1.02126	1.00044	1.00214		9415.69	1.03451
9298.46	1.02092	1.00036	1.00227		9418.69	1.01986
9301.5	1.01925	0.99891	1.00187		9418.77	1.02834
9304.49	1.01666	0.99862	1.0015		9421.71	1.00887
9307.52	1.01345	0.99829	1.00087		9424.69	1.0074
9310.46	1.01033	0.9976	1.0007		9427.65	1.00237
9313.45	1.00452	0.99759	0.99989		9430.67	0.99545
9316.49	1.00198	0.99836	0.99886		9433.62	0.99358
9319.44	0.99961	0.99931	0.99805		9436.6	0.98856
9322.42	0.99835	0.99852	0.99789		9439.59	0.99792
9325.38	0.99999	0.99682	0.99827		9442.61	0.999
9328.4	1.00002	0.99612	0.99933		9445.64	0.99874
9331.44	0.99869	0.99682	1.00012		9448.64	1.00794
9334.47	0.99669	0.99712	1.00072		9451.63	1.01052
9337.48	0.99326	0.99646	1.0006		9454.68	1.01724
9340.42	0.99079	0.99675	0.9999		9457.66	0.99587
9340.57	0.99083	0.99676	0.99988		9460.68	0.99233
9343.43	0.98771	0.99602	0.99885		9463.64	1.01325
9346.45	0.98863	0.99553	0.99806		9466.63	0.99921
9349.44	0.98935	0.99588	0.99757		9469.61	0.99828
9352.42	0.99044	0.99605	0.99682		9472.58	1.00488
9352.54	0.99106	0.99608	0.99679		9475.59	1.0049
9355.33	0.99187	0.99639	0.99611		9478.57	0.99471
9358.31	0.99276	0.99626	0.9962		9481.56	1.00567
9361.31	0.99582	0.99578	0.99734		9484.64	1.00272
9364.34	0.99745	0.99564	0.9983		9487.66	1.01062
9367.38	1.00003	0.99592	0.99952		9490.64	1.01038
9370.35	1.00101	0.99575	1.00129		9493.62	0.99562
9373.36	1.00346	0.99581	1.00279		9496.63	1.00784
9376.41	1.00477	0.99611	1.00408		9499.68	1.00804
9379.43	1.0059	0.99621	1.00575		9502.67	1.00498
9382.38	1.0074	0.99563	1.00652		9505.66	1.00839
9385.4	1.00869	0.9959	1.00626		9508.65	1.00346
9388.35	1.01014	0.9975	1.00568		9511.62	1.00668
9391.38	1.01179	0.99822	1.00533		9514.61	1.01732
9394.36	1.01223	0.99813	1.00492		9517.63	0.99848
9397.25	1.01132	0.99814	1.00433		9520.58	1.00541
9400.35	1.01044	0.99867	1.00417		9523.67	1.0138
9403.29	1.00896	0.99954	1.00438		9526.67	1.00015
9406.32	1.00553	1.00332	1.00636		9529.7	1.00347
9409.36	1.00402	1.00632	1.00676		9532.66	1.00297
9412.39	1.00273	1.00596	1.00353		9535.71	1.00788
9415.39	1.00416	1.00789	1.00109		9538.75	0.99484
9418.38	1.00271	1.00756	1.00141		9541.72	1.01462
9421.4	1.00034	1.00409	1.00144		9544.66	1.00282
9424.36	1.00042	1.00365	1.00077		9544.75	1.00488
9427.36	0.99946	1.00382	1.00089		9547.68	0.99712
9430.39	0.99943	1.00501	1.00014		9550.65	1.00032
9433.35	1.00079	1.00433	0.99858		9553.63	1.00688
9436.32	1.00099	1.00341	0.99768		9556.63	0.99995
9439.35	1.00046	1.00352	0.9969		9559.65	0.99639
9442.28	1.00026	1.00302	0.99612		9562.72	1.00444
9445.36	0.99938	1.00335	0.99641		9565.68	1.01402
9448.35	0.99929	1.00345	0.99674		9568.69	1.01323
9451.41	0.99746	1.00343	0.99667		9571.75	0.99741
9454.37	0.99737	1.00378	0.997		9575.7	1.0018
9457.35	0.9974	1.00393	0.99752		9579.75	1.00869
9460.4	0.99799	1.00378	0.99737		9583.67	1.0056
9463.4	0.99751	1.0037	0.99773		9587.7	1.01123
9466.3	0.99774	1.00416	0.99862		9591.59	0.99625
9469.33	0.99703	1.00445	0.99858		9595.63	0.9986
9472.25	0.99669	1.00439	0.99926		9599.62	0.99997
9475.27	0.99782	1.00485	1.00034		9603.69	0.99853
9478.3	0.99882	1.00551	1.00071		9607.7	0.99656
9481.28	0.99801	1.00508	1.00086		9611.69	0.99088
9484.36	0.99838	1.0047	1.0003		9615.68	0.99881
9487.36	0.99932	1.00521	0.99983		9619.72	1.00276
9490.34	0.99949	1.00527	0.99969		9623.67	0.99455
9490.49	0.99996	1.00525	0.99968		9627.65	1.00637
9493.34	1.00061	1.00505	0.99927		9631.54	1.00173
9496.32	1.00152	1.0054	0.99914		9635.55	0.99997
9499.37	1.00447	1.00533	0.99946		9639.52	0.99213
9502.34	1.00446	1.00549	1.00057		9643.55	1.01141
9505.28	1.00544	1.00659	1.00177		9647.55	0.99012
9508.23	1.00693	1.00556	1.00118		9651.55	1.00618
9511.29	1.00596	0.99369	0.9941		9655.55	1.00075
9514.24	1.00591	0.9692	0.97666		9659.56	1.01337
9517.28	1.00572	0.97331	0.98086		9663.52	0.96986
9520.24	1.00527	0.99995	0.99627		9667.49	0.95829
9523.32	1.00383	1.0024	0.99898		9671.42	0.96636
9526.3	1.00266	1.00292	0.999		9675.34	0.971
9529.35	1.00168	1.00279	0.99931		9679.32	0.96208
9532.29	1.00162	1.00263	0.99905		9683.37	0.97699
9535.26	1.00112	1.00288	0.9993		9687.36	0.9835
9535.43	0.99963	1.00296	0.99938		9691.39	0.9752
9538.38	0.99915	1.00356	0.9998		9695.31	0.97565
9541.36	0.99946	1.00329	1.0002		9699.35	0.97465
9544.29	0.99921	1.00416	1.00072		9703.26	0.96783
9547.31	0.99979	1.00561	1.00157		9707.31	0.98642
9550.24	0.99956	1.00512	1.00138		9711.22	0.96823
9553.24	0.99961	1.00382	1.00054		9715.2	0.96494
9556.21	0.99968	1.0033	1.00062		9719.15	0.97112
9559.22	0.99929	1.00399	1.00095		9723.21	0.97849
9562.26	0.99912	1.0041	1.00131		9727.23	0.96926
9565.27	0.99875	1.00365	1.00179		9731.18	0.96279
9569.33	0.99973	1.00375	1.00216		9735.18	0.97121
9573.26	0.998	0.99711	0.9952		9739.16	0.96614
9577.29	0.99813	0.96403	0.95668		9743.15	0.98036
9581.25	0.99765	0.99512	0.99421		9747.14	0.98516
9585.22	0.99681	1.00085	1.00134		9751.09	0.96988
9589.18	0.99624	1.0011	1.00213		9755.06	0.9774
9593.18	0.9971	1.00139	1.00287		9759.04	0.97191
9597.17	0.99735	1.00101	1.00274		9763.06	0.96863
9601.18	0.99735	1.00066	1.0032		9767.09	0.97331
9605.23	0.9977	1.00158	1.00335		9771.12	0.9889
9609.21	0.997	1.00122	1.00281
9613.18	0.9989	1.00125	1.00353
9617.26	0.99897	1.00122	1.00322
9621.21	1.0004	1.00033	1.00303
9625.14	1.00029	1.00024	1.00284
9629.1	1.00127	1.00035	1.00323
9633.04	1.00181	1.00004	1.00282
9637.03	1.00333	0.99937	1.00329
9641.06	0.99017	0.99919	1.00354
9645.01	0.99841	0.99887	1.00377
9649.1	0.99932	0.99908	1.00277
9653.08	0.99972	0.99792	1.00276
9656.99	0.99868	0.9983	1.00444
9661.02	0.99815	0.99875	1.00786
9665.03	0.9975	0.99797	1.00844
9668.87	0.99559	0.99784	1.01025
9672.84	0.99642	0.99685	1.00965
9676.84	0.99794	0.99657	1.00854
9680.82	0.99761	0.99697	1.01003
9684.84	0.99612	0.99736	1.01143
9688.81	0.99387	0.9968	1.01099
9692.8	0.99337	0.99435	1.01168
9696.79	0.99029	0.98641	1.00677
9700.78	0.99537	0.98356	1.00647
9704.74	0.9954	0.99086	1.01037
9708.65	0.99407	0.9919	1.01199
9712.59	0.99403	0.99205	1.01277
9716.51	0.9936	0.99157	1.01311
9720.57	0.99329	0.99122	1.01349
9724.54	0.99278	0.99075	1.01346
9728.6	0.99345	0.99012	1.01331
9732.56	0.99211	0.99055	1.01333
9736.56	0.99311	0.99074	1.01336
9740.5	0.99395	0.99019	1.01328
9744.49	0.99341	0.99043	1.0133
9748.45	0.993	0.99012	1.013
9752.38	0.99359	0.99005	1.01321
9756.4	0.99289	0.98974	1.01396
9760.38	0.99389	0.9894	1.01577
9764.45	0.99285	0.99077	1.01776

## Sheet: Figure S36
normE											deriv(normE)											k2x(k)							xR
energy/eV	-0.4V	energy/eV	OCV	energy/eV	-0.8V	energy/eV	After co2rr	energy/eV	Cu-foil		energy/eV	-0.4V	energy/eV	OCV	energy/eV	-0.8V	energy/eV	After co2rr	energy/eV	Cu-foil		Wavenumber (Å-1)	Cu-foil	-0.4V	OCV	-0.8V	After co2rr		Radial distance/Å	Cu-foil	-0.4V	OCV	-0.8V	After co2rr
8785.17	0.00814	8785.08	0.00748	8785.22	0.00909	8785.13	0.00771	8786.68	0.00383		8785.17	-0.000224832	8785.08	-0.000182562	8785.22	-0.000136458	8785.13	-0.000103818	8786.68	-0.000123904		0	0	0	0	0	0
8789.14	0.00724	8789.05	0.00676	8789.18	0.00855	8789.1	0.0073	8790.63	0.00334		8789.14	-0.000163365	8789.05	-0.000146379	8789.18	-7.30217e-05	8789.1	-0.000121966	8790.63	-8.86912e-05		0.05	0.000679197	-0.000111324	2.24467e-05	-0.000502236	2.83248e-06		0	0.02511	0.05966	0.04325	0.01138	0.02832
8793.04	0.00685	8792.95	0.00633	8793.1	0.00852	8793.01	0.00675	8794.64	0.00312		8793.04	-8.10671e-05	8792.95	-8.34273e-05	8793.1	-0.000174761	8793.01	-0.000138629	8794.64	-1.51465e-05		0.1	0.00252	-0.000266095	0.000145173	-0.00178	0.000161722		0.03068	0.02535	0.05915	0.04323	0.01551	0.028
8797.03	0.0066	8796.92	0.0061	8797.05	0.00717	8796.97	0.00621	8798.5	0.00322		8797.03	-0.000142965	8796.92	-0.000103843	8797.05	-0.000241624	8796.97	-0.000132679	8798.5	-8.42524e-05		0.15	0.00524	-0.000195508	0.000451257	-0.00351	0.000702257		0.06136	0.02587	0.05769	0.04307	0.02309	0.02708
8801.04	0.00571	8800.97	0.0055	8801.09	0.00659	8801.04	0.00569	8802.62	0.00245		8801.04	-0.000153157	8800.97	-0.000101822	8801.09	-0.000111127	8801.04	-0.000115218	8802.62	-2.36799e-05		0.2	0.00854	0.000369239	0.00102	-0.00534	0.00185		0.09204	0.0262	0.05552	0.0426	0.03	0.02559
8805.06	0.00537	8804.97	0.00528	8805.11	0.00628	8805.06	0.00528	8806.68	0.00302		8805.06	-0.000121686	8804.97	-0.000104231	8805.11	-0.000169909	8805.06	-0.000130014	8806.68	0.000137549		0.25	0.01214	0.0017	0.00195	-0.00693	0.00383		0.12272	0.02584	0.05307	0.0416	0.03472	0.02363
8809.12	0.00472	8808.98	0.00466	8809.11	0.00522	8809.06	0.00464	8810.67	0.00355		8809.12	-0.00016966	8808.98	-0.000152056	8809.11	-0.000202013	8809.06	-0.000121065	8810.67	-5.22504e-06		0.3	0.01574	0.00406	0.0033	-0.00795	0.00687		0.1534	0.02446	0.05099	0.04	0.03652	0.02143
8813.02	0.00402	8812.91	0.00407	8813.04	0.00468	8813	0.00432	8814.67	0.00298		8813.02	-0.000126909	8812.91	-8.37101e-05	8813.04	-6.35517e-05	8813	-0.000166674	8814.67	-0.000120454		0.35	0.01905	0.00772	0.00517	-0.00807	0.01119		0.18408	0.02207	0.05004	0.03793	0.03509	0.01936
8817.05	0.00372	8816.94	0.004	8817.07	0.00472	8817.01	0.00332	8818.61	0.0026		8817.05	-4.8224e-05	8816.94	-0.000133615	8817.07	-0.000132817	8817.01	-8.8574e-05	8818.61	-0.000109411		0.4	0.02434	0.01295	0.00764	-0.00694	0.01703		0.21476	0.01918	0.05082	0.03582	0.0305	0.01802
8821.05	0.00364	8820.94	0.003	8821.07	0.00361	8821	0.00361	8822.61	0.00211		8821.05	-7.87964e-05	8820.94	-0.000156585	8821.07	-0.000149742	8821	-2.62775e-05	8822.61	-9.89253e-05		0.45	0.03146	0.02001	0.01119	-0.00423	0.02459		0.24544	0.01708	0.05343	0.03436	0.02313	0.01807
8824.99	0.00309	8824.92	0.00275	8825.01	0.00353	8824.99	0.00311	8826.61	0.0018		8824.99	-0.000107045	8824.92	-8.72081e-05	8825.01	-9.6212e-05	8824.99	-0.000143589	8826.61	-8.12804e-05		0.5	0.03965	0.02919	0.01729	0.000405688	0.03412		0.27612	0.01756	0.05735	0.03427	0.01386	0.01973
8829.01	0.00278	8828.9	0.00231	8829.04	0.00284	8829.01	0.00246	8830.61	0.00146		8829.01	-0.000130476	8828.9	-0.000109153	8829.04	-0.000135453	8829.01	-0.000169053	8830.61	-9.4436e-05		0.55	0.04716	0.04074	0.02513	0.0073	0.04584		0.3068	0.02112	0.06168	0.03587	0.00607	0.02261
8833	0.00205	8832.89	0.00188	8833.02	0.00244	8832.96	0.00176	8834.62	0.00105		8833	-5.32036e-05	8832.89	-0.000105428	8833.02	-0.000145267	8832.96	-8.98273e-05	8834.62	-0.000192033		0.6	0.05384	0.05352	0.03491	0.0166	0.0591		0.33748	0.02637	0.06543	0.03883	0.01211	0.02598
8837.01	0.00236	8836.94	0.00146	8837.07	0.00168	8837.01	0.00174	8838.65	-8.06407e-05		8837.01	-9.71018e-05	8836.94	-0.000106098	8837.07	-0.000152289	8837.01	-2.94337e-05	8838.65	-8.78151e-05		0.65	0.0589	0.06264	0.04149	0.02138	0.06815		0.36816	0.03169	0.0678	0.04244	0.02262	0.02919
8841.08	0.00126	8840.99	0.00102	8841.11	0.00121	8841.06	0.00152	8842.68	0.000339949		8841.08	-0.000189347	8840.99	-3.47026e-05	8841.11	-5.66285e-05	8841.06	-0.000127433	8842.68	2.15487e-05		0.7	0.06067	0.07244	0.0468	0.02699	0.07764		0.39884	0.0359	0.06833	0.04597	0.03215	0.03172
8845.08	0.000830138	8844.99	0.00118	8845.11	0.00122	8845.06	0.000714752	8846.72	9.33005e-05		8845.08	-0.000148789	8844.99	-2.16444e-05	8845.11	-6.15247e-05	8845.06	-8.83142e-05	8846.72	1.79554e-05		0.75	0.05892	0.07983	0.05214	0.03211	0.08397		0.42951	0.03818	0.06699	0.04898	0.03948	0.03332
8849.12	6.47562e-05	8849.02	0.000844244	8849.11	0.000719057	8849.1	0.000814286	8850.72	0.000484328		8849.12	-9.58566e-05	8849.02	-8.75051e-05	8849.11	-0.000135565	8849.1	-6.09091e-05	8850.72	0.000107669		0.8	0.05075	0.0812	0.04907	0.02939	0.08307		0.46019	0.03795	0.06433	0.05144	0.04387	0.034
8853.09	6.21347e-05	8853	0.000479687	8853.1	0.000138134	8853.07	0.000226748	8854.79	0.000961865		8853.09	4.11083e-05	8853	-0.000117115	8853.1	-0.000101426	8853.07	-0.000111241	8854.79	-1.73162e-05		0.85	0.03588	0.08056	0.04383	0.02512	0.07934		0.49087	0.03491	0.06156	0.05377	0.0449	0.0343
8857.05	0.000390539	8856.92	-8.16655e-05	8857.06	-8.66713e-05	8857.03	-6.74065e-05	8858.67	0.000346768		8857.05	-3.77246e-05	8856.92	-0.000108835	8857.06	-0.000120165	8857.03	-3.22181e-05	8858.67	-0.000235454		0.9	0.01503	0.06994	0.03108	0.0113	0.06709		0.52155	0.02907	0.06044	0.0568	0.04247	0.03542
8861.07	-0.00023853	8860.94	-0.000383596	8861.07	-0.000819583	8860.99	-2.81936e-05	8862.61	-0.000879381		8861.07	-0.000136076	8860.94	-1.85898e-05	8861.07	-9.34871e-05	8860.99	-8.78407e-05	8862.61	-0.000150679		0.95	-0.01042	0.05039	0.01136	-0.00742	0.05038		0.55223	0.02075	0.06256	0.06149	0.03682	0.03912
8865.07	-0.000700112	8864.96	-0.000231016	8865.09	-0.000837653	8865.04	-0.00077145	8866.7	-0.000863786		8865.07	-9.98413e-05	8864.96	-4.52465e-05	8865.09	2.38432e-05	8865.04	-8.7919e-05	8866.7	4.18416e-06		1	-0.03884	0.02225	-0.01334	-0.03156	0.02401		0.58291	0.0112	0.06823	0.0685	0.02848	0.04681
8869.09	-0.00104	8868.98	-0.000747423	8869.09	-0.000628312	8869.07	-0.000738491	8870.72	-0.000845423		8869.09	-6.19715e-05	8868.98	-0.000121022	8869.09	-1.81335e-05	8869.07	-3.16776e-05	8870.72	-2.19992e-05		1.05	-0.0668	-0.0094	-0.04078	-0.05954	-0.0059		0.61359	0.00838	0.07622	0.07792	0.01833	0.05876
8873.11	-0.0012	8873	-0.00121	8873.1	-0.00098292	8873.07	-0.00103	8874.75	-0.00104		8873.11	-1.16924e-05	8873	-2.41286e-05	8873.1	-7.30831e-05	8873.07	-9.84191e-05	8874.75	5.76863e-05		1.1	-0.09188	-0.03927	-0.06751	-0.08962	-0.03373		0.64427	0.01876	0.0845	0.08924	0.0083	0.07435
8877.12	-0.00113	8877	-0.00094091	8877.13	-0.00122	8877.08	-0.00153	8878.8	-0.000379606		8877.12	-4.81263e-06	8877	-3.83957e-05	8877.13	-8.30251e-05	8877.08	-3.42335e-05	8878.8	0.000137042		1.15	-0.11327	-0.06453	-0.0891	-0.11499	-0.05798		0.67495	0.03104	0.09105	0.10172	0.00891	0.09266
8881.14	-0.00124	8881.01	-0.00151	8881.12	-0.00165	8881.1	-0.0013	8882.77	5.90604e-05		8881.14	-4.02829e-05	8881.01	-6.67148e-05	8881.12	-5.61443e-05	8881.1	2.62891e-05	8882.77	0.000115636		1.2	-0.13134	-0.08377	-0.10197	-0.13196	-0.07715		0.70563	0.04235	0.09419	0.11457	0.019	0.11274
8885.16	-0.00146	8885.05	-0.00148	8885.16	-0.00167	8885.14	-0.00132	8886.75	0.000540625		8885.16	-5.49367e-05	8885.05	3.52504e-05	8885.16	1.36311e-05	8885.14	-6.03004e-05	8886.75	5.43455e-05		1.25	-0.15254	-0.09685	-0.11254	-0.14297	-0.09102		0.73631	0.05142	0.09274	0.12717	0.02932	0.13369
8889.12	-0.00168	8889.01	-0.00123	8889.13	-0.00154	8889.08	-0.00178	8890.7	0.000489857		8889.12	-8.65809e-06	8889.01	-2.99751e-06	8889.13	-1.24189e-05	8889.08	-3.61017e-05	8890.7	-0.000109694		1.3	-0.17331	-0.11025	-0.12341	-0.15236	-0.10662		0.76699	0.05725	0.08619	0.13917	0.03922	0.1546
8893.07	-0.00153	8892.97	-0.0015	8893.04	-0.00176	8893.03	-0.0016	8894.69	-0.000329691		8893.07	-2.7072e-05	8892.97	-0.000104976	8893.04	-6.39552e-05	8893.03	-6.18482e-06	8894.69	-0.000119654		1.35	-0.19824	-0.12624	-0.13601	-0.16408	-0.12716		0.79767	0.05912	0.07494	0.15051	0.04952	0.17463
8897.03	-0.00189	8896.9	-0.00206	8897.07	-0.00205	8897.01	-0.00183	8898.66	-0.00046271		8897.03	-2.17603e-05	8896.9	-1.2899e-05	8897.07	2.23484e-05	8897.01	3.75772e-05	8898.66	-0.000155573		1.4	-0.2186	-0.14188	-0.14719	-0.17566	-0.14163		0.82835	0.05658	0.06132	0.1614	0.06174	0.19298
8901.04	-0.0017	8900.91	-0.0016	8901.05	-0.00159	8901	-0.0013	8902.64	-0.00157		8901.04	9.23516e-06	8900.91	1.20601e-05	8901.05	4.33614e-05	8901	2.61842e-05	8902.64	-0.00013722		1.45	-0.23168	-0.15566	-0.15402	-0.18408	-0.15143		0.85903	0.04957	0.052	0.17228	0.07747	0.20891
8905.06	-0.00182	8904.95	-0.00196	8905.08	-0.0017	8905.02	-0.00162	8906.75	-0.00157		8905.06	-2.55109e-06	8904.95	1.9326e-05	8905.08	-1.57543e-06	8905.02	-5.45775e-06	8906.75	0.000108142		1.5	-0.22419	-0.16083	-0.15191	-0.18514	-0.15659		0.88971	0.03876	0.05813	0.18362	0.09768	0.2218
8909.06	-0.00172	8908.95	-0.00145	8909.09	-0.0016	8909.04	-0.00135	8910.74	-0.000690978		8909.06	6.11502e-05	8908.95	7.22306e-05	8909.09	7.35851e-05	8909.04	4.22887e-05	8910.74	0.000121331		1.55	-0.18916	-0.15272	-0.13835	-0.17255	-0.15215		0.92039	0.02677	0.08112	0.19579	0.1224	0.23112
8913.05	-0.00133	8912.94	-0.00138	8913.06	-0.00111	8913.01	-0.00128	8914.76	-0.000600821		8913.05	4.16824e-05	8912.94	7.69656e-05	8913.06	4.44251e-05	8913.01	3.7675e-05	8914.76	2.32179e-05		1.6	-0.14249	-0.1315	-0.11712	-0.1402	-0.12755		0.95107	0.0234	0.11289	0.20889	0.15086	0.23648
8917.04	-0.00139	8916.99	-0.000830483	8917.05	-0.00124	8917.04	-0.00104	8918.73	-0.00050528		8917.04	5.57431e-06	8916.99	5.41454e-05	8917.05	3.6548e-05	8917.04	7.85915e-05	8918.73	3.57051e-05		1.65	-0.07144	-0.09399	-0.07052	-0.10065	-0.08677		0.98175	0.03747	0.14759	0.22265	0.18172	0.23761
8921	-0.00128	8920.89	-0.000953547	8921.02	-0.000822899	8921	-0.000655671	8922.67	-0.000318394		8921	0.000106578	8920.89	0.000104158	8921.02	7.7303e-05	8921	6.52143e-05	8922.67	9.31369e-05		1.7	0.01281	-0.03894	-0.01345	-0.04034	-0.0446		1.01243	0.05956	0.18165	0.23646	0.21333	0.23438
8924.98	-0.000541031	8924.85	-1.17998e-05	8925	-0.000629755	8924.96	-0.000527968	8926.69	0.000235624		8924.98	0.000183848	8924.85	0.000103298	8925	9.20255e-05	8924.96	4.70102e-05	8926.69	4.90799e-05		1.75	0.11095	0.01856	0.04828	0.02293	0.02605		1.04311	0.08369	0.21247	0.24944	0.24389	0.22682
8928.94	0.00017725	8928.87	-0.000129126	8929	-8.84434e-05	8928.94	-0.000282222	8930.65	7.33132e-05		8928.94	0.000158469	8928.87	4.08987e-05	8929	0.000184857	8928.94	0.000173291	8930.65	-8.75178e-05		1.8	0.19886	0.08143	0.10653	0.08686	0.08099		1.07379	0.10733	0.2379	0.26062	0.27158	0.21506
8932.91	0.000715947	8932.84	0.00031494	8932.95	0.000840044	8932.93	0.00085316	8934.68	-0.000463556		8932.91	0.000157682	8932.84	5.6808e-05	8932.95	0.000184486	8932.93	0.000138085	8934.68	-2.56145e-05		1.85	0.28093	0.13409	0.163	0.15233	0.13971		1.10447	0.12873	0.25616	0.26903	0.2947	0.19941
8936.94	0.00144	8936.87	0.000325168	8937	0.00139	8936.94	0.000821902	8938.73	-0.000133472		8936.94	0.000143114	8936.87	0.000197873	8937	0.000124218	8936.94	0.000114061	8938.73	0.000138743		1.9	0.32912	0.18669	0.21358	0.21307	0.18846		1.13515	0.14647	0.26585	0.27383	0.31184	0.18039
8940.95	0.00187	8940.86	0.0019	8940.98	0.00184	8940.93	0.00177	8942.72	0.000652214		8940.95	0.000215819	8940.86	0.000266087	8940.98	0.000220154	8940.93	0.000302711	8942.72	0.000228359		1.95	0.34265	0.20376	0.22839	0.24613	0.20705		1.16583	0.15933	0.26593	0.27441	0.32199	0.15875
8944.91	0.00316	8940.94	0.00141	8944.99	0.00315	8944.95	0.00325	8946.72	0.00169		8944.91	0.000358657	8940.94	0.00022119	8944.99	0.000340586	8944.95	0.00029499	8946.72	0.000199817		2	0.29438	0.1982	0.21912	0.23871	0.20148		1.19651	0.16634	0.25579	0.27047	0.32473	0.13577
8948.89	0.00472	8944.84	0.00278	8948.97	0.00456	8948.91	0.00412	8950.74	0.00225		8948.89	0.000336783	8944.84	0.000303213	8948.97	0.000445924	8948.91	0.000399713	8950.74	0.000239714		2.05	0.18234	0.16862	0.17555	0.21746	0.15171		1.22718	0.16683	0.2352	0.26207	0.32044	0.11362
8952.92	0.00586	8948.8	0.00379	8952.94	0.00669	8952.92	0.00643	8954.65	0.00359		8952.92	0.000502507	8948.8	0.000375262	8952.94	0.000545609	8952.92	0.000495438	8954.65	0.000290556		2.1	0.10729	0.12147	0.13506	0.18131	0.11579		1.25786	0.16047	0.20441	0.24977	0.31061	0.09622
8956.89	0.00873	8952.81	0.00577	8956.93	0.0089	8956.89	0.00807	8958.66	0.00456		8956.89	0.000776688	8952.81	0.000527608	8956.93	0.000680565	8956.89	0.000755938	8958.66	0.000351902		2.15	0.03491	0.06359	0.08484	0.15225	0.06103		1.28854	0.14738	0.16416	0.23474	0.2981	0.08953
8960.84	0.01201	8956.8	0.00801	8960.9	0.01211	8960.84	0.01242	8962.61	0.0064		8960.84	0.000898543	8956.8	0.000630463	8960.9	0.000809999	8960.84	0.00095517	8962.61	0.00036937		2.2	-0.03368	0.00751	0.024	0.06997	-0.00441		1.31922	0.12837	0.11616	0.21895	0.28742	0.09791
8961.53	0.01291	8957.49	0.00872	8961.58	0.01267	8961.53	0.01251	8963.13	0.00621		8961.53	0.00104	8957.49	0.00111	8961.58	0.000734271	8961.53	0.000768068	8963.13	-5.60065e-05		2.25	-0.0729	-0.04206	-0.02131	0.0315	-0.04408		1.3499	0.10559	0.06602	0.20537	0.28435	0.11918
8962.21	0.01343	8958.18	0.00955	8962.27	0.01311	8962.2	0.01347	8963.59	0.00634		8962.21	0.000689964	8958.18	0.000708201	8962.27	0.00108	8962.2	0.00114	8963.59	0.00111		2.3	-0.04154	-0.04141	-0.0167	0.01071	-0.04386		1.38058	0.08431	0.04906	0.19783	0.29423	0.14793
8962.9	0.01385	8958.83	0.00968	8962.94	0.01414	8962.9	0.01406	8964.07	0.00725		8962.9	0.00123	8958.83	0.000399245	8962.94	0.00144	8962.9	0.00106	8964.07	0.000758639		2.35	0.07642	-0.02517	0.01738	0.06503	-0.00851		1.41126	0.07623	0.10007	0.19995	0.31929	0.18001
8963.59	0.01513	8959.5	0.01008	8963.63	0.01508	8963.59	0.01494	8964.57	0.00708		8963.59	0.00182	8959.5	0.000645026	8963.63	0.00119	8963.59	0.00138	8964.57	-0.000134336		2.4	0.20347	0.05811	0.11497	0.13609	0.07673		1.44194	0.09247	0.16925	0.21333	0.35753	0.21271
8964.28	0.01636	8960.2	0.01055	8963.67	0.01501	8964.28	0.01596	8965.03	0.00712		8964.28	0.00161	8960.2	0.000980904	8963.67	0.00139	8964.28	0.0015	8965.03	0.000976385		2.45	0.32065	0.12238	0.16195	0.22281	0.16289		1.47262	0.1273	0.24174	0.23649	0.40402	0.24405
8965.01	0.01743	8960.91	0.01145	8964.34	0.01606	8965.01	0.01707	8965.55	0.00804		8965.01	0.00136	8960.91	0.00083951	8964.34	0.00139	8965.01	0.00153	8965.55	0.00117		2.5	0.40236	0.19559	0.24682	0.30013	0.22206		1.5033	0.17035	0.31279	0.26572	0.45287	0.27231
8965.69	0.01827	8961.58	0.01172	8965.05	0.01693	8965.67	0.01809	8966.03	0.00829		8965.69	0.00161	8961.58	0.000709415	8965.05	0.00145	8965.67	0.00168	8966.03	0.00046043		2.55	0.34671	0.1917	0.24573	0.29435	0.23377		1.53398	0.21556	0.3787	0.29659	0.49837	0.29578
8966.34	0.01956	8962.25	0.01241	8965.73	0.01808	8966.32	0.01927	8966.53	0.00849		8966.34	0.00139	8962.25	0.000976776	8965.73	0.0013	8966.32	0.00212	8966.53	0.000782437		2.6	0.20318	0.14552	0.15841	0.22203	0.15441		1.56466	0.25943	0.4358	0.32471	0.53525	0.31267
8967.05	0.02017	8962.94	0.01305	8966.38	0.01865	8967.05	0.02102	8967.01	0.00906		8967.05	0.00211	8962.94	0.0014	8966.38	0.00175	8967.05	0.00175	8967.01	7.7206e-05		2.65	0.06373	0.06039	0.0755	0.13548	0.05367		1.59534	0.29982	0.48035	0.34597	0.55883	0.32114
8967.78	0.0226	8963.65	0.01437	8967.13	0.02054	8967.76	0.02179	8967.51	0.00857		8967.78	0.00305	8963.65	0.00165	8967.13	0.00241	8967.76	0.00203	8967.51	0.00021248		2.7	-0.0518	-0.03095	-0.02297	0.05475	-0.03032		1.62602	0.33585	0.50862	0.3566	0.56496	0.31935
8968.45	0.02446	8964.36	0.0154	8967.82	0.02214	8968.45	0.02388	8967.99	0.00927		8968.45	0.00317	8964.36	0.00111	8967.82	0.00232	8968.45	0.00297	8967.99	0.000593945		2.75	-0.17365	-0.10426	-0.0897	-0.04091	-0.10583		1.6567	0.36846	0.51709	0.35316	0.55015	0.30563
8969.13	0.02687	8965.06	0.01593	8968.5	0.02371	8969.13	0.02584	8968.51	0.00916		8969.13	0.00305	8965.06	0.00146	8968.5	0.00275	8969.13	0.00328	8968.51	0.00111		2.8	-0.30728	-0.15538	-0.16066	-0.13947	-0.16579		1.68738	0.40111	0.50265	0.3328	0.51164	0.27889
8969.82	0.02863	8965.73	0.01739	8969.17	0.02584	8969.82	0.02836	8968.99	0.01038		8969.82	0.00274	8965.73	0.00185	8969.17	0.00293	8969.82	0.00322	8968.99	0.00231		2.85	-0.41315	-0.23341	-0.26582	-0.22731	-0.24253		1.71806	0.44038	0.46282	0.29356	0.44754	0.23943
8970.53	0.03073	8966.4	0.01842	8969.86	0.02771	8970.53	0.03037	8969.53	0.01152		8970.53	0.00391	8966.4	0.00194	8969.86	0.00307	8970.53	0.00317	8969.53	0.00165		2.9	-0.48619	-0.29129	-0.32663	-0.27498	-0.27901		1.74874	0.49534	0.39616	0.23539	0.35693	0.19159
8971.26	0.03427	8967.15	0.02015	8970.59	0.03021	8971.26	0.03293	8970.03	0.01209		8971.26	0.00479	8967.15	0.00196	8970.59	0.00356	8971.26	0.00448	8970.03	0.00144		2.95	-0.49242	-0.29491	-0.32218	-0.31603	-0.32177		1.77942	0.57528	0.3027	0.16411	0.23999	0.15259
8971.96	0.03755	8967.86	0.02128	8971.31	0.03285	8971.96	0.03676	8970.53	0.01296		8971.96	0.00528	8967.86	0.00212	8971.31	0.00388	8971.96	0.00611	8970.53	0.00223		3	-0.48381	-0.28794	-0.31661	-0.30763	-0.31432		1.8101	0.68665	0.18622	0.11516	0.09804	0.16454
8972.65	0.04159	8968.52	0.02305	8972.02	0.03574	8972.63	0.04128	8971.03	0.01432		8972.65	0.00634	8968.52	0.00273	8972.02	0.0054	8972.63	0.00623	8971.03	0.00195		3.05	-0.45628	-0.25981	-0.27128	-0.28536	-0.25114		1.84078	0.83154	0.08234	0.17357	0.06674	0.24527
8973.33	0.04623	8969.21	0.02496	8972.69	0.04034	8973.32	0.04527	8971.51	0.01487		8973.33	0.00821	8969.21	0.00336	8972.69	0.00654	8973.32	0.00683	8971.51	0.0022		3.1	-0.3448	-0.21524	-0.22852	-0.24524	-0.23946		1.87146	1.00821	0.17441	0.30784	0.25021	0.36817
8974.08	0.05329	8969.94	0.02783	8973.41	0.04481	8974.08	0.05114	8972.01	0.01647		8974.08	0.00995	8969.94	0.00338	8973.41	0.00734	8974.08	0.00983	8972.01	0.0035		3.15	-0.20844	-0.14219	-0.16164	-0.17954	-0.16853		1.90214	1.2123	0.35567	0.47279	0.44812	0.51525
8974.77	0.06061	8970.66	0.02984	8974.12	0.05081	8974.77	0.05947	8972.51	0.01837		8974.77	0.01269	8970.66	0.00332	8974.12	0.00959	8974.77	0.01337	8972.51	0.00433		3.2	-0.06644	-0.08751	-0.10567	-0.11954	-0.07579		1.93282	1.4378	0.55732	0.65498	0.65488	0.67777
8975.46	0.07089	8971.37	0.03256	8974.81	0.05829	8975.46	0.06968	8973.03	0.0209		8975.46	0.0182	8971.37	0.00458	8974.81	0.01214	8975.46	0.01791	8973.03	0.00423		3.25	0.06335	-0.00549	-0.01907	-0.03218	0.01223		1.9635	1.67756	0.76771	0.84678	0.8643	0.84946
8976.12	0.08517	8972.06	0.03627	8975.49	0.06742	8976.12	0.08363	8973.53	0.02269		8976.12	0.02658	8972.06	0.00509	8975.49	0.01244	8976.12	0.02563	8973.53	0.00518		3.3	0.19383	0.10993	0.11628	0.08649	0.10696		1.99418	1.92365	0.97873	1.04138	1.06975	1.0245
8976.83	0.10729	8972.74	0.03951	8975.52	0.06715	8976.83	0.10475	8974.01	0.02598		8976.83	0.04091	8972.74	0.00596	8975.52	0.01903	8976.83	0.04048	8974.01	0.00637		3.35	0.36096	0.23386	0.21786	0.16662	0.18951		2.02485	2.16759	1.18263	1.23194	1.26444	1.19696
8977.53	0.14273	8973.41	0.0443	8976.16	0.08024	8977.52	0.14058	8974.5	0.02883		8977.53	0.07393	8973.41	0.00808	8976.16	0.02483	8977.52	0.07422	8974.5	0.00712		3.4	0.48282	0.31588	0.33441	0.26706	0.30748		2.05553	2.40066	1.3718	1.41157	1.44177	1.36078
8978.28	0.21419	8974.16	0.05102	8976.91	0.10162	8978.28	0.21207	8975	0.03297		8978.28	0.13913	8974.16	0.00956	8976.91	0.03797	8978.28	0.13927	8975	0.00947		3.45	0.61479	0.3822	0.38718	0.30998	0.37391		2.08621	2.61426	1.53909	1.57362	1.59558	1.50997
8978.97	0.34391	8974.85	0.05811	8977.61	0.13515	8978.97	0.34211	8975.5	0.0383		8978.97	0.22328	8974.85	0.01287	8977.61	0.07036	8978.97	0.21693	8975.5	0.01259		3.5	0.6514	0.39465	0.40523	0.35036	0.42535		2.11689	2.80023	1.67806	1.71187	1.72049	1.63881
8979.63	0.51545	8975.55	0.06888	8978.3	0.19928	8979.65	0.50912	8976	0.04558		8979.63	0.21799	8975.55	0.01894	8978.3	0.13199	8979.65	0.20433	8976	0.01833		3.55	0.57912	0.38134	0.405	0.32203	0.37047		2.14757	2.95128	1.78329	1.82091	1.81213	1.74213
8980.32	0.63785	8976.22	0.08402	8979	0.31836	8980.34	0.62155	8976.54	0.05736		8980.32	0.12512	8976.22	0.02814	8979	0.20315	8980.34	0.11446	8976.54	0.02691		3.6	0.40314	0.27513	0.30925	0.25798	0.311		2.17825	3.06127	1.85073	1.89635	1.86741	1.81554
8981.04	0.69125	8976.92	0.10737	8979.69	0.48132	8981.04	0.6678	8977.04	0.07357		8981.04	0.04858	8976.92	0.04362	8979.69	0.20584	8981.04	0.03734	8977.04	0.04325		3.65	0.17895	0.18815	0.17256	0.10625	0.18865		2.20893	3.12558	1.87782	1.93509	1.88463	1.85573
8981.73	0.70592	8977.63	0.14544	8980.36	0.60007	8981.73	0.67315	8977.54	0.10074		8981.73	0.02037	8977.63	0.08046	8980.36	0.12318	8981.73	-0.00187	8977.54	0.07195		3.7	-0.07096	0.0556	0.02447	-0.01022	0.04961		2.23961	3.1413	1.86368	1.93547	1.86362	1.86059
8981.77	0.70601	8978.38	0.22533	8981.1	0.65446	8982.44	0.66485	8978.02	0.14429		8981.77	-0.01365	8978.38	0.15179	8981.1	0.04612	8982.44	-0.01531	8978.02	0.1192		3.75	-0.25454	-0.07283	-0.11808	-0.15695	-0.05808		2.27029	3.10744	1.80916	1.89742	1.80573	1.82942
8982.41	0.69653	8979.08	0.36491	8981.79	0.66563	8983.14	0.65127	8978.5	0.21553		8982.41	-0.02023	8979.08	0.2204	8981.79	0.000878443	8983.14	-0.00672	8978.5	0.16175		3.8	-0.39332	-0.15479	-0.19156	-0.29261	-0.23116		2.30097	3.02494	1.71675	1.8224	1.71376	1.76294
8983.08	0.67912	8979.73	0.52274	8982.47	0.65537	8983.83	0.6552	8979.01	0.30345		8983.08	-0.01261	8979.73	0.18671	8982.47	-0.01473	8983.83	0.0175	8979.01	0.16959		3.85	-0.45837	-0.21934	-0.26105	-0.35087	-0.24821		2.33165	2.89667	1.59053	1.71342	1.59185	1.66331
8983.78	0.67889	8980.43	0.61673	8983.14	0.64545	8984.55	0.67562	8979.51	0.3858		8983.78	0.01376	8980.43	0.09292	8983.14	-0.00841	8984.55	0.03434	8979.51	0.13518		3.9	-0.52234	-0.26232	-0.327	-0.40877	-0.26989		2.36233	2.72729	1.43588	1.57485	1.44527	1.53405
8984.49	0.69813	8981.14	0.65333	8983.86	0.64339	8985.26	0.70395	8980.03	0.44181		8984.49	0.03417	8981.14	0.02909	8983.86	0.01175	8985.26	0.0353	8980.03	0.08215		3.95	-0.47104	-0.27961	-0.30263	-0.38278	-0.26126		2.39301	2.52299	1.25924	1.41219	1.28019	1.37986
8985.19	0.72669	8981.82	0.65691	8984.55	0.66171	8985.96	0.72508	8980.51	0.46852		8985.19	0.0385	8981.82	-0.00679	8984.55	0.0326	8985.96	0.03361	8980.51	0.03737		4	-0.37924	-0.25068	-0.249	-0.35403	-0.21558		2.42369	2.2912	1.06781	1.23184	1.10337	1.20641
8985.94	0.75353	8982.53	0.64364	8985.31	0.69029	8986.67	0.75103	8980.99	0.4782		8985.94	0.03524	8982.53	-0.01615	8985.31	0.03575	8986.67	0.03759	8980.99	0.00607		4.05	-0.33359	-0.22732	-0.20373	-0.2522	-0.17313		2.45437	2.04023	0.86917	1.04072	0.92196	1.02007
8986.62	0.77667	8983.23	0.6339	8986	0.7132	8987.35	0.77706	8981.47	0.4747		8986.62	0.03505	8983.23	-0.00329	8986	0.03226	8987.35	0.03972	8981.47	-0.01496		4.1	-0.31593	-0.24391	-0.22894	-0.25138	-0.18976		2.48505	1.77879	0.671	0.84598	0.74323	0.82757
8987.31	0.80125	8983.92	0.63882	8986.7	0.73488	8988.07	0.80597	8982	0.46352		8987.31	0.03968	8983.92	0.02094	8986.7	0.03255	8988.07	0.04558	8982	-0.01947		4.15	-0.37314	-0.27682	-0.25879	-0.26185	-0.18796		2.51573	1.51566	0.481	0.65457	0.57467	0.6357
8988.01	0.8315	8984.61	0.66276	8987.35	0.75693	8988.74	0.8402	8982.48	0.4555		8988.01	0.0462	8984.61	0.03595	8987.35	0.03701	8988.74	0.05282	8982.48	-0.01017		4.2	-0.38859	-0.26008	-0.23655	-0.27996	-0.21161		2.54641	1.25921	0.30744	0.47298	0.42441	0.451
8988.7	0.86515	8985.33	0.68925	8988.07	0.78537	8989.42	0.87714	8982.98	0.45385		8988.7	0.05092	8985.33	0.03514	8988.07	0.04506	8989.42	0.05184	8982.98	0.00711		4.25	-0.3442	-0.23419	-0.21482	-0.22286	-0.19534		2.57709	1.0171	0.16425	0.30701	0.30299	0.27973
8989.38	0.90105	8986.02	0.71205	8988.76	0.82021	8990.09	0.91003	8983.5	0.46312		8989.38	0.05484	8986.02	0.03313	8988.76	0.04962	8990.09	0.05305	8983.5	0.0253		4.3	-0.22185	-0.13004	-0.13736	-0.12514	-0.08733		2.60777	0.79606	0.10477	0.16205	0.226	0.12957
8990.06	0.93906	8986.7	0.73443	8989.44	0.85321	8990.79	0.94967	8984	0.48007		8990.06	0.05312	8986.7	0.03506	8989.44	0.05169	8990.79	0.04787	8984	0.038		4.35	-0.13664	-0.11742	-0.09908	-0.09005	-0.05806		2.63845	0.6019	0.16533	0.05119	0.20659	0.05297
8990.75	0.97363	8987.38	0.7592	8990.12	0.88986	8991.51	0.97731	8984.5	0.50156		8990.75	0.04763	8987.38	0.04032	8990.12	0.05059	8991.51	0.03826	8984.5	0.04047		4.4	-0.15953	-0.13145	-0.06073	-0.04438	-0.04203		2.66913	0.43983	0.24205	0.07851	0.2296	0.13783
8991.49	1.00684	8988.11	0.79107	8990.85	0.9243	8992.24	1.00487	8984.99	0.52022		8991.49	0.03983	8988.11	0.04402	8990.85	0.04423	8992.24	0.03168	8984.99	0.03867		4.45	-0.13215	-0.10581	-0.06606	-0.09265	-0.03858		2.69981	0.31538	0.30198	0.14918	0.26512	0.22307
8992.18	1.03024	8988.81	0.82193	8991.57	0.95374	8992.92	1.02173	8985.49	0.53998		8992.18	0.03186	8988.81	0.04981	8991.57	0.03874	8992.92	0.01817	8985.49	0.03638		4.5	-0.02917	-0.06066	-0.01736	-0.0318	0.04264		2.73049	0.23513	0.34134	0.20086	0.29693	0.28834
8992.88	1.05082	8989.48	0.85916	8992.26	0.9787	8993.6	1.02917	8985.97	0.55638		8992.88	0.02061	8989.48	0.0539	8992.26	0.03202	8993.6	0.00683	8985.97	0.03598		4.55	0.11087	0.08187	0.05168	0.03775	0.09855		2.76117	0.20198	0.36164	0.23324	0.32041	0.33422
8993.56	1.0582	8990.16	0.89462	8992.96	0.99801	8994.27	1.03068	8986.47	0.57575		8993.56	0.00745	8990.16	0.05009	8992.96	0.02063	8994.27	-0.00505	8986.47	0.04029		4.6	0.25448	0.14776	0.17871	0.18524	0.10451		2.79185	0.20394	0.36618	0.24974	0.33581	0.36372
8994.24	1.06056	8990.86	0.92769	8993.62	1.00635	8994.99	1.02183	8986.98	0.59716		8994.24	-0.000421735	8990.86	0.04322	8993.62	0.00595	8994.99	-0.00944	8986.98	0.04851		4.65	0.41863	0.26941	0.25925	0.22825	0.21921		2.82252	0.22038	0.35911	0.25486	0.34504	0.38081
8994.93	1.05726	8991.57	0.95539	8994.3	1.00568	8995.69	1.01703	8987.48	0.62478		8994.93	-0.00694	8991.57	0.03632	8994.3	-0.00249	8995.69	-0.00941	8987.48	0.05955		4.7	0.58536	0.31305	0.29667	0.32176	0.28551		2.8532	0.23834	0.34475	0.25327	0.35013	0.3896
8995.65	1.05038	8992.25	0.97803	8995.01	1.00259	8996.34	1.00877	8987.98	0.65728		8995.65	-0.01107	8992.25	0.02937	8995.01	-0.00775	8996.34	-0.01263	8987.98	0.06752		4.75	0.73064	0.39534	0.41146	0.38508	0.36793		2.88388	0.2533	0.32691	0.2489	0.35231	0.39352
8996.31	1.04169	8992.95	0.99547	8995.69	0.99459	8997.04	0.9996	8988.42	0.68904		8996.31	-0.01175	8992.95	0.01654	8995.69	-0.00854	8997.04	-0.01571	8988.42	0.07329		4.8	0.86206	0.53671	0.51435	0.53393	0.41765		2.91456	0.26471	0.30828	0.24393	0.35164	0.39458
8997	1.0341	8993.62	1.00049	8996.39	0.99056	8997.74	0.98657	8988.93	0.727		8997	-0.01212	8993.62	0.00428	8996.39	-0.0075	8997.74	-0.0088	8988.93	0.07565		4.85	1.01237	0.66989	0.58683	0.61466	0.57717		2.94524	0.27334	0.28996	0.23835	0.34715	0.39308
8997.68	1.02466	8994.3	1.00102	8996.43	0.98892	8998.44	0.98702	8989.43	0.76539		8997.68	-0.01062	8994.3	-0.00471	8996.43	-0.01963	8998.44	0.000771309	8989.43	0.07492		4.9	1.22525	0.74209	0.70086	0.79164	0.64361		2.97592	0.28048	0.27142	0.23022	0.33722	0.38778
8998.4	1.01892	8995	0.99377	8997.05	0.97748	8999.15	0.98734	8989.95	0.80406		8998.4	-0.00247	8995	-0.00914	8997.05	-0.01324	8999.15	0.00328	8989.95	0.07193		4.95	1.29032	0.79014	0.76253	0.81939	0.71436		3.0066	0.28783	0.25099	0.2167	0.32016	0.37657
8999.16	1.02063	8995.73	0.98768	8997.8	0.97042	8999.89	0.99146	8990.45	0.83939		8999.16	0.00144	8995.73	-0.00944	8997.8	-0.00747	8999.89	0.01244	8990.45	0.06826		5	1.23936	0.81172	0.70722	0.80439	0.68464		3.03728	0.29764	0.22658	0.19508	0.29462	0.35736
8999.85	1.02064	8996.41	0.98018	8998.5	0.96633	9000.55	1.00439	8990.96	0.87306		8999.85	0.01091	8996.41	-0.01062	8998.5	-0.00414	9000.55	0.01647	8990.96	0.0605		5.05	0.99412	0.62343	0.58443	0.69931	0.58383		3.06796	0.31253	0.19645	0.16346	0.25992	0.32881
9000.55	1.03549	8997.09	0.97303	8999.22	0.96426	9001.25	1.01349	8991.46	0.90052		9000.55	0.01625	8997.09	-0.01313	8999.22	0.00497	9001.25	0.014	8991.46	0.05146		5.1	0.68097	0.42816	0.39829	0.44245	0.37908		3.09864	0.33482	0.15957	0.12107	0.21615	0.29117
9001.21	1.04233	8997.79	0.96187	8999.93	0.97315	9001.98	1.02415	8991.94	0.92412		9001.21	0.01074	8997.79	-0.00857	8999.93	0.01288	9001.98	0.01176	8991.94	0.04141		5.15	0.30185	0.22095	0.20422	0.35193	0.19567		3.12932	0.36554	0.11581	0.06844	0.16425	0.24721
9001.94	1.05011	8998.5	0.96066	9000.59	0.98169	9002.66	1.02983	8992.42	0.94088		9001.94	0.01188	8998.5	0.00101	9000.59	0.01404	9002.66	0.00708	8992.42	0.0301		5.2	0.03834	0.03043	0.00914	0.0955	0.01276		3.16	0.4039	0.06601	0.01192	0.10617	0.20435
9002.64	1.05899	8999.2	0.96304	9001.29	0.99192	9003.34	1.03346	8992.87	0.95236		9002.64	0.00847	8999.2	0.00537	9001.29	0.01507	9003.34	-0.000157888	8992.87	0.01664		5.25	-0.26229	-0.22262	-0.15778	-0.02134	-0.27892		3.19068	0.44742	0.01386	0.06423	0.0472	0.17792
9003.34	1.06158	8999.9	0.9679	9001.99	1.00243	9004.04	1.0293	8993.39	0.95729		9003.34	-0.000784502	8999.9	0.01249	9001.99	0.01421	9004.04	-0.01054	8993.39	0.000311591		5.3	-0.43522	-0.35116	-0.27632	-0.2007	-0.33583		3.22136	0.49256	0.04833	0.13672	0.04048	0.18712
9004.02	1.05755	9000.58	0.97998	9002.7	1.01173	9004.76	1.01821	8993.9	0.95301		9004.02	-0.00727	9000.58	0.01851	9002.7	0.00635	9004.76	-0.0148	8993.9	-0.0138		5.35	-0.58198	-0.43419	-0.38762	-0.2965	-0.41317		3.25204	0.5354	0.10664	0.21039	0.10059	0.23305
9004.06	1.05617	9001.27	0.99312	9003.38	1.01099	9005.47	1.00774	8994.44	0.94321		9004.06	-0.0092	9001.27	0.01368	9003.38	-0.00224	9005.47	-0.01388	8994.44	-0.02091		5.4	-0.78345	-0.46498	-0.40818	-0.3912	-0.49635		3.28272	0.57225	0.16396	0.28176	0.16431	0.2994
9004.72	1.05093	9001.31	0.98993	9004.08	1.00834	9006.17	0.99822	8994.9	0.93231		9004.72	-0.01041	9001.31	0.01358	9004.08	-0.0096	9006.17	-0.01235	8994.9	-0.02317		5.45	-1.10857	-0.52484	-0.4395	-0.42892	-0.63052		3.3134	0.59994	0.21796	0.3477	0.2246	0.37218
9005.44	1.04147	9001.99	1.00272	9004.78	0.99729	9006.89	0.98993	8995.39	0.92155		9005.44	-0.01174	9001.99	0.01327	9004.78	-0.01305	9006.89	-0.01017	8995.39	-0.02171		5.5	-1.4619	-0.82252	-0.70568	-0.71793	-0.87838		3.34408	0.61619	0.26676	0.40553	0.27899	0.44299
9006.16	1.0337	9002.69	1.00793	9005.5	0.98956	9007.57	0.9837	8995.89	0.9112		9006.16	-0.01228	9002.69	0.00477	9005.5	-0.01211	9007.57	-0.00778	8995.89	-0.01733		5.55	-1.73694	-1.05654	-0.9401	-0.92636	-1.0143		3.37476	0.61969	0.3089	0.45311	0.32582	0.50659
9006.85	1.02372	9003.37	1.00903	9006.22	0.97959	9008.27	0.9789	8996.35	0.90511		9006.85	-0.01103	9003.37	-0.00147	9006.22	-0.01233	9008.27	-0.00723	8996.35	-0.0154		5.6	-1.87813	-1.16829	-0.99946	-1.04806	-1.12941		3.40544	0.61023	0.34336	0.48902	0.36404	0.55958
9007.55	1.01793	9004.07	1.00566	9006.93	0.97155	9008.99	0.97313	8996.88	0.89631		9007.55	-0.0078	9004.07	-0.01092	9006.93	-0.00981	9008.99	-0.00848	8996.88	-0.01433		5.65	-1.83573	-1.00737	-1.0076	-0.93053	-1.10782		3.43612	0.58875	0.36959	0.51259	0.39313	0.59989
9008.25	1.01245	9004.76	0.99352	9007.61	0.96558	9009.69	0.96655	8997.38	0.89074		9008.25	-0.0064	9004.76	-0.01449	9007.61	-0.01117	9009.69	-0.00617	8997.38	-0.01086		5.7	-1.61124	-0.73416	-0.63037	-0.57886	-0.66102		3.4668	0.5572	0.38753	0.52394	0.41309	0.62654
9008.95	1.00862	9005.48	0.98489	9008.31	0.95585	9010.37	0.96432	8997.92	0.8853		9008.95	-0.00769	9005.48	-0.01026	9008.31	-0.01306	9010.37	-0.00304	8997.92	-0.00651		5.75	-1.24311	-0.60199	-0.58761	-0.50474	-0.48843		3.49748	0.51852	0.39757	0.52394	0.42438	0.6396
9009.67	1.00117	9006.2	0.97853	9009.01	0.94703	9011.07	0.96204	8998.37	0.88462		9009.67	-0.00649	9006.2	-0.0128	9009.01	-0.01105	9011.07	-0.00377	8998.37	0.00316		5.8	-0.85963	-0.58884	-0.61819	-0.58737	-0.51343		3.52816	0.47635	0.40053	0.51414	0.42787	0.64007
9010.35	0.99919	9006.9	0.96648	9009.73	0.93988	9011.76	0.95873	8998.89	0.88867		9010.35	-0.00484	9006.9	-0.01106	9009.73	-0.00624	9011.76	-0.00263	8998.89	0.01468		5.85	-0.47509	-0.36336	-0.41201	-0.40991	-0.28598		3.55884	0.43481	0.39759	0.49661	0.42481	0.62978
9011.03	0.99424	9007.6	0.96281	9010.41	0.938	9012.49	0.95799	8999.35	0.89944		9011.03	-0.00189	9007.6	-0.00596	9010.41	-0.00387	9012.49	0.000844614	8999.35	0.02362		5.9	-0.21957	-0.15805	-0.23095	-0.28409	-0.20265		3.58952	0.39814	0.39023	0.4738	0.41679	0.6112
9011.75	0.99619	9008.28	0.95801	9011.09	0.93432	9013.2	0.95962	8999.82	0.91091		9011.75	0.000743043	9008.28	-0.00828	9011.09	-0.00477	9013.2	0.00662	8999.82	0.0239		5.95	-0.0969	-0.17863	-0.19316	-0.28977	-0.09557		3.62019	0.3702	0.3802	0.44836	0.40564	0.5873
9012.45	0.99492	9009.01	0.95081	9011.81	0.93102	9013.9	0.96705	9000.38	0.92431		9012.45	-0.00308	9009.01	-0.01042	9011.81	-0.00159	9013.9	0.00758	9000.38	0.02579		6	-0.03054	-0.16621	-0.15165	-0.1483	-0.0843		3.65087	0.35394	0.36938	0.42292	0.3934	0.56122
9012.5	0.99366	9009.72	0.94277	9012.53	0.93173	9014.58	0.96977	9000.86	0.93826		9012.5	0.00304	9009.72	-0.00848	9012.53	0.00227	9014.58	0.00113	9000.86	0.02919		6.05	0.03305	-0.09619	-0.13669	-0.16384	0.02028		3.68155	0.35113	0.35962	0.39984	0.38222	0.536
9013.17	0.99692	9010.39	0.93886	9013.23	0.93393	9015.26	0.96828	9001.41	0.95463		9013.17	0.00232	9010.39	-0.00533	9013.23	0.00202	9015.26	0.00242	9001.41	0.03067		6.1	0.22787	-0.03536	-0.02678	-0.05301	0.08164		3.71223	0.36241	0.3526	0.38099	0.37411	0.51415
9013.87	0.99647	9011.09	0.93517	9013.93	0.93425	9015.98	0.97283	9001.49	0.95747		9013.87	0.00613	9011.09	-6.47419e-07	9013.93	0.00544	9015.98	0.00574	9001.49	0.02435		6.15	0.7412	0.24919	0.11573	0.22727	0.33806		3.74291	0.38777	0.34954	0.36754	0.37071	0.49732
9014.55	1.00503	9011.79	0.9386	9014.63	0.94125	9016.68	0.9761	9001.89	0.9666		9014.55	0.00547	9011.79	0.00137	9014.63	0.00716	9016.68	0.00618	9001.89	0.01577		6.2	1.42883	0.566	0.54017	0.58928	0.64808		3.77359	0.42691	0.35097	0.35987	0.37291	0.48608
9015.25	1.00366	9012.51	0.93684	9015.31	0.94384	9017.36	0.98105	9002.38	0.97181		9015.25	0.00286	9012.51	0.000933504	9015.31	0.0014	9017.36	0.00938	9002.38	0.00553		6.25	2.17634	0.89413	1.0287	0.93507	1.04113		3.80427	0.47906	0.35671	0.35763	0.3807	0.47993
9015.95	1.00866	9013.21	0.93967	9016.03	0.94292	9018.05	0.98857	9002.88	0.97238		9015.95	0.00559	9013.21	0.0059	9016.03	0.0039	9018.05	0.00985	9002.88	-0.00492		6.3	2.67987	1.28431	1.24816	1.29521	1.21377		3.83495	0.54277	0.36597	0.35995	0.39314	0.47764
9016.65	1.01113	9013.93	0.94495	9016.73	0.94908	9018.77	0.99453	9003.36	0.96726		9016.65	0.00625	9013.93	0.00652	9016.73	0.00784	9018.77	0.00771	9003.36	-0.0148		6.35	2.80132	1.49074	1.3908	1.61462	1.42939		3.86563	0.6156	0.3776	0.36565	0.40869	0.47765
9017.35	1.01706	9014.61	0.94853	9017.41	0.95345	9019.47	0.9992	9003.89	0.95779		9017.35	0.00656	9014.61	0.00449	9017.41	0.00718	9019.47	0.00568	9003.89	-0.02007		6.4	2.68513	1.51271	1.45479	1.45748	1.47443		3.89631	0.69423	0.39037	0.37352	0.42555	0.47845
9018.03	1.01984	9015.29	0.9508	9018.09	0.95857	9020.19	1.00228	9004.39	0.94697		9018.03	0.00647	9015.29	0.00473	9018.09	0.00798	9020.19	0.00714	9004.39	-0.02292		6.45	2.50037	1.28933	1.37033	1.2858	1.3452		3.92699	0.77469	0.40328	0.38246	0.44202	0.47889
9018.73	1.02563	9016.01	0.95489	9018.79	0.96419	9020.89	1.00902	9004.92	0.93456		9018.73	0.00721	9016.01	0.00557	9018.79	0.00809	9020.89	0.00577	9004.92	-0.02177		6.5	2.11995	1.21192	1.05212	1.08907	1.11198		3.95767	0.85267	0.41566	0.39156	0.45673	0.47824
9019.45	1.02972	9016.71	0.95845	9019.51	0.96976	9021.57	1.00995	9005.4	0.92533		9019.45	0.00706	9016.71	0.00661	9019.51	0.00868	9021.57	0.00515	9005.4	-0.01724		6.55	1.67411	0.95112	0.82654	0.82842	0.91481		3.98835	0.92383	0.42728	0.40022	0.4688	0.47626
9020.15	1.0353	9017.37	0.96364	9020.23	0.97637	9022.25	1.01574	9005.94	0.91717		9020.15	0.00826	9017.37	0.00712	9020.23	0.00772	9022.25	0.00675	9005.94	-0.01618		6.6	0.98566	0.63469	0.58872	0.51124	0.55731		4.01903	0.9842	0.43834	0.40825	0.47793	0.47309
9020.85	1.04093	9018.07	0.9679	9020.93	0.98042	9022.97	1.0191	9006.39	0.90965		9020.85	0.00795	9018.07	0.0079	9020.93	0.00713	9022.97	0.00775	9006.39	-0.015		6.65	0.00628	0.30559	0.18901	0.35266	0.2676		4.04971	1.03039	0.4494	0.41588	0.48439	0.46922
9021.55	1.04608	9018.77	0.97444	9021.61	0.98593	9023.65	1.0263	9006.89	0.90322		9021.55	0.00773	9018.77	0.00767	9021.61	0.00393	9023.65	0.00644	9006.89	-0.0134		6.7	-0.72852	-0.21333	-0.33933	-0.2703	-0.35383		4.08039	1.05986	0.46123	0.42382	0.48895	0.46542
9022.23	1.05125	9019.51	0.97867	9022.29	0.98549	9024.34	1.02757	9007.44	0.89594		9022.23	0.00521	9019.51	0.00777	9022.29	0.00607	9024.34	0.00346	9007.44	-0.01535		6.75	-1.79181	-0.62927	-0.96155	-0.85481	-0.92362		4.11107	1.07112	0.47461	0.43312	0.49279	0.46257
9022.93	1.05293	9020.22	0.98535	9023.01	0.99414	9025.04	1.03077	9007.9	0.88806		9022.93	0.00433	9020.22	0.01116	9023.01	0.00754	9025.04	0.00294	9007.9	-0.01676		6.8	-2.66522	-1.32118	-1.46637	-1.57196	-1.35603		4.14175	1.0638	0.49011	0.445	0.49722	0.46161
9023.64	1.05697	9020.92	0.99405	9023.7	0.99576	9025.72	1.03133	9008.43	0.87969		9023.64	0.00418	9020.92	0.008	9023.7	0.00396	9025.72	-0.00141	9008.43	-0.01368		6.85	-3.23111	-1.65663	-1.64664	-1.79084	-1.89073		4.17243	1.03879	0.50791	0.46049	0.50341	0.46331
9024.32	1.05836	9021.6	0.99616	9024.38	0.99925	9026.42	1.0285	9008.91	0.87456		9024.32	0.00298	9021.6	0.00599	9024.38	0.00539	9026.42	-0.0055	9008.91	-0.01019		6.9	-3.31871	-1.71298	-1.89543	-1.77218	-1.83254		4.20311	0.99817	0.52769	0.48007	0.51209	0.46816
9025	1.06069	9022.28	1.00197	9025.06	1.00282	9027.12	1.02328	9009.42	0.86992		9025	0.00102	9022.28	0.00753	9025.06	-0.000636674	9027.12	-0.00124	9009.42	-0.00807		6.95	-2.84951	-1.59352	-1.72801	-1.66712	-1.62529		4.23379	0.94521	0.54866	0.5035	0.5233	0.47618
9025.7	1.05941	9022.98	1.00631	9025.76	0.99807	9027.84	1.02641	9009.9	0.86689		9025.7	-0.00035422	9022.98	0.00738	9025.76	-0.00209	9027.84	-0.00581	9009.9	-0.00567		7	-1.96802	-1.06095	-1.11224	-1.20387	-1.09019		4.26447	0.8842	0.56967	0.52969	0.53639	0.4869
9026.4	1.05983	9023.68	1.01206	9026.46	0.99958	9028.51	1.01492	9010.43	0.86451		9026.4	-0.00302	9023.68	0.00519	9026.46	-0.00128	9028.51	-0.00833	9010.43	-0.00524		7.05	-1.42553	0.07363	-0.30441	-0.28364	-0.32307		4.29515	0.82024	0.58934	0.55695	0.55009	0.49942
9027.1	1.05481	9024.36	1.01323	9027.17	0.99597	9029.19	1.01488	9010.93	0.86183		9027.1	-0.00742	9024.36	0.00167	9027.17	-0.00237	9029.19	-0.00483	9010.93	-0.0031		7.1	-1.06686	0.80608	0.24155	-0.56	-0.29514		4.32583	0.75889	0.60632	0.58325	0.56283	0.51252
9027.83	1.0489	9025.05	1.01408	9027.87	0.99596	9029.91	1.00781	9011.42	0.86176		9027.83	-0.00526	9025.05	0.000987267	9027.87	-0.0048	9029.91	-0.00568	9011.42	0.00143		7.15	0.11651	0.32316	0.23243	0.22792	0.3638		4.35651	0.70555	0.61938	0.60653	0.57295	0.52487
9028.49	1.04717	9025.75	1.01434	9028.55	0.98903	9029.95	1.01038	9011.96	0.86363		9028.49	-0.00304	9025.75	0.000661369	9028.55	-0.00839	9029.95	-0.00417	9011.96	0.00285		7.2	0.45419	0.18097	0.17049	0.04377	0.29714		4.38719	0.66458	0.62754	0.62494	0.57898	0.53517
9029.47	1.04351	9026.78	1.0149	9029.53	0.98169	9030.89	1.00352	9012.45	0.86503		9029.47	-0.00687	9026.78	-0.00234	9029.53	-0.0053	9030.89	-0.00833	9012.45	0.00323		7.25	0.47988	0.02335	0.22485	0.08502	0.31246		4.41786	0.63831	0.63019	0.63707	0.57981	0.54236
9030.48	1.03298	9027.8	1.00916	9030.54	0.97805	9031.88	0.99385	9012.93	0.86708		9030.48	-0.00777	9027.8	-0.00581	9030.54	-0.00722	9031.88	-0.00543	9012.93	0.00437		7.3	0.33716	-0.0435	0.02492	0.07017	0.1542		4.44854	0.62644	0.62709	0.64207	0.57483	0.5457
9031.44	1.02768	9028.75	1.00309	9031.5	0.96705	9032.86	0.99236	9013.44	0.86967		9031.44	-0.00562	9028.75	-0.00663	9031.5	-0.00751	9032.86	-0.00588	9013.44	0.0032		7.35	0.23547	0.05202	0.11125	-0.02005	0.10563		4.47922	0.62636	0.6184	0.63967	0.56391	0.54479
9032.45	1.0214	9029.76	0.99572	9032.51	0.96282	9033.9	0.98157	9013.92	0.87057		9032.45	-0.00509	9029.76	-0.00731	9032.51	-0.00448	9033.9	-0.00443	9013.92	0.00392		7.4	0.20919	-0.00936	0.08561	-0.07688	0.07386		4.5099	0.63432	0.60462	0.63021	0.54743	0.53967
9033.47	1.01683	9030.72	0.98832	9033.51	0.95761	9034.89	0.9829	9014.43	0.87387		9033.47	-0.00384	9030.72	-0.0068	9033.51	-0.00614	9034.89	-0.00107	9014.43	0.00852		7.45	0.13932	0.03258	0.02921	0.04543	0.14987		4.54058	0.64672	0.58655	0.61452	0.52621	0.53072
9034.5	1.01299	9031.74	0.98195	9034.54	0.9499	9035.89	0.97897	9014.92	0.87933		9034.5	-0.00289	9031.74	-0.00673	9034.54	-0.00321	9035.89	-0.00118	9014.92	0.01147		7.5	0.04696	-0.08291	-0.01771	0.02127	-0.05445		4.57126	0.66088	0.56519	0.59384	0.50137	0.5186
9035.48	1.01049	9032.69	0.97467	9035.52	0.95071	9036.9	0.98006	9015.44	0.88578		9035.48	-0.00212	9032.69	-0.00484	9035.52	-0.00116	9036.9	0.00187	9015.44	0.01318		7.55	-0.07884	-0.08266	-0.0411	0.07321	0.04857		4.60194	0.67528	0.54157	0.56955	0.47423	0.50413
9036.43	1.00841	9033.73	0.97194	9036.5	0.94721	9037.88	0.98225	9015.91	0.8927		9036.43	-0.00148	9033.73	-0.00275	9036.5	-0.000911273	9037.88	0.00047641	9015.91	0.01387		7.6	0.12074	-0.21006	0.21582	0.06341	0.03889		4.63262	0.68934	0.51665	0.543	0.4461	0.48818
9037.47	1.00703	9034.74	0.96865	9037.53	0.94844	9038.9	0.98055	9016.37	0.89902		9037.47	-0.000593237	9034.74	-0.00306	9037.53	0.0019	9038.9	0.00139	9016.37	0.01284		7.65	0.82812	0.2073	0.47903	0.25982	0.38292		4.6633	0.70302	0.49118	0.51527	0.41812	0.47144
9038.43	1.00671	9035.7	0.96552	9038.49	0.95056	9039.88	0.98456	9016.9	0.90575		9038.43	-0.000173047	9035.7	-0.00273	9038.49	0.00137	9039.88	0.00399	9016.9	0.01211		7.7	1.57975	0.46846	0.79035	0.9269	0.80496		4.69398	0.71636	0.46554	0.48696	0.39107	0.45437
9039.47	1.00617	9036.74	0.96282	9039.53	0.95073	9040.91	0.98812	9017.4	0.91181		9039.47	0.00235	9036.74	0.00115	9039.53	0.00273	9040.91	0.00193	9017.4	0.01209		7.75	2.04037	0.90903	1.24526	1.2503	1.13806		4.72466	0.72912	0.43975	0.4581	0.36531	0.43709
9040.46	1.01098	9037.71	0.96744	9040.54	0.95572	9041.91	0.98802	9017.91	0.9183		9040.46	0.0021	9037.71	0.00128	9040.54	0.00499	9041.91	-0.000151705	9017.91	0.01262		7.8	2.23291	0.88443	1.32946	1.26704	1.25641		4.75534	0.74065	0.41347	0.42825	0.34071	0.4194
9041.52	1.00996	9038.73	0.965	9041.58	0.96052	9042.93	0.98734	9018.4	0.92465		9041.52	-0.00035356	9038.73	0.0014	9041.58	0.00202	9042.93	0.000928978	9018.4	0.01317		7.85	2.33952	1.09365	1.4096	1.30812	1.30712		4.78602	0.74984	0.38609	0.39663	0.31684	0.40087
9042.5	1.00974	9039.73	0.96987	9042.56	0.95935	9043.92	0.98943	9018.94	0.9322		9042.5	-0.00064737	9039.73	0.00388	9042.56	0.00134	9043.92	3.87215e-05	9018.94	0.01285		7.9	2.2236	0.94258	1.41369	1.18637	1.39207		4.8167	0.75535	0.35696	0.36246	0.29308	0.38098
9043.46	1.00822	9040.73	0.97237	9043.52	0.9627	9044.92	0.98696	9019.41	0.93797		9043.46	-0.00113	9040.73	0.00305	9043.52	0.00112	9044.92	0.000207823	9019.41	0.01063		7.95	1.90051	0.6222	1.1583	1.05793	1.02587		4.84738	0.7558	0.32553	0.3252	0.26897	0.35935
9044.51	1.00695	9041.78	0.97575	9044.57	0.96117	9045.92	0.98938	9019.91	0.94285		9044.51	3.09989e-05	9041.78	0.000952262	9044.57	-0.0011	9045.92	-0.000515358	9019.91	0.00968		8	1.30557	0.40105	0.9963	0.91492	0.72621		4.87806	0.75006	0.29161	0.28492	0.24437	0.33587
9045.49	1.00776	9042.74	0.9739	9045.55	0.96001	9046.9	0.98548	9020.4	0.94789		9045.49	0.000873287	9042.74	-0.00129	9045.55	0.000339479	9046.9	0.000207981	9020.4	0.01104		8.05	0.4971	0.16705	0.43139	0.38418	0.50478		4.90874	0.73743	0.25556	0.24261	0.21973	0.31086
9046.47	1.00816	9043.72	0.97287	9046.53	0.96141	9047.92	0.98933	9020.89	0.9539		9046.47	0.000156582	9043.72	-0.000616179	9046.53	0.00139	9047.92	0.00357	9020.89	0.01321		8.1	-0.34581	-0.07253	0.27269	0.05342	0.33787		4.93942	0.71779	0.21859	0.20072	0.19629	0.28515
9047.51	1.00756	9044.76	0.97227	9047.57	0.96237	9048.96	0.99235	9021.41	0.96158		9047.51	0.00157	9044.76	-0.000289769	9047.57	0.00291	9048.96	0.00458	9021.41	0.01209		8.15	-1.19906	-0.36482	-0.06201	-0.31161	-0.37043		4.9701	0.6916	0.18321	0.16413	0.17617	0.26017
9048.51	1.01083	9045.74	0.9719	9048.57	0.9669	9049.92	0.99802	9021.88	0.96621		9048.51	0.00395	9045.74	0.0025	9048.57	0.00447	9049.92	0.00265	9021.88	0.00941		8.2	-1.60231	-0.89615	-0.63155	-0.7258	-0.87585		5.00078	0.65993	0.15396	0.14112	0.16219	0.23783
9049.49	1.01488	9046.71	0.97679	9049.55	0.97079	9050.92	0.99709	9022.41	0.97123		9049.49	0.00287	9046.71	0.0023	9049.55	0.00284	9050.92	3.1549e-05	9022.41	0.00758		8.25	-1.94346	-1.16238	-0.97489	-1.09125	-1.0426		5.03146	0.62429	0.13761	0.14027	0.15699	0.22033
9050.49	1.01601	9047.77	0.97619	9050.55	0.97209	9051.94	0.99762	9022.85	0.97389		9050.49	-4.257e-05	9047.77	0.00105	9050.55	0.00155	9051.94	0.00108	9022.85	0.00771		8.3	-1.93838	-1.28169	-1.16122	-1.02154	-1.25508		5.06214	0.58652	0.13974	0.16084	0.16138	0.20948
9051.51	1.01428	9048.77	0.97855	9051.57	0.97347	9052.92	0.99878	9023.4	0.9792		9051.51	-0.000913214	9048.77	0.00386	9051.57	0.0015	9052.92	3.18644e-05	9023.4	0.01071		8.35	-1.75851	-1.16098	-1.03113	-0.99123	-1.06582		5.09282	0.54849	0.15859	0.19321	0.17362	0.20597
9052.51	1.01365	9049.77	0.98351	9052.59	0.9747	9053.94	0.99722	9023.85	0.98485		9052.51	0.000292133	9049.77	0.00258	9052.59	0.00177	9053.94	0.000950042	9023.85	0.00612		8.4	-1.46047	-0.82846	-0.95552	-0.77647	-0.98288		5.1235	0.5119	0.18681	0.22852	0.19043	0.20885
9053.49	1.01436	9050.75	0.98327	9053.55	0.97653	9054.94	1.00023	9024.37	0.98546		9053.49	0.000981351	9050.75	0.000456621	9053.55	-0.00052102	9054.94	0.00225	9024.37	0.00293		8.45	-1.34457	-0.68753	-1.04213	-0.66357	-0.94796		5.15418	0.47799	0.21763	0.2614	0.20853	0.21583
9054.49	1.01509	9051.77	0.98404	9054.55	0.97325	9055.94	1.00126	9024.84	0.98807		9054.49	0.00166	9051.77	0.00161	9054.55	0.000175958	9055.94	0.00257	9024.84	0.00372		8.5	-1.48834	-0.65343	-0.8456	-0.61096	-0.9833		5.18486	0.44735	0.24668	0.28878	0.22537	0.22425
9055.49	1.01716	9052.71	0.98604	9055.55	0.97644	9056.92	1.00487	9025.33	0.98931		9055.49	0.00107	9052.71	0.00111	9055.55	0.00224	9056.92	0.00259	9025.33	4.13203e-05		8.55	-1.48722	-0.68878	-0.91178	-0.64681	-0.83367		5.21553	0.41987	0.27128	0.30895	0.23917	0.23168
9056.51	1.01674	9053.75	0.98584	9056.57	0.97733	9057.92	1.00593	9025.89	0.98844		9056.51	0.00366	9053.75	0.000409546	9056.57	0.000209271	9057.92	0.000724057	9025.89	-0.00327		8.6	-1.28388	-0.3592	-0.66794	-0.33926	-0.77076		5.24621	0.39485	0.28985	0.32112	0.24882	0.23638
9057.49	1.02399	9054.75	0.98648	9057.55	0.97642	9058.92	1.00585	9026.36	0.98626		9057.49	0.00325	9054.75	0.0016	9057.55	0.00402	9058.92	0.000653456	9026.36	-0.00566		8.65	-0.928	-0.23996	-0.47707	-0.39379	-0.39836		5.27689	0.37124	0.30154	0.32514	0.25374	0.23725
9058.49	1.02269	9055.75	0.98865	9058.55	0.98486	9059.89	1.00676	9026.85	0.98333		9058.49	-3.50922e-05	9055.75	0.00165	9058.55	0.00589	9059.89	0.00343	9026.85	-0.00804		8.7	-0.45582	1.01635	-0.20497	0.56314	0.80796		5.30757	0.348	0.30605	0.32145	0.25382	0.23384
9059.5	1.02342	9056.75	0.9894	9059.56	0.98777	9060.91	1.01219	9027.31	0.97887		9059.5	0.00306	9056.75	0.00202	9059.56	0.00221	9060.91	0.00249	9027.31	-0.00916		8.75	0.00619	0.05894	-0.20219	0.17853	-0.05211		5.33825	0.32435	0.30358	0.31091	0.2493	0.22621
9060.46	1.0282	9057.74	0.99227	9060.52	0.98877	9061.91	1.01132	9027.82	0.97471		9060.46	0.00414	9057.74	0.00212	9060.52	0.00191	9061.91	0.00186	9027.82	-0.00997		8.8	0.25465	0.21885	-0.40982	0.11638	-0.05144		5.36893	0.29995	0.2947	0.29475	0.24076	0.21486
9061.44	1.03098	9058.74	0.99322	9061.5	0.99105	9062.89	1.01542	9028.33	0.96908		9061.44	0.00179	9058.74	0.00387	9061.5	0.00282	9062.89	0.00168	9028.33	-0.01106		8.85	0.51471	0.09538	0.13139	0.40671	0.25935		5.39961	0.27492	0.28028	0.27441	0.229	0.20062
9062.44	1.03125	9059.72	0.99956	9062.5	0.99392	9063.86	1.01413	9028.8	0.96423		9062.44	0.00127	9059.72	0.00466	9062.5	0.00198	9063.86	0.00191	9028.8	-0.01138		8.9	0.748	0.49018	0.30242	0.65811	0.17958		5.43029	0.24983	0.26142	0.25149	0.21505	0.18456
9063.46	1.03305	9060.72	1.00207	9063.54	0.99464	9064.86	1.01872	9029.32	0.95807		9063.46	0.00169	9060.72	0.00215	9063.54	0.00244	9064.86	0.00217	9029.32	-0.01045		8.95	1.02426	0.52371	0.45514	0.48801	0.38249		5.46097	0.22551	0.23935	0.22756	0.20004	0.1679
9064.43	1.0341	9061.7	1.00344	9064.49	0.99832	9065.86	1.01802	9029.81	0.95395		9064.43	0.00164	9061.7	0.00127	9064.49	0.000889727	9065.86	0.00118	9029.81	-0.01168		9	1.18718	0.41342	0.46321	0.11817	1.38731		5.49165	0.20291	0.21537	0.2041	0.18513	0.15183
9065.43	1.03579	9062.71	1.0042	9065.51	0.99596	9066.85	1.0206	9030.3	0.94699		9065.43	0.00222	9062.71	0.000904702	9065.51	0.00156	9066.85	0.00451	9030.3	-0.01408		9.05	1.37005	0.55607	0.35498	0.39779	0.23963		5.52233	0.18279	0.19074	0.18228	0.17134	0.13739
9066.4	1.03798	9063.69	1.00485	9066.45	1.00096	9067.81	1.02635	9030.78	0.94052		9066.4	0.00363	9063.69	0.00186	9066.45	0.00551	9067.81	0.00362	9030.78	-0.01054		9.1	1.56088	0.56884	0.73601	0.3708	0.40638		5.55301	0.16553	0.16672	0.16296	0.15946	0.12529
9067.38	1.04236	9064.69	1.00751	9067.46	1.00625	9068.85	1.0274	9031.31	0.9366		9067.38	0.00308	9064.69	0.00369	9067.46	0.00335	9068.85	0.00208	9031.31	-0.01074		9.15	1.59414	1.14832	0.92664	0.61337	0.55303		5.58369	0.15096	0.14462	0.14652	0.14986	0.11577
9068.4	1.04366	9065.67	1.01179	9068.46	1.00723	9069.86	1.03012	9031.8	0.92994		9068.4	0.00199	9065.67	0.00212	9068.46	0.000411941	9069.86	0.000792995	9031.8	-0.00936		9.2	1.45667	1.16837	0.95242	0.4332	0.54896		5.61437	0.13838	0.12599	0.13303	0.14246	0.10866
9069.42	1.04593	9066.64	1.01125	9069.49	1.00663	9070.82	1.0285	9032.91	0.92211		9069.42	0.00178	9066.64	0.00278	9069.49	0.00361	9070.82	0.000596567	9032.91	-0.00681		9.25	1.20438	0.72636	0.55627	0.30138	0.27813		5.64505	0.12682	0.11284	0.12238	0.13682	0.10359
9070.43	1.04676	9067.62	1.01682	9070.47	1.01403	9071.83	1.03083	9033.87	0.91649		9070.43	0.000951675	9067.62	0.00298	9070.47	0.00419	9071.83	0.00232	9033.87	-0.00469		9.3	0.9019	0.2589	0.4888	0.25234	0.24017		5.67573	0.11532	0.10748	0.11455	0.13237	0.1004
9071.41	1.04732	9068.67	1.01689	9071.47	1.01452	9072.87	1.03277	9034.83	0.91373		9071.41	0.000953379	9068.67	0.00163	9071.47	0.00074734	9072.87	5.78384e-05	9034.83	-0.00213		9.35	0.46551	0.17741	-0.02897	-0.05917	0.01414		5.70641	0.10319	0.11147	0.10989	0.12865	0.09935
9072.42	1.04816	9069.67	1.01975	9072.48	1.01508	9073.86	1.03047	9035.88	0.91283		9072.42	0.00105	9069.67	0.00322	9072.48	0.000700704	9073.86	-0.00125	9035.88	-0.00167		9.4	0.03828	-0.01364	0.1378	-0.20228	-0.15913		5.73709	0.09016	0.12436	0.10908	0.12554	0.10126
9073.4	1.04892	9070.67	1.02296	9073.46	1.01547	9074.84	1.02984	9036.86	0.91096		9073.4	-0.000878716	9070.67	0.00337	9073.46	-0.00117	9074.84	-0.000949634	9036.86	0.000376019		9.45	-0.21004	-0.1077	-0.47836	-0.42697	-0.41088		5.76777	0.07642	0.14411	0.1128	0.12336	0.10708
9074.39	1.04594	9071.64	1.02599	9074.45	1.01235	9075.83	1.02813	9037.85	0.91417		9074.39	-0.00364	9071.64	-0.000723983	9074.45	-0.00151	9075.83	-0.00297	9037.85	0.00343		9.5	-0.32417	-0.05987	-0.48965	-0.51556	-0.47221		5.79845	0.0625	0.16829	0.12127	0.1228	0.11739
9075.39	1.04118	9072.64	1.02114	9075.45	1.01202	9076.85	1.0234	9038.87	0.91847		9075.39	-0.00437	9072.64	-0.00227	9075.45	-0.00238	9076.85	-0.00421	9038.87	0.00438		9.55	-0.17629	-0.23657	-0.41513	-0.44416	-0.39069		5.82913	0.04924	0.19477	0.13395	0.12467	0.13201
9076.42	1.03655	9073.63	1.02108	9076.48	1.00706	9077.86	1.0191	9039.89	0.92369		9076.42	-0.00416	9073.63	0.000101601	9076.48	-0.00553	9077.86	-0.00342	9039.89	0.00388		9.6	-0.25352	-0.0859	-0.25684	-0.0755	-0.38567		5.85981	0.03763	0.2218	0.14974	0.12961	0.15003
9077.44	1.03213	9074.65	1.02095	9077.5	1.00023	9078.89	1.01596	9040.9	0.92698		9077.44	-0.00376	9074.65	-0.00206	9077.5	-0.00388	9078.89	-0.00321	9040.9	0.00275		9.65	-0.45299	-0.12118	-0.51871	-0.20354	-0.61878		5.89049	0.02864	0.24782	0.16729	0.13768	0.17014
9078.41	1.02856	9075.68	1.01645	9078.49	0.9988	9079.89	1.0121	9041.86	0.92973		9078.41	-0.00371	9075.68	-0.00254	9078.49	-0.000908643	9079.89	-0.00344	9041.86	0.0017		9.7	-0.83179	-0.54224	-0.49712	-0.61949	-0.83271		5.92117	0.02281	0.27152	0.18525	0.14834	0.19092
9079.42	1.02431	9076.68	1.01539	9079.5	0.99797	9080.86	1.00871	9042.92	0.93101		9079.42	-0.00447	9076.68	-0.00258	9079.5	-0.00199	9080.86	-0.00382	9042.92	8.71942e-05		9.75	-1.07251	-0.63787	-0.7645	-0.56002	2.11937		5.95185	0.01965	0.29172	0.20241	0.1606	0.21103
9080.42	1.01907	9077.67	1.01091	9080.5	0.99434	9081.84	1.00417	9043.88	0.93052		9080.42	-0.00274	9077.67	-0.00449	9080.5	-0.00422	9081.84	-0.00264	9043.88	-0.00203		9.8	-1.33643	-1.02664	-0.65883	-0.93943	-0.99103		5.98253	0.01817	0.30749	0.21771	0.17328	0.22928
9081.41	1.01836	9078.64	1.00623	9081.47	0.9892	9082.87	1.00292	9044.87	0.92762		9081.41	-0.00451	9078.64	-0.00294	9081.47	-0.00481	9082.87	-0.00368	9044.87	-0.000961437		9.85	-1.25461	-1.03783	-0.89016	-0.75592	-1.09403		6.0132	0.01856	0.31812	0.2303	0.18524	0.24466
9082.42	1.00958	9079.66	1.00466	9082.48	0.9844	9083.88	0.9962	9045.91	0.92917		9082.42	-0.00521	9079.66	-0.00393	9082.48	-0.00271	9083.88	-0.00623	9045.91	0.0013		9.9	-1.10956	-0.40531	-0.53428	-0.50562	-0.82258		6.04388	0.02269	0.32321	0.23952	0.19551	0.25642
9083.48	1.00705	9080.69	0.99777	9083.52	0.98318	9084.91	0.98977	9046.91	0.93089		9083.48	-0.00372	9080.69	-0.00457	9083.52	-0.000659145	9084.91	-0.00175	9046.91	0.00224		9.95	-0.99255	-0.61308	-0.37408	-0.70565	-0.64647		6.07456	0.03161	0.32266	0.24492	0.2034	0.26412
9084.47	1.00143	9081.68	0.99505	9084.51	0.9826	9085.87	0.99223	9047.89	0.93419		9084.47	-0.00302	9081.68	-0.00212	9084.51	-0.00215	9085.87	0.000405687	9047.89	0.00428		10	-0.77594	-0.55772	-0.45333	-0.65052	-0.51698		6.10524	0.04448	0.31669	0.2463	0.20853	0.2676
9085.44	1.00066	9082.68	0.99314	9085.52	0.97845	9086.88	0.9901	9048.87	0.93986		9085.44	-0.0015	9082.68	-0.00272	9085.52	-0.0034	9086.88	-0.00178	9048.87	0.00462		10.05	-0.49217	-0.43398	-0.19494	-0.3042	-0.51159		6.13592	0.05992	0.30587	0.24371	0.21083	0.26711
9086.45	0.99798	9083.69	0.98917	9086.51	0.97537	9087.85	0.98824	9049.87	0.94394		9086.45	-0.00179	9083.69	-0.00269	9086.51	-0.00184	9087.85	-0.00025188	9049.87	0.00347		10.1	-0.19208	-0.3879	-0.20866	-0.22058	-0.68622		6.1666	0.07658	0.29106	0.2375	0.21063	0.26325
9087.44	0.99659	9084.68	0.98738	9087.5	0.97436	9088.86	0.98913	9050.86	0.94738		9087.44	-0.000907006	9084.68	-0.000894091	9087.5	-0.000580419	9088.86	-0.0003595	9050.86	0.00192		10.15	0.0234	-0.13188	-0.09583	-0.16139	-0.19553		6.19728	0.0932	0.2734	0.22834	0.20858	0.257
9088.41	0.99572	9085.67	0.98701	9088.47	0.97379	9089.87	0.98704	9051.84	0.94833		9088.41	-0.000242885	9085.67	-0.00261	9088.47	-0.00152	9089.87	-0.00174	9051.84	-0.0001852		10.2	0.25025	-0.07344	0.25781	-0.02424	-0.2508		6.22796	0.10854	0.25429	0.21724	0.20564	0.24972
9089.39	0.99563	9086.67	0.98177	9089.45	0.97095	9090.88	0.98514	9052.86	0.94761		9089.39	-0.000531408	9086.67	-0.00244	9089.45	-0.000725572	9090.88	-0.00219	9052.86	-2.70232e-05		10.25	0.40587	-0.09384	0.14086	0.07645	0.31593		6.25864	0.12148	0.23525	0.20556	0.203	0.24299
9090.42	0.99414	9087.64	0.98178	9090.48	0.97188	9091.87	0.98219	9053.88	0.94889		9090.42	-0.000344309	9087.64	-0.000692864	9090.48	0.00183	9091.87	-0.00163	9053.88	0.00157		10.3	0.61497	0.25438	0.16782	0.51135	-0.12716		6.28932	0.13107	0.21779	0.19493	0.2018	0.23837
9091.45	0.99441	9088.63	0.98002	9091.51	0.97426	9092.82	0.98152	9054.88	0.95138		9091.45	-0.00136	9088.63	-8.10389e-05	9091.51	-0.00206	9092.82	-0.0025	9054.88	0.00241		10.35	0.80137	0.16625	0.44789	0.31473	0.42181		6.32	0.13662	0.20322	0.18707	0.20291	0.23708
9092.42	0.99093	9089.64	0.98122	9092.48	0.96731	9093.84	0.97676	9055.89	0.95431		9092.42	-0.00418	9089.64	0.000244793	9092.48	-0.00448	9093.84	-0.0048	9055.89	0.00335		10.4	1.05385	0.41431	0.24452	0.5829	0.79308		6.35068	0.13774	0.19234	0.18334	0.20667	0.23962
9093.43	0.98565	9090.71	0.98011	9093.49	0.96494	9094.85	0.97124	9056.87	0.95861		9093.43	-0.00482	9090.71	0.000435465	9093.49	-0.00402	9094.85	-0.00282	9056.87	0.0046		10.45	1.11249	0.7484	0.56345	0.64049	0.67856		6.38136	0.13452	0.18519	0.18428	0.21272	0.24556
9094.42	0.9808	9091.7	0.9817	9094.48	0.95883	9095.84	0.97063	9057.87	0.96401		9094.42	-0.00378	9091.7	-0.000647026	9094.48	-0.00399	9095.84	-0.000651199	9057.87	0.00506		10.5	0.99331	0.53479	1.1942	1.01683	0.5491		6.41204	0.12756	0.18109	0.18933	0.22014	0.25373
9094.48	0.98142	9092.67	0.97845	9095.45	0.95668	9096.83	0.96948	9058.83	0.96912		9094.48	-0.00128	9092.67	-0.00351	9095.45	-0.00162	9096.83	-0.00193	9058.83	0.00468		10.55	0.81098	0.37149	0.14236	0.47932	0.44817		6.44272	0.11825	0.17878	0.19702	0.22767	0.26247
9095.39	0.97932	9093.66	0.97444	9096.46	0.95518	9097.83	0.96634	9059.85	0.97386		9095.39	-0.00387	9093.66	-0.00455	9096.46	-0.00103	9097.83	-0.000766137	9059.85	0.00418		10.6	0.3616	0.26403	0.13636	0.37413	0.34888		6.4734	0.10894	0.17684	0.20544	0.23392	0.27004
9096.4	0.97352	9094.65	0.96904	9097.47	0.95415	9098.84	0.96746	9060.85	0.97818		9096.4	-0.00334	9094.65	-0.00465	9097.47	-0.000629132	9098.84	0.000103221	9060.85	0.00357		10.65	0.17935	2.16976	2.63241	2.29173	2.56507		6.50408	0.10296	0.174	0.21268	0.23763	0.27484
9097.41	0.97207	9095.62	0.96493	9098.46	0.95346	9099.81	0.96607	9061.83	0.98152		9097.41	-0.00142	9095.62	-0.00207	9098.46	-0.00107	9099.81	0.00162	9061.83	0.00353		10.7	0.26729	3.52988	3.15921	3.35054	3.64896		6.53476	0.10377	0.16928	0.21711	0.2378	0.27564
9098.4	0.97018	9096.63	0.96454	9099.43	0.95161	9100.82	0.9702	9062.83	0.98577		9098.4	0.000565658	9096.63	9.58635e-05	9099.43	0.00162	9100.82	0.00409	9062.83	0.00403		10.75	0.02404	0.39825	0.9839	1.10768	0.78783		6.56544	0.11277	0.16207	0.21748	0.23369	0.27157
9099.37	0.9727	9097.64	0.96471	9100.42	0.95619	9101.79	0.9737	9063.84	0.9902		9099.37	0.00288	9097.64	-0.000851	9100.42	0.00419	9101.79	0.008	9063.84	0.00381		10.8	-0.15418	-0.85968	-0.5156	-0.61178	-0.40007		6.59612	0.12835	0.15207	0.21296	0.22494	0.26223
9100.36	0.97534	9098.63	0.96243	9101.41	0.95947	9102.76	0.98528	9064.82	0.99392		9100.36	0.00288	9098.63	-0.00108	9101.41	0.00512	9102.76	0.00752	9064.82	0.00255		10.85	-0.26251	-0.32734	-0.41768	-0.35617	-0.4612		6.6268	0.1473	0.13922	0.20315	0.21155	0.24771
9101.39	0.97802	9099.6	0.9622	9102.41	0.9659	9103.77	0.98815	9065.78	0.99573		9101.39	0.0032	9099.6	0.000581326	9102.41	0.00722	9103.77	0.00259	9065.78	0.0031		10.9	-0.18062	-0.13471	-0.4691	-0.09944	-0.50101		6.65748	0.16648	0.12368	0.18807	0.19393	0.22862
9102.36	0.98125	9100.61	0.96318	9103.38	0.9732	9104.81	0.99008	9066.79	1.00059		9102.36	0.00597	9100.61	0.00256	9103.38	0.00409	9104.81	-0.00104	9066.79	0.00413		10.95	-0.06947	-0.41985	-0.61319	-0.22033	-0.4241		6.68816	0.18336	0.10574	0.16824	0.17296	0.20624
9103.34	0.98914	9101.6	0.96692	9104.37	0.97349	9105.8	0.98555	9067.81	1.0047		9103.34	0.00518	9101.6	0.00553	9104.37	-0.000617004	9105.8	-0.00201	9067.81	0.00396		11	-0.13687	-0.75892	-0.54336	-0.30085	-0.31864		6.71884	0.19603	0.08575	0.14479	0.15015	0.18265
9104.35	0.99104	9102.57	0.97364	9105.4	0.9715	9106.77	0.98566	9068.79	1.00913		9104.35	-0.000693663	9102.57	0.00658	9105.4	-0.00156	9106.77	0.00186	9068.79	0.00461		11.05	-0.20749	-0.3686	-0.21406	-0.45672	-0.53413		6.74952	0.20308	0.06414	0.11975	0.1279	0.16109
9105.36	0.98723	9103.55	0.9793	9106.41	0.96982	9107.78	0.98876	9069.78	1.01434		9105.36	-0.00137	9103.55	0.00362	9106.41	0.000257801	9107.78	0.00328	9069.78	0.00379		11.1	-0.27434	-1.18511	-0.62608	-0.32431	-0.51311		6.7802	0.20354	0.04142	0.09696	0.10998	0.14597
9106.37	0.98776	9104.58	0.98047	9107.39	0.97155	9108.8	0.99183	9070.8	1.01732		9106.37	0.00214	9104.58	-0.00138	9107.39	0.00204	9108.8	0.00393	9070.8	0.00159		11.15	-0.49948	-0.61086	-0.83313	-0.56155	-0.66779		6.81087	0.19689	0.01865	0.0832	0.10133	0.1418
9107.37	0.99104	9105.59	0.97605	9108.42	0.97346	9109.79	0.99615	9071.81	1.01815		9107.37	0.00284	9105.59	-0.00154	9108.42	0.00377	9109.79	0.00263	9071.81	0.000360576		11.2	-0.50435	-0.26354	-0.46191	-0.39183	-0.5263		6.84155	0.18296	0.01152	0.0859	0.1053	0.15033
9108.36	0.9929	9106.58	0.97698	9109.39	0.97866	9110.8	0.99662	9072.77	1.0186		9108.36	0.00348	9106.58	0.00151	9109.39	0.00246	9110.8	0.000241707	9072.77	-0.000523552		11.25	-0.43758	-0.81519	-0.77438	-0.75753	-0.98451		6.87223	0.16198	0.03346	0.10428	0.12021	0.16897
9109.35	0.99746	9107.57	0.97865	9110.39	0.97785	9111.82	0.99615	9073.77	1.01768		9109.35	0.00225	9107.57	0.00406	9110.39	0.00153	9111.82	0.00118	9073.77	-0.00217		11.3	-0.46988	-0.65952	-0.58702	-0.86721	-0.42322		6.90291	0.13452	0.0573	0.13079	0.14125	0.19314
9110.35	0.99689	9108.59	0.98471	9111.42	0.9813	9112.83	0.99852	9074.84	1.0147		9110.35	0.00297	9108.59	0.00284	9111.42	0.00158	9112.83	0.00251	9074.84	-0.0042		11.35	-0.55785	-0.798	-0.72254	-0.8581	-0.632		6.93359	0.10146	0.08073	0.15946	0.16417	0.21873
9111.4	1.00304	9109.56	0.98389	9112.43	0.98063	9113.82	1.0007	9075.86	1.00951		9111.4	0.00153	9109.56	0.0029	9112.43	0.00124	9113.82	0.000359929	9075.86	-0.00598		11.4	-0.51346	-0.78038	-0.50665	-0.82729	-0.37766		6.96427	0.06405	0.10316	0.18688	0.18619	0.24281
9112.41	0.99954	9110.57	0.99007	9113.45	0.98335	9114.84	0.99875	9076.81	1.00348		9112.41	-0.000847757	9110.57	0.00255	9113.45	-0.000457354	9114.84	-0.00208	9076.81	-0.00643		11.45	-0.30942	-0.64789	-0.46989	-0.67416	-0.02688		6.99495	0.02472	0.12408	0.21106	0.20558	0.26342
9113.37	1.00089	9111.57	0.98859	9114.38	0.97929	9115.79	0.99612	9077.81	0.99752		9113.37	0.00041482	9111.57	0.000660596	9114.38	0.00134	9115.79	0.00235	9077.81	-0.0062		11.5	-0.38404	-0.39014	-0.2366	-0.33703	-0.40739		7.02563	0.02413	0.14302	0.23075	0.22128	0.27927
9114.36	0.99987	9112.58	0.99098	9115.42	0.98554	9116.79	1.00286	9078.82	0.99158		9114.36	0.000382567	9112.58	0.000115496	9115.42	0.0035	9116.79	0.00295	9078.82	-0.00765		11.55	-0.23327	-0.14068	-0.14341	-0.3972	-0.00787		7.05631	0.06585	0.15951	0.24516	0.23267	0.2896
9115.38	1.00117	9113.58	0.98841	9116.43	0.986	9117.78	1.0015	9079.79	0.98299		9115.38	0.000127465	9113.58	0.00173	9116.43	0.00123	9117.78	0.000287448	9079.79	-0.00686		11.6	-0.13026	-0.17277	0.01187	-0.52149	-0.03255		7.08699	0.10825	0.17312	0.25386	0.23942	0.29405
9116.39	0.99963	9114.59	0.99405	9117.42	0.98756	9118.82	1.00295	9080.85	0.97821		9116.39	0.000435157	9114.59	0.00291	9117.42	-0.00148	9118.82	-0.000170247	9080.85	-0.00454		11.65	0.065	-0.18625	-0.13638	-0.04159	0.48518		7.11767	0.14877	0.18345	0.25671	0.24145	0.29255
9117.39	1.00155	9115.6	0.99389	9118.4	0.98263	9119.85	1.00064	9081.86	0.97417		9117.39	0.000732942	9115.6	-0.00115	9118.4	0.000181464	9119.85	0.00138	9081.86	-0.00501		11.7	0.49318	0.19278	0.35326	0.20691	0.54622		7.14835	0.18614	0.19019	0.2538	0.23887	0.28534
9118.38	1.0006	9116.6	0.99132	9119.44	0.98746	9120.83	1.00522	9082.84	0.9688		9118.38	0.00122	9116.6	-0.000681029	9119.44	0.00258	9120.83	0.00249	9082.84	-0.00576		11.75	0.6235	0.45325	0.31346	-0.04055	0.37297		7.17903	0.21939	0.1931	0.24544	0.23192	0.27285
9119.4	1.00352	9117.59	0.99212	9120.45	0.98746	9121.83	1.00508	9083.81	0.96348		9119.4	0.000777528	9117.59	0.00168	9120.45	0.00219	9121.83	0.00251	9083.81	-0.00518		11.8	0.79502	0.52255	0.42295	0.25019	0.41607		7.20971	0.24781	0.19207	0.23208	0.22094	0.25568
9120.41	1.00169	9118.61	0.99428	9121.43	0.99136	9122.82	1.00974	9084.8	0.95923		9120.41	0.000717594	9118.61	0.0011	9121.43	0.00383	9122.82	0.00302	9084.8	-0.00352		11.85	0.73409	0.70723	0.83386	0.32821	0.69818		7.24039	0.27094	0.18714	0.21432	0.20637	0.23453
9121.41	1.00447	9119.62	0.99394	9122.44	0.99462	9123.82	1.01061	9085.83	0.95694		9121.41	0.00375	9119.62	0.000880044	9122.44	0.00443	9123.82	0.00366	9085.83	-0.00215		11.9	0.69226	0.88602	0.35753	0.35147	0.44095		7.27107	0.28859	0.17849	0.1928	0.18867	0.21019
9122.42	1.00874	9120.62	0.99564	9123.44	0.99981	9124.81	1.01654	9086.83	0.95543		9122.42	0.00397	9120.62	0.00306	9123.44	0.00309	9124.81	0.00465	9086.83	-0.00234		11.95	0.48769	0.52923	0.6064	0.49598	-0.41476		7.30175	0.30078	0.16653	0.16822	0.16839	0.18346
9123.36	1.01174	9121.58	0.99951	9124.38	1.00014	9125.79	1.01929	9087.82	0.95283		9123.36	0.00363	9121.58	0.00199	9124.38	0.0043	9125.79	0.00406	9087.82	-0.00226		12	0.24541	0.31623	0.51403	0.42171	0.32329		7.33243	0.30774	0.15194	0.14125	0.14606	0.15514
9124.36	1.0153	9122.59	0.99916	9125.41	1.00785	9126.81	1.02414	9088.85	0.95144		9124.36	0.00254	9122.59	0.00116	9125.41	0.00648	9126.81	0.0034	9088.85	-0.00266		12.05	0.17774	0.08515	0.04165	-0.07765	0.18622		7.36311	0.30987	0.13582	0.11254	0.12231	0.12602
9125.39	1.01642	9123.57	1.0014	9126.43	1.01297	9127.83	1.02571	9089.86	0.94798		9125.39	0.00353	9123.57	0.0044	9126.43	0.00297	9127.83	0.00446	9089.86	-0.00365		12.1	-0.05298	0.61659	0.36703	0.25638	0.00986		7.39379	0.3077	0.11994	0.0827	0.09787	0.09689
9126.41	1.02203	9124.57	1.00743	9127.43	1.01337	9128.8	1.03256	9090.83	0.94477		9126.41	0.00409	9124.57	0.00706	9127.43	0.00315	9128.8	0.00286	9090.83	-0.0048		12.15	-0.11734	0.56133	0.27876	0.58392	0.24126		7.42447	0.30182	0.10705	0.05224	0.07385	0.06872
9127.41	1.02418	9125.6	1.01532	9128.4	1.01873	9129.82	1.03092	9091.82	0.93912		9127.41	0.00363	9125.6	0.00537	9128.4	0.00437	9129.82	0.000905918	9091.82	-0.00557		12.2	-0.0997	0.3084	0.02894	0.40868	-0.13661		7.45515	0.29286	0.10088	0.02176	0.05248	0.04344
9129.38	1.0321	9127.6	1.02307	9130.42	1.02576	9131.76	1.03451	9092.82	0.93421		9129.38	0.00357	9127.6	0.00342	9130.42	0.00379	9131.76	0.0018	9092.82	-0.00547		12.25	-0.07907	0.36285	-0.10136	0.4342	-0.18235		7.48583	0.28147	0.10457	0.00998	0.03951	0.02795
9131.34	1.03724	9129.59	1.02812	9132.36	1.0328	9133.77	1.03707	9093.79	0.92886		9131.34	0.00205	9129.59	0.0021	9132.36	0.00156	9133.77	0.000414578	9093.79	-0.00558		12.3	-0.05488	0.57794	-0.01328	0.03899	-0.47625		7.51651	0.26823	0.11828	0.03933	0.04322	0.03522
9133.33	1.03923	9131.55	1.03054	9134.37	1.03102	9135.71	1.03518	9094.76	0.92392		9133.33	0.00045251	9131.55	0.00165	9134.37	-0.0017	9135.71	-0.0011	9094.76	-0.00446		12.35	-0.10544	0.27166	-0.20398	0.11808	-0.34499		7.54719	0.25368	0.13935	0.06841	0.05994	0.05536
9135.31	1.03808	9133.52	1.03377	9136.33	1.02513	9137.71	1.03177	9095.79	0.92049		9135.31	-0.0015	9133.52	0.000801187	9136.33	-0.0015	9137.71	-0.00197	9095.79	-0.0033		12.4	-0.1602	0.37601	-0.17142	-0.34172	-0.47766		7.57787	0.23832	0.16457	0.0964	0.08113	0.07768
9137.29	1.03235	9135.5	1.03287	9138.31	1.02419	9139.69	1.02636	9096.84	0.91764		9137.29	-0.00158	9135.5	-0.000534369	9138.31	-0.00131	9139.69	-0.00188	9096.84	-0.00228		12.45	-0.01083	0.25525	-0.25843	-0.06909	-0.15371		7.60854	0.22255	0.19141	0.12295	0.10306	0.09965
9139.29	1.03083	9137.5	1.0308	9140.33	1.01895	9141.75	1.02316	9097.83	0.91641		9139.29	-0.00138	9137.5	-0.00197	9140.33	-0.00222	9141.75	-0.00242	9097.83	-0.00105		12.5	-0.26211	-0.7543	0.57278	0.08881	0.50416		7.63922	0.2067	0.21799	0.14772	0.12427	0.12053
9141.29	1.02588	9139.46	1.02423	9142.33	1.01434	9143.71	1.01563	9098.78	0.91614		9141.29	-0.00265	9139.46	-0.00267	9142.33	-0.00258	9143.71	-0.00349	9098.78	0.000693656		12.55	-0.2563	0.46002	0.27062	0.54626	-0.23323		7.6699	0.19103	0.24287	0.17031	0.144	0.14001
9143.29	1.01927	9141.5	1.01926	9144.35	1.00763	9145.73	1.00825	9099.77	0.9183		9143.29	-0.00281	9141.5	-0.00201	9144.35	-0.00202	9145.73	-0.00259	9099.77	0.00187		12.6	-0.36814	0.10977	-0.29805	0.33426	-0.52024		7.70058	0.17572	0.26492	0.19031	0.16172	0.15784
9145.29	1.01366	9143.48	1.0153	9146.32	1.00536	9147.76	1.00415	9100.76	0.9204		9145.29	-0.00272	9143.48	-0.0021	9146.32	-0.00133	9147.76	-0.0038	9100.76	0.00277		12.65	-0.48835	-0.03186	0.07911	-0.06926	-0.60092		7.73126	0.16087	0.28318	0.20731	0.17699	0.17381
9147.32	1.00734	9145.48	1.01005	9148.38	1.00134	9149.78	0.99188	9101.76	0.92433		9147.32	-0.00375	9145.48	-0.00301	9148.38	-0.0042	9149.78	-0.00491	9101.76	0.00364		12.7	-0.33062	0.0814	-0.16269	-0.21667	-0.48228		7.76194	0.14648	0.29689	0.22089	0.18944	0.18765
9149.34	0.99753	9147.53	1.00226	9150.36	0.98739	9151.79	0.98335	9102.79	0.9283		9149.34	-0.00425	9147.53	-0.00381	9150.36	-0.0054	9151.79	-0.00452	9102.79	0.00338		12.75	-0.28007	0.05649	0.0222	-0.30134	-0.18857		7.79262	0.13244	0.30545	0.23065	0.19873	0.19908
9151.35	0.98924	9149.51	0.99384	9152.39	0.97877	9153.77	0.97284	9103.78	0.93171		9151.35	-0.00383	9149.51	-0.00503	9152.39	-0.00524	9153.77	-0.00382	9103.78	0.00476		12.8	-0.2328	-0.32897	-0.5714	-0.41139	-0.31107		7.8233	0.11859	0.30846	0.23627	0.20459	0.20777
9153.35	0.98121	9151.56	0.98114	9154.37	0.96542	9155.82	0.96694	9104.75	0.93819		9153.35	-0.00477	9151.56	-0.00493	9154.37	-0.00452	9155.82	-0.00356	9104.75	0.00581		12.85	-0.28592	-0.35875	-0.47138	0.38187	-0.37017		7.85398	0.10472	0.30575	0.23752	0.20681	0.21341
9155.36	0.96914	9153.52	0.97319	9156.4	0.9597	9157.77	0.95762	9105.74	0.94367		9155.36	-0.00415	9153.52	-0.0037	9156.4	-0.00143	9157.77	-0.00169	9105.74	0.00576		12.9	0.02389	-0.37743	0.55949	-0.8408	-0.50016		7.88466	0.09061	0.29734	0.23428	0.20534	0.21572
9157.33	0.96379	9155.55	0.96549	9158.37	0.95877	9159.78	0.95928	9106.77	0.95041		9157.33	-0.00159	9155.55	-0.00207	9158.37	0.0003093	9159.78	0.000816236	9106.77	0.00625		12.95	0.11202	-0.33928	-1.0228	-0.23012	-0.97313		7.91534	0.07614	0.28349	0.22659	0.20026	0.21446
9159.33	0.96188	9157.52	0.96408	9160.36	0.95999	9161.79	0.95989	9107.77	0.95686		9159.33	-0.000107464	9157.52	-0.00171	9160.36	0.000961095	9161.79	0.00236	9107.77	0.00656		13	0.33183	-0.25213	-0.37449	-0.41589	-0.30605		7.94602	0.06136	0.26473	0.21469	0.19186	0.20951
9161.32	0.96241	9159.52	0.95782	9162.39	0.96169	9163.82	0.96778	9108.76	0.96397		9161.32	0.00118	9159.52	-0.000964743	9162.39	0.00211	9163.82	0.00414	9108.76	0.00524		13.05	0.4597	-0.43863	-0.27291	-0.85992	0.0951		7.9767	0.04675	0.24181	0.19899	0.18072	0.20085
9163.33	0.96563	9161.49	0.95938	9164.38	0.96752	9165.77	0.97538	9109.77	0.96791		9163.33	0.00327	9161.49	0.00185	9164.38	0.00457	9165.77	0.0057	9109.77	0.00405		13.1	0.635	-0.11905	-0.36819	-0.22163	0.24237		8.00738	0.03393	0.21573	0.1802	0.16774	0.18865
9165.36	0.97467	9163.55	0.96438	9166.39	0.97904	9167.78	0.98936	9110.8	0.9728		9165.36	0.00518	9163.55	0.00404	9166.39	0.00653	9167.78	0.00304	9110.8	0.00344		13.15	0.4878	-1.22358	-0.29372	-0.62743	0.55318		8.03806	0.02741	0.18782	0.15931	0.15426	0.17326
9167.3	0.98523	9165.54	0.97483	9168.34	0.99246	9171.73	0.99201	9111.82	0.97551		9167.3	0.00982	9165.54	0.00602	9168.34	0.00171	9171.73	0.00269	9111.82	0.00185		13.2	-0.59812	-0.69454	-0.11451	-0.17912	0.20226		8.06874	0.03242	0.15977	0.13778	0.14211	0.15529
9169.31	1.01246	9167.51	0.98736	9172.31	0.98776	9173.72	1.00382	9112.81	0.97704		9169.31	0.00326	9167.51	0.00516	9172.31	0.00266	9173.72	0.00238	9112.81	0.00105		13.25	0.32944	-0.62929	-0.4078	-0.3052	0.8582		8.09942	0.04549	0.13387	0.11775	0.13349	0.13566
9173.28	1.00334	9171.43	1.00399	9174.28	1.00685	9175.68	1.0004	9113.83	0.97815		9173.28	-0.00143	9171.43	0.00283	9174.28	0.0034	9175.68	0.000338303	9113.83	0.00134		13.3	0.41967	-0.88812	-0.67207	-0.43965	-0.11634		8.1301	0.06132	0.11322	0.10228	0.13053	0.11572
9175.21	1.00262	9173.43	1.00284	9176.26	1.00026	9177.69	1.00416	9114.82	0.98026		9175.21	-0.00113	9173.43	0.000215295	9176.26	-0.00165	9177.69	0.000562243	9114.82	0.000875158		13.35	0.24285	-0.67784	-0.12278	0.04804	0.19472		8.16078	0.07752	0.1015	0.09498	0.1343	0.09749
9177.25	0.99789	9175.38	1.00398	9178.28	0.99933	9179.69	1.00164	9115.79	0.9804		9177.25	-0.00116	9175.38	-0.000563268	9178.28	0.000778572	9179.69	-0.000903025	9115.79	0.000511283		13.4	0.15588	-0.85348	-0.63575	0.38499	0.96655		8.19146	0.09296	0.101	0.09796	0.14425	0.08385
9179.18	0.99709	9177.42	0.99971	9180.27	1.00243	9181.67	0.99956	9116.83	0.98183		9179.18	-0.000380571	9177.42	-2.24462e-05	9180.27	0.000540971	9181.67	-0.000656677	9116.83	0.0012		13.45	-0.16485	-0.64205	-0.39969	0.00664	0.85785		8.22214	0.10694	0.11024	0.10976	0.15863	0.07802
9181.22	0.99544	9179.4	1.003	9182.25	1.00053	9183.69	0.99799	9117.82	0.98338		9181.22	-9.4066e-05	9179.4	8.53293e-05	9182.25	-0.000480765	9183.69	-5.36898e-05	9117.82	0.000581324		13.5	0.02238	-0.0587	-0.33951	0.54519	0.56542		8.25282	0.11893	0.12523	0.12682	0.17535	0.08129
9183.2	0.99576	9181.38	0.99918	9184.29	0.99954	9185.69	0.99831	9118.82	0.98351		9183.2	0.000746923	9181.38	-0.000803079	9184.29	-0.00019416	9185.69	0.000174317	9118.82	0.000697746		13.55	0.27706	0.35262	0.38098	0.69356	1.09236		8.2835	0.1286	0.1424	0.146	0.19263	0.09146
9185.26	0.99751	9183.4	0.99891	9186.29	0.99878	9187.73	0.99767	9119.81	0.98529		9185.26	0.000311948	9183.4	0.000733286	9186.29	-0.000111402	9187.73	-0.000259283	9119.81	0.00222		13.6	0.11305	0.65442	-0.22927	0.51761	0.61385		8.31418	0.1357	0.15957	0.16528	0.20915	0.10495
9187.24	0.99608	9185.44	1.00125	9188.31	0.99813	9187.79	0.99723	9120.83	0.9885		9187.24	-8.39645e-05	9185.44	0.000558728	9188.31	0.000759472	9187.79	0.00108	9120.83	0.00426		13.65	-0.35913	0.30445	0.21702	-0.01104	0.65653		8.34486	0.14013	0.17561	0.18353	0.22402	0.11897
9189.25	0.99624	9187.44	1.00027	9190.3	1.00086	9189.69	0.99928	9121.8	0.99431		9189.25	0.00049332	9187.44	-0.00031243	9190.3	0.000758952	9189.69	0.000495682	9121.8	0.00525		13.7	-0.63608	1.09988	0.17725	0.56092	0.14012		8.37554	0.14192	0.19005	0.20015	0.23669	0.1319
9191.25	0.99711	9189.42	0.99912	9192.32	1.00021	9191.73	0.99818	9122.82	0.99949		9191.25	-0.00018126	9189.42	-7.40264e-05	9192.32	0.000265217	9191.73	-0.000946181	9122.82	0.00639		13.75	-0.46216	0.7771	0.9545	0.59468	0.50616		8.40621	0.14121	0.20278	0.2149	0.2469	0.14293
9193.27	0.99457	9191.44	0.99908	9194.3	1.00096	9193.7	0.99446	9123.79	1.00756		9193.27	-0.00068526	9191.44	-7.8112e-06	9194.3	0.000599393	9193.7	-0.000203506	9123.79	0.00839		13.8	0.09428	1.42486	0.67121	0.38324	0.85725		8.43689	0.13826	0.21388	0.22776	0.25459	0.15182
9195.26	0.99343	9193.42	0.9982	9196.29	1.00163	9195.7	0.99635	9124.83	1.01691		9195.26	0.000479406	9193.42	-0.000218863	9196.29	6.19077e-05	9195.7	0.00102	9124.83	0.00882		13.85	-0.12711	1.72999	1.1955	1.21759	0.4257		8.46757	0.1334	0.22352	0.2388	0.25984	0.15875
9197.24	0.99555	9195.45	0.99731	9198.31	1.00025	9197.71	0.99752	9125.87	1.02638		9197.24	-0.000106242	9195.45	0.000267842	9198.31	0.000556294	9197.71	7.96453e-05	9125.87	0.008		13.9	-0.11119	0.3714	1.31255	0.46426	0.3403		8.49825	0.12705	0.23184	0.24815	0.26285	0.16415
9199.27	0.99207	9197.43	0.99838	9200.32	1.00291	9199.73	0.99563	9126.82	1.03337		9199.27	0.000578302	9197.43	0.00168	9200.32	0.00163	9199.73	0.00132	9126.82	0.00732		13.95	-0.14379	0.13885	0.80954	0.64624	-0.97486		8.52893	0.11966	0.23894	0.25591	0.26384	0.16864
9201.21	0.99692	9199.44	1.00311	9202.29	1.00576	9201.7	1.00178	9127.78	1.04089		9201.21	0.00273	9199.44	0.00166	9202.29	0.00338	9201.7	0.00299	9127.78	0.00734		14	-0.13623	-0.43899	0.74332	0.25984	-0.25656		8.55961	0.11171	0.24484	0.26214	0.26302	0.17286
9203.2	1.00189	9201.39	1.00405	9204.25	1.01526	9203.67	1.00637	9128.78	1.04822		9203.2	0.00205	9201.39	0.00182	9204.25	0.00316	9203.67	0.00297	9128.78	0.00509		14.05	-0.12053	-0.23585	0.57332	0.17791	-0.8248		8.59029	0.10364	0.24949	0.26681	0.26057	0.17736
9205.21	1.0042	9203.4	1.0094	9206.26	1.01735	9205.68	1.01256	9129.77	1.05156		9205.21	0.00228	9203.4	0.0024	9206.26	0.00202	9205.68	0.00234	9129.77	0.00312		14.1	0.01401	0.54389	1.08645	-0.11742	-0.24819		8.62097	0.09583	0.25275	0.26983	0.25659	0.18244
9207.22	1.01013	9205.38	1.01276	9208.23	1.02235	9207.67	1.01469	9130.77	1.05496		9207.22	0.00217	9205.38	0.00259	9208.23	0.0012	9207.67	0.0012	9130.77	0.00178		14.15	0.21981	-0.28626	0.99828	-0.10798	-1.00365		8.65165	0.08858	0.25448	0.27104	0.25113	0.18812
9209.17	1.01185	9207.37	1.0188	9210.2	1.02113	9209.64	1.01628	9131.77	1.05564		9209.17	0.000294257	9207.37	0.00196	9210.2	0.000187775	9209.64	0.000817328	9131.77	9.55223e-05		14.2	0.16454	0.25704	0.42718	-0.35782	-0.78785		8.68233	0.08209	0.25452	0.27027	0.24416	0.19411
9211.14	1.01038	9209.34	1.01961	9212.22	1.02213	9211.61	1.01689	9133.73	1.05601		9211.14	0.00138	9209.34	0.000799322	9212.22	0.000454501	9211.61	0.000422827	9133.73	-0.00158		14.25	0.34546	-0.21385	0.5117	-0.15224	-1.52946		8.71301	0.07641	0.25272	0.26732	0.23562	0.1999
9213.17	1.01645	9211.33	1.02107	9214.25	1.02198	9213.64	1.01694	9135.74	1.0504		9213.17	0.000352735	9211.33	0.000651972	9214.25	0.00012133	9213.64	0.00111	9135.74	-0.00248									8.74369	0.07155	0.24898	0.26205	0.22541	0.20489
9215.15	1.01087	9213.33	1.02131	9216.2	1.02164	9215.61	1.02028	9137.68	1.0472		9215.15	-0.00109	9213.33	0.00043163	9216.2	-0.000730705	9215.61	0.000124712	9137.68	-0.00311									8.77437	0.06746	0.24325	0.25435	0.21347	0.20848
9217.16	1.0112	9215.32	1.02188	9218.22	1.01811	9217.61	1.0164	9139.72	1.03906		9217.16	-0.000164296	9215.32	0.00107	9218.22	-0.000777472	9217.61	-0.00165	9139.72	-0.0041									8.80505	0.06411	0.23554	0.24417	0.19976	0.21018
9219.15	1.00929	9217.31	1.02467	9220.23	1.01753	9219.6	1.01267	9141.72	1.03168		9219.15	-0.00195	9217.31	-0.00228	9220.23	-0.000374564	9219.6	-0.00149	9141.72	-0.00519									8.83573	0.06154	0.22588	0.23155	0.1843	0.20971
9221.17	1.00246	9217.38	1.01672	9222.25	1.01562	9221.66	1.00931	9143.74	1.01921		9221.17	-0.00146	9217.38	-0.00352	9222.25	-0.000448177	9221.66	-0.00144	9143.74	-0.00716									8.86641	0.05988	0.21437	0.21659	0.16717	0.20701
9223.21	1.00244	9219.31	1.01719	9224.27	1.01473	9223.68	1.00576	9145.7	1.00419		9223.21	-0.000418884	9219.31	-0.00025356	9224.27	-0.00237	9223.68	-0.00104	9145.7	-0.00808									8.89709	0.05928	0.20114	0.19948	0.14854	0.20237
9225.2	0.99984	9221.33	1.01482	9226.26	1.00511	9225.67	1.00408	9147.78	0.98756		9225.2	-0.000954678	9221.33	-0.00078862	9226.26	-0.00273	9225.67	-0.000239595	9147.78	-0.00719									8.92777	0.05989	0.18632	0.1805	0.12863	0.19637
9227.2	0.99771	9223.32	1.0131	9228.26	1.00284	9227.67	1.00375	9149.83	0.97555		9227.2	-0.000999619	9223.32	-0.00149	9228.26	-0.000922566	9227.67	-0.00092966	9149.83	-0.00743									8.95845	0.06175	0.17009	0.16001	0.10776	0.18999
9229.22	0.99491	9225.34	1.00792	9230.24	1.00047	9229.67	0.99931	9151.75	0.95909		9229.22	-0.000574529	9225.34	-0.00252	9230.24	-0.00155	9229.67	-0.00245	9151.75	-0.00824									8.98913	0.06473	0.15263	0.13852	0.0863	0.18456
9231.22	0.99448	9227.32	1.0021	9232.24	0.99571	9231.65	0.99296	9153.82	0.94365		9231.22	-0.00168	9227.32	-0.00107	9232.24	-0.00172	9231.65	-0.00359	9153.82	-0.00756									9.01981	0.06858	0.13416	0.11675	0.06479	0.18156
9233.18	0.98737	9229.36	1.00269	9234.26	0.99257	9233.65	0.98396	9155.76	0.92974		9233.18	-0.00261	9229.36	1.05735e-05	9234.26	-0.00183	9233.65	-0.00215	9155.76	-0.00551									9.05049	0.07295	0.11492	0.0958	0.0442	0.18245
9235.2	0.98318	9231.34	1.00122	9236.27	0.98736	9235.68	0.98323	9157.79	0.92273		9235.2	-0.00151	9231.34	-0.00208	9236.27	-0.00173	9235.68	-0.00040135	9157.79	-0.00241									9.08117	0.07746	0.09532	0.07751	0.02736	0.18813
9237.23	0.98034	9233.34	0.9935	9238.27	0.98466	9237.66	0.98129	9159.78	0.92105		9237.23	-0.000850383	9233.34	-0.00294	9238.27	-0.000154152	9237.66	-0.000129758	9159.78	0.00102									9.11185	0.08175	0.07598	0.06497	0.02381	0.19875
9239.21	0.97886	9235.34	0.98851	9240.25	0.98576	9239.64	0.98167	9161.79	0.92779		9239.21	-0.000206449	9235.34	-0.00231	9240.25	0.000547332	9239.64	-0.000412874	9161.79	0.0043									9.14253	0.08551	0.05826	0.06192	0.03674	0.21361
9241.17	0.97863	9237.32	0.98339	9242.22	0.98585	9241.61	0.97862	9163.78	0.93922		9241.17	-0.000258121	9237.32	-0.000798539	9242.22	-0.000144987	9241.61	0.000604718	9163.78	0.00618									9.17321	0.08848	0.0452	0.06908	0.05486	0.23154
9243.16	0.97695	9239.31	0.98442	9244.2	0.98421	9243.61	0.98302	9165.73	0.95309		9243.16	0.0015	9239.31	-0.000319409	9244.2	0.00089468	9243.61	0.000763566	9165.73	0.00632									9.20388	0.09048	0.04226	0.08294	0.07372	0.25114
9245.15	0.98369	9241.29	0.9812	9246.19	0.98842	9245.58	0.9806	9167.76	0.96534		9245.15	0.00238	9241.29	9.30152e-05	9246.19	0.00162	9245.58	0.000270409	9167.76	0.00242									9.23456	0.09138	0.05143	0.09963	0.09221	0.2711
9247.11	0.98544	9243.3	0.98386	9248.16	0.98963	9247.56	0.98304	9169.75	0.96378		9247.11	0.000667206	9243.3	0.000663906	9248.16	0.00123	9247.56	0.00127	9169.75	0.00382									9.26524	0.0911	0.06781	0.11674	0.10989	0.29024
9249.12	0.98545	9245.24	0.9829	9250.16	0.99231	9249.55	0.9846	9171.72	0.98146		9249.12	0.000809237	9245.24	0.000352697	9250.16	0.000291611	9249.55	0.000427543	9171.72	0.00803									9.29592	0.08963	0.08698	0.13293	0.12652	0.30761
9251.11	0.98777	9247.23	0.98433	9252.15	0.9898	9251.56	0.98368	9173.68	0.99626		9251.11	0.000515751	9247.23	0.000727418	9252.15	0.00014343	9251.56	0.000383386	9173.68	0.00495									9.3266	0.087	0.10683	0.1474	0.14188	0.32246
9253.08	0.9866	9249.19	0.98485	9254.16	0.99189	9253.55	0.98507	9175.71	1.00215		9253.08	0.000876114	9249.19	2.40309e-05	9254.16	0.000208457	9253.55	9.84373e-05	9175.71	0.00277									9.35728	0.08327	0.1263	0.15966	0.15572	0.33425
9255.11	0.99038	9251.22	0.98348	9256.17	0.98964	9255.54	0.98301	9175.79	1.00262		9255.11	0.000388211	9251.22	0.000763278	9256.17	0.000512349	9255.54	0.000643669	9175.79	0.0014									9.38796	0.07856	0.14471	0.16939	0.16778	0.34263
9257.14	0.98726	9253.23	0.98698	9258.21	0.99296	9257.61	0.9866	9177.69	1.00538		9257.14	0.00109	9253.23	0.000806221	9258.21	0.00152	9257.61	0.00148	9177.69	8.94232e-06									9.41864	0.07299	0.16161	0.17642	0.17779	0.34741
9259.15	0.99387	9255.2	0.98575	9260.2	0.99476	9259.58	0.9879	9179.73	1.00359		9259.15	0.00146	9255.2	-0.000218998	9260.2	0.00102	9259.58	0.00044327	9179.73	-0.00106									9.44932	0.06672	0.17662	0.18067	0.18548	0.34858
9261.17	0.99223	9257.26	0.98514	9262.21	0.99606	9261.62	0.9873	9181.68	1.0021		9261.17	-0.000255023	9257.26	0.001	9262.21	0.000201969	9261.62	0.000393163	9181.68	-0.0011									9.48	0.05992	0.18948	0.18217	0.19058	0.34629
9263.14	0.99196	9259.23	0.98883	9264.21	0.99457	9263.61	0.9884	9183.72	1.00014		9263.14	0.00164	9259.23	0.00123	9264.21	0.0024	9263.61	0.00281	9183.72	-0.000734437									9.51068	0.05277	0.2	0.18105	0.19293	0.34079
9265.19	0.99796	9261.26	0.98913	9268.24	1.009	9265.63	0.99751	9185.72	1.00008		9265.19	0.00529	9261.26	0.000283186	9268.24	0.00165	9265.63	0.00563	9185.72	-0.000285599									9.54136	0.04546	0.20809	0.17752	0.19245	0.33247
9267.15	1.01228	9263.25	0.98901	9270.21	1.00296	9267.62	1.00989	9187.7	0.99993		9267.15	0.00116	9263.25	0.0015	9270.21	-0.00366	9267.62	0.000393653	9187.7	-0.000372124									9.57204	0.03818	0.21374	0.17188	0.1892	0.32181
9269.19	1.0017	9265.27	0.99418	9270.25	1.00111	9269.6	0.998	9189.72	0.99952		9269.19	-0.00359	9265.27	0.00122	9270.25	-0.000335107	9269.6	-0.0027	9189.72	-0.000593962									9.60272	0.03109	0.21702	0.16453	0.18339	0.30934
9271.16	0.99697	9269.26	0.99489	9272.25	1.00176	9271.64	0.99798	9191.7	0.99848		9271.16	5.35748e-05	9269.26	0.000489037	9272.25	0.000219322	9271.64	0.000297912	9191.7	-0.000689979									9.6334	0.02434	0.21811	0.15595	0.17544	0.29567
9273.2	1.00103	9271.28	0.99568	9274.23	1.00098	9273.64	0.99811	9193.71	0.99769		9273.2	0.00154	9271.28	-0.000562344	9274.23	0.000716465	9273.64	0.000385168	9193.71	-0.00061584									9.66408	0.01806	0.2172	0.14671	0.16596	0.28139
9275.2	1.0023	9273.3	0.99165	9276.25	1.00362	9275.64	0.99844	9193.81	0.99767		9275.2	-1.14524e-05	9273.3	0.000798548	9276.25	0.00121	9275.64	0.00147	9193.81	-0.00115									9.69476	0.01232	0.21456	0.1374	0.15574	0.26711
9277.16	1.0001	9276.25	0.99846	9279.18	1.00574	9277.62	1.00289	9195.69	0.99586		9277.16	0.000761594	9276.25	0.00174	9279.18	0.00121	9277.62	0.000872036	9195.69	-0.000468423									9.72544	0.00721	0.21044	0.12866	0.14575	0.25336
9280.13	1.00497	9279.22	1.00053	9282.15	1.00929	9280.61	1.00143	9197.74	0.99672		9280.13	0.00123	9279.22	0.000976563	9282.15	-0.000229954	9280.61	0.00062103	9197.74	0.00135									9.75612	0.00312	0.2051	0.12104	0.13701	0.24061
9283.12	1.00615	9282.21	1.00284	9285.15	1.00286	9283.58	1.00497	9199.72	1.00223		9283.12	0.000311071	9282.21	0.000772623	9285.15	-0.00125	9283.58	0.000264771	9199.72	0.00328									9.7868	0.00356	0.19872	0.11494	0.13044	0.22918
9286.1	1.00551	9285.14	1.00367	9288.14	1.0003	9286.58	1.00139	9201.67	1.0105		9286.1	-0.000101531	9285.14	0.000342447	9288.14	0.000401821	9286.58	0.000169213	9201.67	0.00425									9.81748	0.00737	0.19144	0.11052	0.12664	0.21926
9289.12	1.00422	9288.18	1.00343	9291.16	1.00375	9289.53	1.00436	9203.61	1.01965		9289.12	0.000653393	9288.18	-4.0657e-06	9291.16	0.000646004	9289.53	0.000368975	9203.61	0.00461									9.84816	0.01163	0.18333	0.10763	0.12568	0.21086
9292.09	1.00811	9291.16	1.00218	9294.14	1.00265	9289.61	1.00168	9205.62	1.0296		9292.09	0.000706954	9291.16	0.00076629	9294.14	0.000742778	9289.61	-0.000240575	9205.62	0.00281									9.87884	0.01622	0.1744	0.1059	0.12705	0.20384
9295.12	1.00714	9294.18	1.00657	9297.16	1.00668	9292.51	1.00282	9207.63	1.03183		9295.12	0.00128	9294.18	0.00114	9297.16	0.000278176	9292.51	0.00107	9207.63	0.00128									9.90952	0.02122	0.16461	0.10485	0.12991	0.19792
9298.14	1.01451	9297.18	1.00758	9300.17	1.00278	9295.57	1.0064	9209.6	1.0356		9298.14	0.00147	9297.18	0.00108	9300.17	-0.000155821	9295.57	0.000989629	9209.6	0.000546975									9.9402	0.02667	0.15396	0.104	0.13332	0.19277
9301.12	1.01465	9300.14	1.01154	9303.17	1.0042	9298.58	1.00717	9211.59	1.03487		9301.12	-0.000266287	9300.14	-0.000180865	9303.17	-0.000168268	9298.58	0.000411339	9211.59	5.78361e-05									9.97088	0.03254	0.14246	0.10304	0.13645	0.18802
9304.11	1.01162	9303.23	1.005	9306.18	1.00023	9301.56	1.00721	9213.6	1.03671		9304.11	-0.00152	9303.23	-0.00104	9306.18	-0.000244012	9301.56	-0.000196404	9213.6	0.00013225
9307.14	1.00418	9306.24	1.00372	9309.19	1.00119	9304.57	1.00434	9215.57	1.03627		9307.14	-0.00103	9306.24	-5.94584e-05	9309.19	-0.000240655	9304.57	-0.000236327	9215.57	-0.00114
9310.17	1.00404	9309.19	1.00317	9312.16	0.99725	9307.54	1.00416	9217.57	1.03305		9310.17	-9.43043e-06	9309.19	-0.000809244	9312.16	-0.000605857	9307.54	7.58287e-05	9217.57	-0.00181
9313.14	1.00283	9312.2	0.99742	9315.14	0.99606	9310.59	1.00314	9219.58	1.02989		9313.14	-0.000274215	9312.2	-0.000197601	9315.14	-0.000350222	9310.59	-0.000407626	9219.58	-0.00251
9316.1	1.00114	9315.13	1.00052	9318.13	0.99363	9313.56	1.00003	9221.62	1.02377		9316.1	-0.000183937	9315.13	-0.000484452	9318.13	-0.000346286	9313.56	-0.000297308	9221.62	-0.00366
9319.07	1.00046	9318.15	0.99306	9321.11	0.99245	9316.53	0.99972	9223.61	1.016		9319.07	0.000249681	9318.15	-0.00101	9321.11	-5.96626e-05	9316.53	-0.000226867	9223.61	-0.00401
9322.05	1.00134	9321.1	0.99299	9324.09	0.99173	9319.47	0.99705	9225.63	1.00855		9322.05	0.000197318	9321.1	0.000107371	9324.09	0.000413037	9319.47	-0.000227694	9225.63	-0.00439
9325.07	1.00035	9324.1	0.9922	9327.09	0.99337	9322.47	0.99672	9227.65	0.99915		9325.07	-0.000247677	9324.1	0.000413518	9327.09	0.00111	9322.47	0.000379614	9227.65	-0.0049
9328.07	0.99856	9327.11	0.99396	9330.09	0.99686	9325.49	0.99766	9229.57	0.99009		9328.07	0.000556218	9327.11	0.000784841	9330.09	0.000807956	9325.49	0.000542443	9229.57	-0.0035
9331.08	1.00241	9330.09	0.99539	9333.16	0.99669	9328.51	0.99831	9231.59	0.98621		9331.08	0.000568517	9330.09	-5.2844e-05	9333.16	-0.000742515	9328.51	0.000351896	9231.59	-0.00321
9334.1	1.0007	9333.16	0.99212	9336.17	0.99076	9331.52	0.9981	9233.61	0.97796		9334.1	-0.000733875	9333.16	0.000172389	9336.17	-0.000619682	9331.52	-0.00023901	9233.61	-0.00271
9337.13	0.99667	9336.14	0.9949	9339.16	0.99141	9334.54	0.99518	9235.63	0.97612		9337.13	-0.000359113	9336.14	9.08113e-05	9339.16	0.00039492	9334.54	-0.000425469	9235.63	-0.00182
9340.16	0.99723	9339.15	0.99114	9342.17	0.99156	9337.53	0.99385	9237.61	0.97149		9340.16	-0.000437019	9339.15	-0.000497953	9342.17	-0.000357989	9337.53	-0.000172472	9237.61	-0.00117
9343.13	0.99277	9342.16	0.99038	9345.16	0.98769	9340.56	0.99245	9239.57	0.97234		9343.13	-0.000808472	9342.16	0.000343405	9345.16	-4.22832e-05	9340.56	0.000707872	9239.57	4.65072e-05
9346.12	0.99115	9345.14	0.99167	9348.19	0.98973	9343.57	0.99643	9241.58	0.9725		9346.12	0.00017003	9345.14	1.63912e-05	9348.19	0.000862367	9343.57	-0.000609299	9241.58	0.000115177
9349.12	0.99253	9348.17	0.98894	9351.19	0.99131	9343.64	0.98971	9243.5	0.9736		9349.12	0.00146	9348.17	0.000485663	9351.19	0.000980027	9343.64	-0.00123	9243.5	0.00106
9352.1	0.9986	9351.15	0.99305	9354.15	0.994	9346.59	0.99188	9245.52	0.97748		9352.1	0.000995785	9351.15	0.00102	9354.15	-6.02507e-05	9346.59	0.000661837	9245.52	0.00136
9355.12	0.99723	9354.15	0.9935	9357.13	0.98939	9349.56	0.99196	9247.45	0.97979		9355.12	-0.000185384	9354.15	0.000682407	9357.13	-0.000145428	9349.56	0.000803132	9247.45	0.000869747
9358.1	0.99622	9357.08	0.99557	9360.09	0.99156	9352.56	0.99499	9249.5	0.98174		9358.1	0.00041138	9357.08	0.000415657	9360.09	0.00114	9352.56	0.000870991	9249.5	0.000505542
9361.06	0.99843	9360.06	0.99444	9363.11	0.99462	9355.54	0.99547	9251.47	0.98263		9361.06	0.000615294	9360.06	0.000620303	9363.11	0.000982508	9355.54	0.00129	9251.47	-0.000133418
9364.04	0.99864	9363.07	0.99773	9366.1	0.99588	9358.52	1.001	9253.47	0.98201		9364.04	0.00028418	9363.07	0.000393728	9366.1	0.000517798	9358.52	0.000302143	9253.47	-0.00106
9367.05	0.99888	9366.12	0.99525	9369.13	0.99614	9361.48	0.99557	9255.52	0.97913		9367.05	0.000548066	9366.12	0.000498658	9369.13	0.000440118	9361.48	1.56554e-06	9255.52	-0.000460802
9370.12	1.0007	9369.1	0.99917	9372.14	0.99693	9364.48	0.99931	9257.54	0.98095		9370.12	0.00083081	9369.1	0.000783409	9372.14	0.000598622	9364.48	0.000475528	9257.54	0.000219665
9373.15	1.00268	9372.11	0.99838	9375.15	0.99815	9367.49	0.99671	9259.55	0.98081		9373.15	0.000432955	9372.11	0.000725274	9375.15	0.000564575	9367.49	0.000671253	9259.55	0.00138
9376.1	1.00205	9375.1	1.00196	9378.18	0.99873	9370.54	1.00164	9261.52	0.98722		9376.1	9.23491e-05	9375.1	0.000792391	9378.18	0.000559774	9370.54	0.00104	9261.52	0.00167
9379.14	1.002	9378.16	1.00159	9381.18	0.99991	9373.53	1.00125	9263.55	0.98829		9379.14	0.000548467	9378.16	3.32495e-05	9381.18	0.00129	9373.53	0.000252926	9263.55	0.000467987
9382.13	1.00411	9381.13	1.00058	9384.17	1.00485	9376.55	1.00144	9265.55	0.98989		9382.13	0.000963706	9381.13	0.000349861	9384.17	0.000584072	9376.55	0.00127	9265.55	0.00176
9385.15	1.00655	9384.13	1.00211	9387.17	1.00181	9379.52	1.00715	9267.54	0.99608		9385.15	0.000115807	9384.13	0.000882079	9387.17	0.000140674	9379.52	0.000851616	9267.54	0.00247
9388.17	1.00357	9387.11	1.00427	9390.13	1.00409	9382.51	1.0048	9269.54	1.00052		9388.17	0.000229384	9387.11	8.84567e-05	9390.13	0.00079006	9382.51	-0.00187	9269.54	0.00152
9391.09	1.00669	9390.09	1.00106	9393.16	1.00493	9382.6	1.0005	9271.53	1.00293		9391.09	0.00118	9390.09	0.000561547	9393.16	0.000469322	9382.6	0.00134	9271.53	0.000724192
9394.09	1.00931	9393.11	1.00605	9396.12	1.00528	9385.55	1.008	9273.53	1.00418		9394.09	0.000653373	9393.11	0.00093152	9396.12	0.000903536	9385.55	0.00149	9273.53	0.000546219
9397.08	1.00938	9396.1	1.00506	9399.1	1.0087	9388.57	1.00765	9275.51	1.00586		9397.08	-0.000376364	9396.1	0.00118	9399.1	5.66534e-05	9388.57	0.000917111	9275.51	0.000896058
9400.08	1.00584	9399.04	1.01144	9402.11	1.00401	9391.53	1.01175	9277.53	1.00852		9400.08	-0.000356737	9399.04	2.86768e-05	9402.11	-0.000448192	9391.53	0.000754208	9277.53	0.000834892
9403.07	1.00602	9402.05	1.00364	9405.1	1.00439	9394.5	1.01039	9280.46	1.01092		9403.07	-0.000154443	9402.05	-0.00155	9405.1	-7.28027e-05	9394.5	-0.000138771	9280.46	0.000772737
9406.08	1.00369	9405.04	1.00051	9408.16	1.00193	9397.46	1.00921	9283.45	1.0142		9406.08	0.00108	9405.04	0.000492742	9408.16	0.00293	9397.46	-5.63724e-06	9283.45	0.000634009
9409.12	1.0113	9408.11	1.005	9411.17	1.02049	9400.47	1.00862	9286.49	1.01586		9409.12	0.00487	9408.11	0.00418	9411.17	0.00282	9400.47	5.52902e-05	9286.49	0.000419346
9412.15	1.03202	9411.13	1.02431	9417.2	1.02498	9403.48	1.00778	9289.44	1.01782		9412.15	0.00388	9411.13	0.00229	9417.2	-0.00155	9403.48	-0.000223452	9289.44	0.000443114
9415.15	1.0335	9417.14	1.0232	9420.2	1.00407	9406.47	1.00553	9292.44	1.01959		9415.15	-0.0027	9417.14	-0.00183	9420.2	-0.00463	9406.47	0.00188	9292.44	0.000390218
9418.17	1.01454	9420.12	1.0054	9423.21	0.99556	9409.52	1.01737	9295.46	1.02126		9418.17	-0.00586	9420.12	-0.00403	9423.21	-0.000903757	9409.52	0.00527	9295.46	4.07109e-05
9421.17	0.997	9423.12	0.99751	9426.21	0.997	9412.52	1.03566	9298.46	1.02092		9421.17	-0.00297	9423.12	-0.00104	9426.21	0.000819986	9412.52	0.00318	9298.46	-0.000510946
9424.21	0.99538	9426.12	0.99752	9429.15	0.99881	9415.53	1.03475	9301.51	1.01925		9424.21	0.000481537	9426.12	0.000546918	9429.15	0.000853546	9415.53	-0.00295	9301.51	-0.000883712
9427.17	0.99869	9429.11	0.99915	9432.2	1.00047	9418.51	1.0162	9304.49	1.01666		9427.17	0.00151	9429.11	0.000332101	9432.2	0.000396433	9418.51	-0.0058	9304.49	-0.00114
9430.11	1.0031	9432.11	0.99787	9435.17	0.99954	9421.49	0.99847	9307.52	1.01345		9430.11	0.000193884	9432.11	-5.21595e-05	9435.17	0.000117963	9421.49	-0.00201	9307.52	-0.00123
9433.12	0.99865	9435.1	0.9972	9438.13	0.99954	9424.56	1.00225	9310.47	1.01033		9433.12	-0.000595388	9435.1	0.000169278	9438.13	0.000118986	9424.56	0.000515377	9310.47	-0.00168
9436.11	0.99833	9438.07	0.99724	9441.12	0.9986	9427.54	0.9998	9313.46	1.00452		9436.11	-0.000454789	9438.07	0.000503157	9441.12	2.43596e-05	9427.54	-0.000155578	9313.46	-0.00156
9439.14	0.99472	9441.06	0.99855	9444.14	0.99803	9430.52	0.99955	9316.5	1.00198		9439.14	0.00020765	9441.06	0.000883908	9444.14	0.000421623	9430.52	0.000219926	9316.5	-0.000988944
9442.16	0.99839	9444.03	1.00087	9447.18	0.99948	9433.47	0.99934	9319.45	0.99961		9442.16	0.000892037	9444.03	0.000295187	9447.18	0.000485294	9433.47	0.000422613	9319.45	-0.000779491
9445.15	0.99889	9447.09	0.99867	9450.17	0.99929	9436.43	1.00029	9322.43	0.99835		9445.15	-0.00092782	9447.09	-0.000414967	9450.17	-4.187e-05	9436.43	0.00060865	9322.43	-0.000103473
9448.15	0.99165	9450.11	0.99666	9453.2	0.99756	9439.42	1.00119	9325.38	0.99999		9448.15	-0.000131159	9450.11	-0.000108876	9453.2	0.00049661	9439.42	0.00011553	9325.38	0.000113021
9451.17	0.99692	9453.13	0.99633	9456.2	1.0006	9442.44	0.99919	9328.41	1.00002		9451.17	0.000915526	9453.13	0.000753383	9456.2	-0.000196281	9442.44	-7.63692e-05	9328.41	-0.000377873
9454.23	0.99603	9456.11	0.99951	9459.18	0.99472	9445.43	0.99894	9331.45	0.99869		9454.23	0.000588324	9456.11	0.000547062	9459.18	-7.34687e-05	9445.43	0.000296799	9331.45	-0.000711201
9457.21	0.99929	9459.12	0.99794	9462.25	0.99847	9448.45	0.99918	9334.48	0.99669		9457.21	-0.000175306	9459.12	-0.000274063	9462.25	0.000426536	9448.45	0.000264537	9334.48	-0.00106
9460.19	0.99381	9462.14	0.99618	9465.21	0.99561	9451.45	0.99873	9337.48	0.99326		9460.19	-0.000431678	9462.14	0.00042904	9465.21	0.000507322	9451.45	-5.93722e-05	9337.48	-0.00115
9463.22	0.99552	9465.13	0.99883	9468.18	0.99982	9454.51	0.997	9340.43	0.99079		9463.22	0.000516714	9465.13	0.00047683	9468.18	-0.00019656	9454.51	0.00037645	9340.43	-0.00094146
9466.21	0.99575	9468.07	0.99734	9471.17	0.99277	9457.47	0.99918	9340.58	0.99083		9466.21	2.5849e-05	9468.07	0.000199609	9471.17	-0.000227999	9457.47	2.86893e-05	9340.58	-0.00118
9469.19	0.99451	9471.08	0.99834	9474.16	0.99678	9460.48	0.99537	9343.44	0.98771		9469.19	0.000133512	9471.08	0.000668495	9474.16	0.000666988	9460.48	-0.00011811	9343.44	-0.000530844
9472.14	0.99539	9474.05	0.99965	9477.17	0.99509	9463.46	0.99666	9346.45	0.98863		9472.14	0.000123018	9474.05	0.000585996	9477.17	0.00102	9463.46	0.0015	9346.45	0.000118553
9475.13	0.9941	9477.05	1.00015	9480.13	1.0012	9466.45	1.00252	9349.45	0.98935		9475.13	0.000166003	9477.05	0.000348581	9480.13	0.00121	9466.45	0.000514866	9349.45	0.000148316
9478.17	0.99523	9480.06	1.00004	9483.21	1.00068	9469.43	0.99793	9352.42	0.99044		9478.17	0.000985195	9480.06	0.000606778	9483.21	5.62459e-05	9469.43	-0.000295498	9352.42	0.000398143
9481.15	0.99886	9483.08	1.0021	9486.21	0.99982	9472.4	0.99895	9352.55	0.99106		9481.15	0.00035657	9483.08	0.000538736	9486.21	0.000392503	9472.4	0.000735593	9352.55	0.000339599
9484.19	0.99622	9486.08	1.00157	9489.21	1.00134	9475.4	1.0005	9355.34	0.99187		9484.19	0.00026471	9486.08	0.000601162	9489.21	0.000233702	9475.4	0.000856824	9355.34	0.000144766
9487.21	0.9993	9489.1	1.004	9492.24	0.99953	9478.41	1.00227	9358.32	0.99276		9487.21	0.000610187	9489.1	0.000667314	9492.24	0.000326468	9478.41	0.000413335	9358.32	0.000510439
9490.23	0.99875	9492.13	1.00387	9495.22	1.0016	9481.39	1.00115	9361.32	0.99582		9490.23	0.000290577	9492.13	1.72953e-05	9495.22	0.00125	9481.39	-0.00051446	9361.32	0.000629163
9493.26	0.99991	9495.11	1.00238	9498.23	1.00531	9484.41	0.99736	9364.34	0.99745		9493.26	1.13742e-05	9495.11	0.000236838	9498.23	0.000858142	9484.41	0.000502799	9364.34	0.00054837
9493.34	0.99819	9498.16	1.00357	9501.28	1.00507	9487.43	1.00234	9367.39	1.00003		9493.34	0.000380162	9498.16	0.0011	9501.28	4.63829e-05	9487.43	0.000647129	9367.39	0.00044765
9496.26	1.00048	9501.19	1.0073	9504.29	1.00386	9490.43	0.99941	9370.36	1.00101		9496.26	0.000531754	9501.19	0.000953472	9504.29	-1.0866e-05	9490.43	0.000603644	9370.36	0.000429119
9499.25	1.00021	9504.18	1.00757	9507.24	1.00331	9493.45	1.00412	9373.37	1.00346		9499.25	0.000553649	9504.18	-8.94014e-05	9507.24	0.000691478	9493.45	0.00131	9373.37	0.000478167
9502.28	1.00267	9507.15	1.00504	9510.25	1.00628	9496.46	1.00547	9376.42	1.00477		9502.28	0.000692005	9507.15	0.000323157	9510.25	0.00039909	9496.46	0.000487662	9376.42	0.000261726
9505.27	1.00324	9510.12	1.00777	9513.2	1.00398	9499.47	1.0052	9379.43	1.0059		9505.27	0.00033644	9510.12	0.00103	9513.2	0.000659907	9499.47	0.0004137	9379.43	0.000300972
9508.28	1.00356	9513.1	1.00944	9516.22	1.00851	9502.48	1.0061	9382.39	1.0074		9508.28	0.00025625	9513.1	0.000743801	9516.22	0.000570795	9502.48	9.09556e-05	9382.39	0.000330545
9511.23	1.00365	9516.12	1.01048	9519.24	1.0057	9505.49	1.00389	9385.4	1.00869		9511.23	0.000424336	9516.12	-0.00030998	9519.24	0.000117793	9505.49	2.00149e-05	9385.4	0.000323634
9514.21	1.00496	9519.11	1.00582	9522.22	1.00749	9508.44	1.00437	9388.36	1.01014		9514.21	0.00102	9519.11	7.77133e-05	9522.22	0.00052635	9508.44	0.000363263	9388.36	0.00038289
9517.25	1.00868	9522.11	1.00919	9525.27	1.00714	9511.43	1.00421	9391.38	1.01179		9517.25	-9.95402e-05	9522.11	0.000514318	9525.27	8.74505e-05	9511.43	0.000630374	9391.38	0.000214643
9520.23	1.00323	9525.16	1.00715	9528.29	1.00628	9514.36	1.00627	9394.36	1.01223		9520.23	-0.000696778	9525.16	-3.4154e-06	9528.29	-0.000746064	9514.36	0.000318988	9394.36	-0.00021164
9523.25	1.00338	9528.19	1.00739	9531.32	1.00087	9517.4	1.00425	9397.26	1.01132		9523.25	-5.7751e-05	9528.19	-0.000163767	9531.32	0.000140829	9517.4	-9.37861e-05	9397.26	-0.000429284
9526.25	1.00176	9531.19	1.00439	9534.29	1.00539	9520.38	1.00383	9400.35	1.01044		9526.25	-7.30453e-05	9531.19	-0.000323789	9534.29	0.00102	9520.38	-0.000814442	9400.35	-0.000519666
9529.28	1.00182	9534.18	1.00368	9537.32	1.00526	9523.43	0.99747	9403.3	1.00896		9529.28	-8.19596e-05	9534.18	0.000650576	9537.32	0.00068258	9523.43	0.00056846	9403.3	-0.000949852
9532.33	1.00014	9537.17	1.00651	9540.35	1.00777	9526.41	1.00537	9406.33	1.00553		9532.33	0.000526832	9537.17	0.00106	9540.35	0.000563132	9526.41	0.000767226	9406.33	-0.000940423
9535.34	1.0039	9540.2	1.00828	9543.32	1.0069	9529.44	1.00019	9409.36	1.00402		9535.34	0.000763311	9540.2	-0.000376075	9543.32	-2.28978e-05	9529.44	-0.000273416	9409.36	-0.000586377
9538.31	1.0036	9543.17	1.00247	9546.3	1.0059	9532.49	1.0018	9412.4	1.00273		9538.31	9.40528e-05	9543.17	-0.000488386	9546.3	9.0302e-05	9532.49	0.000408319	9412.4	-0.000100406
9541.32	1.00336	9546.19	1.00357	9549.31	1.0057	9535.45	1.00076	9415.39	1.00416		9541.32	-5.02625e-05	9546.19	0.000169062	9549.31	0.00032528	9535.45	-0.000258897	9415.39	-0.000125003
9544.29	1.0022	9549.17	1.0017	9552.29	1.0061	9535.54	1.00005	9418.39	1.00271		9544.29	-0.000214859	9549.17	0.000243282	9552.29	-0.000156468	9535.54	2.46694e-05	9418.39	-0.000754558
9547.31	1.00098	9552.14	1.00324	9555.31	1.00301	9538.46	0.99988	9421.41	1.00034		9547.31	9.58375e-05	9552.14	0.000467801	9555.31	8.40127e-05	9538.46	0.000575229	9421.41	-0.00050089
9550.28	1.00168	9555.16	1.00271	9558.29	1.00485	9541.48	1.00159	9424.37	1.00042		9550.28	0.000581854	9555.16	0.000406855	9558.29	9.41743e-05	9541.48	0.000181686	9424.37	-0.000264393
9553.26	1.00335	9558.14	1.00388	9561.32	1.00181	9544.45	0.99908	9427.37	0.99946		9553.26	0.000459923	9558.14	-0.000333293	9561.32	-0.000378879	9544.45	-0.000183595	9427.37	-0.000281008
9556.28	1.00335	9561.15	0.99891	9564.39	1.00075	9547.47	0.9986	9430.4	0.99943		9556.28	-3.18564e-05	9561.15	5.4693e-05	9564.39	-0.000441512	9547.47	0.000183431	9430.4	0.000107355
9559.29	1.00207	9564.22	1.00239	9567.4	0.99734	9550.4	0.99829	9433.36	1.00079		9559.29	-0.000274456	9564.22	2.48778e-05	9567.4	0.00115	9550.4	0.000253904	9433.36	0.000150278
9562.29	1.00061	9567.21	0.99724	9570.36	1.00585	9553.37	0.99822	9436.33	1.00099		9562.29	0.000205367	9567.21	0.00056494	9570.36	0.000998005	9553.37	-0.000351228	9436.33	-0.000166196
9565.32	1.00222	9570.22	1.00396	9573.38	1.00155	9556.42	0.99426	9439.36	1.00046		9565.32	0.000102249	9570.22	0.00168	9573.38	-0.000187893	9556.42	9.93424e-05	9439.36	-0.000231657
9568.31	1.00015	9573.23	1.00551	9576.39	1.00294	9559.38	0.99691	9442.28	1.00026		9568.31	0.000210097	9573.23	0.000435691	9576.39	0.000848683	9559.38	0.00075424	9442.28	-0.000288592
9571.38	1.0024	9577.21	1.00488	9580.42	1.00544	9562.43	0.99688	9445.36	0.99938		9571.38	-0.000716706	9577.21	-0.000149902	9580.42	0.000274498	9562.43	0.000123878	9445.36	-0.00026776
9574.37	0.99471	9581.24	1.00187	9584.39	1.00277	9565.41	0.99573	9448.36	0.99929		9574.37	0.000207905	9581.24	-0.000449384	9584.39	-0.000311486	9565.41	0.00043281	9448.36	-0.000422482
9578.38	1.00261	9585.18	0.99886	9588.35	1.00061	9569.43	0.99767	9451.42	0.99746		9578.38	0.000913705	9585.18	0.00030612	9588.35	-0.0002844	9569.43	0.00118	9451.42	-0.000423259
9582.41	1.00062	9589.18	1.00187	9592.33	0.99815	9573.45	1.00263	9454.38	0.99737		9582.41	-0.000106941	9589.18	0.000382491	9592.33	0.000363583	9573.45	0.000310357	9454.38	-0.00011368
9586.33	1.00035	9593.11	0.99946	9596.33	1.00114	9577.44	0.99758	9457.35	0.9974		9586.33	-3.48133e-05	9593.11	0.000364347	9596.33	-4.51023e-05	9577.44	-0.000446232	9457.35	2.01194e-06
9590.33	0.99894	9597.13	1.00232	9600.33	0.9954	9581.44	0.99649	9460.4	0.99799		9590.33	0.000230279	9597.13	-0.000121761	9600.33	-0.000371665	9581.44	-7.68794e-05	9460.4	-8.13085e-05
9594.28	1.00077	9601.13	0.996	9604.38	0.99574	9585.39	0.9944	9463.41	0.99751		9594.28	0.00035466	9601.13	-0.000318796	9604.38	0.00109	9585.39	8.80558e-05	9463.41	-0.000140161
9598.3	1.00037	9605.2	0.99724	9604.46	0.99866	9589.38	0.99463	9466.31	0.99774		9598.3	-0.000144736	9605.2	0.00045702	9604.46	0.000875752	9589.38	0.000411283	9466.31	-0.000178494
9602.33	0.9982	9609.21	0.99719	9608.34	0.99802	9593.33	0.99509	9469.34	0.99703		9602.33	-0.000108983	9609.21	0.00102	9608.34	-0.000328242	9593.33	0.000598574	9469.34	-0.000272066
9606.4	0.99807	9613.2	1.00288	9612.35	0.9937	9597.33	0.99681	9472.26	0.99669		9606.4	0.000137896	9613.2	-0.000197579	9612.35	0.000224286	9597.33	0.000518555	9472.26	3.91676e-05
9610.39	0.99791	9617.2	0.99312	9616.34	0.99741	9601.36	0.99665	9475.27	0.99782		9610.39	0.000170585	9617.2	-0.000611961	9616.34	0.000765315	9601.36	0.000168874	9475.27	0.000259362
9614.38	0.99805	9621.22	0.99547	9620.39	0.99743	9605.36	0.99554	9478.31	0.99882		9614.38	0.000228755	9621.22	0.000873166	9620.39	1.16418e-05	9605.36	0.000214687	9478.31	-5.99818e-05
9618.37	0.99835	9625.19	0.99759	9624.34	0.99508	9609.35	0.99575	9481.28	0.99801		9618.37	0.000276925	9625.19	0.000418046	9624.34	-0.000239967	9609.35	0.00022928	9481.28	-0.000162255
9622.37	0.99888	9629.18	0.99629	9628.34	0.99311	9613.36	0.99476	9484.36	0.99838		9622.37	0.000228206	9629.18	0.00010991	9628.34	0.000488297	9613.36	-0.000120834	9484.36	0.000127799
9626.35	0.9988	9633.09	0.99596	9632.26	0.99655	9617.36	0.99216	9487.36	0.99932		9626.35	-5.42162e-05	9633.09	0.000354089	9632.26	0.000608661	9617.36	0.00016625	9487.36	9.88616e-05
9630.31	0.99709	9637.1	0.99659	9636.27	0.99553	9621.38	0.99346	9490.34	0.99949		9630.31	0.000426221	9637.1	0.000100693	9636.27	-0.000207787	9621.38	0.00116	9490.34	0.000118834
9634.28	1.00082	9641.08	0.99424	9640.22	0.99248	9625.31	0.99876	9490.49	0.99996		9634.28	-0.00035547	9641.08	0.000659974	9640.22	0.000651562	9625.31	0.000914531	9490.49	0.000288747
9638.26	0.99291	9645.14	0.99934	9644.28	0.9983	9629.32	0.9981	9493.35	1.00061		9638.26	-0.00035927	9645.14	0.000129766	9644.28	0.000626197	9629.32	0.000442381	9493.35	0.000183794
9642.24	0.99662	9649.09	0.99272	9648.26	0.99505	9633.23	0.99964	9496.33	1.00152		9642.24	0.000677629	9649.09	-0.00045911	9648.26	-0.000254329	9633.23	0.000767507	9496.33	0.00055803
9646.3	0.997	9653.09	0.99314	9652.28	0.99382	9637.22	1.00155	9499.38	1.00447		9646.3	0.000291507	9653.09	0.000751474	9652.28	0.000689624	9637.22	0.00030275	9499.38	0.000406811
9650.28	0.9976	9657.12	0.99618	9656.28	0.99813	9641.21	0.99941	9502.34	1.00446		9650.28	-4.40491e-05	9657.12	0.000386577	9656.28	0.000575973	9641.21	6.99235e-05	9502.34	8.41881e-05
9654.28	0.99531	9661.15	0.99366	9660.32	0.99598	9645.19	0.99945	9505.29	1.00544		9654.28	0.000140295	9661.15	-0.000221546	9660.32	0.000506685	9645.19	0.000964492	9505.29	0.000342173
9658.31	0.99739	9665.1	0.99184	9664.26	0.99972	9649.23	1.00447	9508.24	1.00693		9658.31	0.000336358	9665.1	0.000409243	9664.26	0.000382684	9649.23	9.25613e-05	9508.24	1.01677e-05
9662.32	0.99667	9669.09	0.99435	9668.23	0.99657	9653.23	0.99751	9511.3	1.00596		9662.32	-1.86006e-05	9669.09	0.000546742	9668.23	0.000253664	9653.23	-0.000381057	9511.3	-0.000245589
9666.26	0.99592	9673.04	0.99361	9672.16	0.99928	9657.19	0.99877	9514.25	1.00591		9666.26	0.000511855	9673.04	0.000809037	9672.16	0.000681348	9657.19	0.00123	9514.25	-0.000114638
9670.21	0.99941	9677	0.99818	9676.16	0.99952	9661.2	1.0046	9517.29	1.00572		9670.21	0.00084307	9677	0.000766216	9676.16	0.000512428	9661.2	0.00105	9517.29	-0.000178423
9674.19	1.00129	9680.98	0.99711	9680.14	1.00089	9665.17	1.00445	9520.24	1.00527		9674.19	0.000624765	9680.98	-0.00029629	9680.14	0.000232037	9665.17	0.00026796	9520.24	-0.000383055
9678.15	1.00306	9685.03	0.99317	9684.19	0.99889	9669.12	1.00405	9523.33	1.00383		9678.15	0.00063279	9685.03	0.000244405	9684.19	-0.00030025	9669.12	0.000128636	9523.33	-0.000499369
9682.17	1.00504	9688.97	0.99644	9688.15	0.99599	9673.07	1.0028	9526.31	1.00266		9682.17	0.000388396	9688.97	0.000439807	9688.15	0.000382335	9673.07	0.000499949	9526.31	-0.000424453
9686.2	1.00487	9693.05	0.99407	9692.19	0.99945	9677.07	1.00534	9529.36	1.00168		9686.2	-0.000126642	9693.05	0.000995482	9692.19	0.000777289	9677.07	0.000878273	9529.36	-0.000240373
9690.17	1.00272	9697	1.00179	9696.16	0.99971	9681.03	1.00709	9532.3	1.00162		9690.17	0.000486594	9697	0.000854	9696.16	0.000359991	9681.03	-7.05606e-06	9532.3	-0.000159928
9694.2	1.00747	9701.02	0.99824	9700.15	0.99982	9685.06	1.00257	9535.26	1.00112		9694.2	0.000532554	9701.02	-7.52777e-05	9700.15	0.000132443	9685.06	4.89742e-05	9535.26	-0.000697701
9698.16	1.00569	9704.98	0.99855	9704.13	0.99827	9689.02	1.00477	9535.44	0.99963		9698.16	6.58466e-05	9704.98	0.000651929	9704.13	0.000994517	9689.02	0.000350613	9535.44	-0.000692509
9702.15	1.00671	9708.98	1.00079	9708.16	1.00527	9693.04	1.00265	9538.38	0.99915		9702.15	0.000876338	9708.98	0.000715529	9708.16	0.000775656	9693.04	-0.000312966	9538.38	-9.1522e-05
9706.11	1.01138	9712.9	1.00159	9712.05	1.00192	9693.13	1.00208	9541.37	0.99946		9706.11	0.000621575	9712.9	0.000440074	9712.05	-0.000390993	9693.13	0.00124	9541.37	-5.06363e-05
9710.11	1.01039	9716.89	1.00164	9715.99	0.99974	9697.03	1.00623	9544.3	0.99921		9710.11	-0.000554996	9716.89	-2.30506e-05	9715.99	0.000280277	9697.03	0.000551998	9544.3	-2.97612e-06
9714.08	1.00569	9720.88	0.99874	9719.96	1.00164	9701.05	1.00374	9547.31	0.99979		9714.08	-0.00127	9720.88	7.52334e-05	9719.96	0.000124757	9701.05	0.000543028	9547.31	9.20556e-07
9718	0.9991	9724.9	0.99956	9724.02	0.9982	9704.94	1.00781	9550.24	0.99956		9718	0.000131205	9724.9	-3.4062e-05	9724.02	0.00028703	9704.94	0.000537939	9550.24	-8.57391e-05
9721.99	1.00548	9728.9	0.99577	9728.02	1.0014	9708.92	1.00527	9553.24	0.99961		9721.99	0.000172044	9728.9	0.000400192	9728.02	0.000459256	9708.92	0.000402146	9553.24	-3.41785e-05
9726.03	0.99921	9732.94	1.00007	9732	0.99933	9712.86	1.00827	9556.22	0.99968		9726.03	-0.00131	9732.94	0.000943514	9732	1.91039e-05	9712.86	0.000209024	9556.22	-0.000107247
9726.15	0.9994	9736.91	1.00062	9736	0.99901	9716.85	1.0042	9559.22	0.99929		9726.15	-9.28731e-06	9736.91	0.000446169	9736	0.000328095	9716.85	-0.000669927	9559.22	-0.000144397
9729.99	0.99856	9740.91	1.00093	9739.99	0.9994	9720.8	1.00021	9562.27	0.99912		9729.99	0.000892859	9740.91	2.81297e-05	9739.99	0.000471038	9720.8	0.000470632	9562.27	-0.000139916
9734.04	1.00521	9744.88	0.99814	9744	1.00023	9724.84	1.00519	9565.27	0.99875		9734.04	0.000736475	9744.88	-0.000114622	9744	0.000307651	9724.84	0.000692868	9565.27	3.64305e-05
9737.95	1.00318	9748.85	0.99732	9747.92	0.99931	9728.79	1.00297	9569.34	0.99973		9737.95	-0.000511703	9748.85	0.000385467	9747.92	0.000566985	9728.79	8.24107e-05	9569.34	-0.000141153
9742.01	0.99989	9752.78	0.9985	9751.87	1.00217	9732.86	1.00306	9573.27	0.998		9742.01	8.44832e-05	9752.78	0.000604927	9751.87	6.8371e-05	9732.86	0.000885725	9573.27	-0.000245286
9745.95	1.00262	9756.75	0.9994	9755.85	0.9973	9736.77	1.00727	9577.29	0.99813		9745.95	0.000482665	9756.75	0.000384611	9755.85	0.000320664	9736.77	0.000504881	9577.29	-8.59355e-05
9749.92	1.00249	9760.71	0.99883	9759.83	1.00216	9740.78	1.0043	9581.26	0.99765		9749.92	-0.000256486	9760.71	1.52436e-05	9759.83	4.96668e-05	9740.78	0.000147053	9581.26	-0.000207672
9753.83	0.99939	9764.74	0.99678	9763.83	0.99513	9744.72	1.00565	9585.22	0.99681		9753.83	5.64522e-05	9764.74	4.65372e-05	9763.83	-0.00030877	9744.72	0.000757982	9585.22	-0.000217707
9757.87	1.00173	9768.75	0.99644	9767.86	0.99708	9748.69	1.00752	9589.19	0.99624		9757.87	0.000133529	9768.75	-0.000190939	9767.86	0.000796437	9748.69	0.000183274	9589.19	-6.14848e-07
9761.88	0.99924	9772.76	0.99248	9771.85	0.99892	9752.62	1.00433	9593.18	0.9971		9761.88	0.00048278	9772.76	-0.000640918	9771.85	0.000784432	9752.62	0.000243793	9593.18	0.000103728
9765.86	1.00437					9756.6	1.00667	9597.18	0.99735		9765.86	0.000514792					9756.6	0.000819889	9597.18	-2.45433e-06
9769.87	1.00215					9760.6	1.00806	9601.18	0.99735		9769.87	-0.000403983					9760.6	0.000700398	9601.18	1.21075e-05
								9605.23	0.9977										9605.23	-7.33961e-05
								9609.22	0.997										9609.22	0.000122895
								9613.18	0.9989										9613.18	0.000219645
								9617.26	0.99897										9617.26	0.00016363
								9621.22	1.0004										9621.22	0.000144799
								9625.15	1.00029										9625.15	9.06741e-05
								9629.11	1.00127										9629.11	0.000175813
								9633.05	1.00181										9633.05	0.000243393
								9637.03	1.00333										9637.03	-0.00147
								9641.07	0.99017										9641.07	-0.000628594
								9645.02	0.99841										9645.02	0.00113
								9649.1	0.99932										9649.1	0.000155236
								9653.08	0.99972										9653.08	-8.66961e-05
								9657	0.99868										9657	-0.000202919
								9661.03	0.99815										9661.03	-0.000149756
								9665.04	0.9975										9665.04	-0.00032676
								9668.87	0.99559										9668.87	-0.000136844
								9672.84	0.99642										9672.84	0.000298091
								9676.84	0.99794										9676.84	0.000154257
								9680.82	0.99761										9680.82	-0.000219421
								9684.85	0.99612										9684.85	-0.000459122
								9688.81	0.99387										9688.81	-0.000335187
								9692.8	0.99337										9692.8	-0.000435664
								9696.8	0.99029										9696.8	0.000265567
								9700.79	0.99537										9700.79	0.000660539
								9704.75	0.9954										9704.75	-0.000146208
								9708.66	0.99407										9708.66	-0.000154036
								9712.59	0.99403										9712.59	-3.79856e-05
								9716.51	0.9936										9716.51	-6.88787e-05
								9720.57	0.99329										9720.57	-7.47083e-05
								9724.54	0.99278										9724.54	4.95186e-05
								9728.61	0.99345										9728.61	-5.39387e-05
								9732.56	0.99211										9732.56	-1.15093e-05
								9736.57	0.99311										9736.57	0.000265908
								9740.5	0.99395										9740.5	7.49166e-05
								9744.49	0.99341										9744.49	-8.09511e-05
								9748.46	0.993										9748.46	6.30503e-05
								9752.38	0.99359										9752.38	2.81694e-05
								9756.4	0.99289										9756.4	8.07613e-05
								9760.38	0.99389										9760.38	4.04934e-05
								9764.45	0.99285										9764.45	-0.000208731

## Sheet: Figure S37
Cu NPs-GDL														3D Cu-CS-GDL
Raman Shift (cm-1)	(-0.9)V	(-0.7)V	(-0.5)V	(-0.4)V	(-0.3)V	(-0.2)V	(-0.1)V	0	0.1V	Raman Shift (cm-1)	OCV			Raman Shift (cm-1)	(-0.9)V	Raman Shift (cm-1)	(-0.7)V	(-0.5)V	(-0.4)V	(-0.3)V	Raman Shift (cm-1)	(-0.2)V	Raman Shift (cm-1)	(-0.1)V	0	0.1V	OCV
50.1553	334.224	208.15	306.323	380.025	360.985	633.097	923.579	331.86	372.926	50.5995	162.389			50.6968	434.292	50.6172	1101.91	1775.93	2909.1	3619.5	50.6968	6033.52	50.6172	3619.5	4803.82	8433.89	21357.8
50.9798	338.156	207.143	298.272	371.329	351.48	618.044	899.425	325.729	361.836	51.4239	159.74			51.5212	427.35	51.4406	1158.14	1892.91	3137.19	3871.27	51.5212	5919.18	51.4406	3871.27	5100.19	8917.87	22546.7
51.8031	331.212	204.824	291.324	363.026	343.182	605.14	876.144	319.013	351.85	52.2472	155.838			52.3444	418.61	52.2649	1150.8	1910.92	3304.56	4108.6	52.3444	5791.29	52.2649	4108.6	5314.89	9259.59	23467.5
52.6273	322.806	201.905	284.678	354.882	334.81	593.079	853.065	312.217	343.172	53.0713	151.913			53.1686	410.812	53.088	1134.86	1890.2	3352.6	4227.58	53.1686	5647.25	53.088	4227.58	5327.99	9214.42	23756.4
53.4505	315.047	198.187	278.402	347.332	326.981	580.793	831.566	305.561	334.471	53.8944	148.191			53.9926	402.596	53.9121	1117.61	1868.1	3342.85	4157.39	53.9926	5504.7	53.9121	4157.39	5272.01	9047.43	23388.4
54.2745	308.451	194.237	271.662	340.067	320.157	569.997	810.772	299.337	325.595	54.7184	145.136			54.8156	394.237	54.7351	1100.7	1846.08	3311.41	4079.3	54.8156	5357.26	54.7351	4079.3	5193.73	8845.52	22847.2
55.0984	302.601	190.288	264.895	333.228	314.307	560.001	794.183	293.501	318.192	55.5412	142.745			55.6394	386.627	55.5589	1084.02	1824.34	3263.47	3992.07	55.6394	5225.3	55.5589	3992.07	5103.61	8647.62	22329.8
55.9212	297.792	186.665	260.676	326.928	308.821	550.205	777.709	288.021	312.256	56.365	140.782			56.4622	379.828	56.3827	1072.19	1802.41	3216.18	3919	56.4622	5097.77	56.3827	3919	5016.83	8462.44	21826.3
56.7449	293.779	183.444	256.769	321.311	303.748	540.728	763.766	282.875	307.093	57.1886	139.178			57.2858	373.738	57.2053	1060.65	1781.57	3175.12	3862.66	57.2858	4985.2	57.2053	3862.66	4934.27	8288.31	21366.6
57.5675	290.057	180.7	253.735	316.08	298.972	531.844	751.038	278.422	302.442	58.0112	137.936			58.1083	368.093	58.0288	1049.57	1761.66	3133.33	3806.76	58.1083	4857.84	58.0288	3806.76	4852.92	8124.3	20925.4
58.391	286.754	178.425	251.322	310.836	294.418	523.52	739.858	274.758	298.204	58.8346	136.728			58.9317	363.146	58.8513	1038.6	1744.33	3096.52	3757.14	58.9317	4777.07	58.8513	3757.14	4773.76	7967.84	20517.9
59.2134	283.88	176.529	249.527	306.768	289.976	516.091	730.98	271.155	294.406	59.6569	135.909			59.7541	358.588	59.6746	1028.7	1727.48	3060.59	3710.17	59.7541	4708.8	59.6746	3710.17	4693.84	7823.99	20136.4
60.0366	281.771	174.87	248.142	303.279	286.379	509.476	722.406	267.849	291.019	60.4801	135.302			60.5772	355.134	60.4968	1019.59	1713.2	3030.42	3666.52	60.5772	4649.99	60.4968	3666.52	4621.05	7682.05	19787.1
60.8588	280.293	173.783	246.812	299.969	283.051	503.666	714.252	264.908	288.256	61.3022	134.788			61.3994	352.514	61.3199	1010.76	1698.54	2998.63	3626.71	61.3994	4602.2	61.3199	3626.71	4551.16	7559.19	19449.4
61.6819	279.336	172.845	245.696	297.318	280.277	498.609	707.546	262.361	285.874	62.1242	134.295			62.2223	350.288	62.1419	1001.62	1684.45	2971.34	3590.53	62.2223	4563.52	62.1419	3590.53	4491.68	7443.15	19119
62.5038	278.737	172.018	244.764	295.137	277.888	494.214	702.089	260.228	283.889	62.9471	133.758			63.0442	348.443	62.9648	994.034	1670.81	2941.93	3562.36	63.0442	4526.72	62.9648	3562.36	4436.38	7329.75	18827.2
63.3257	278.647	171.315	243.874	293.282	275.816	490.488	697.295	258.433	282.266	63.7689	133.213			63.867	346.723	63.7866	986.535	1658.11	2912.19	3534.92	63.867	4493.08	63.7866	3534.92	4380.51	7217.67	18552.2
64.1484	278.55	170.688	242.895	291.485	274.516	487.361	694.212	256.81	280.886	64.5916	132.595			64.6887	345.109	64.6083	978.827	1646.13	2885.16	3507.84	64.6887	4459.01	64.6083	3507.84	4325.51	7104.46	18283.6
64.9701	278.298	170.012	241.828	290.031	273.467	485.242	691.184	255.446	279.753	65.4132	132.007			65.5112	343.503	65.4308	970.781	1633.45	2860.2	3480.88	65.5112	4427.36	65.4308	3480.88	4271.27	6991.47	18021.3
65.7926	278.084	169.186	240.51	288.871	273.205	483.684	687.505	254.051	278.517	66.2356	131.286			66.3327	341.921	66.2523	963.596	1620.84	2836.6	3454.24	66.3327	4392.76	66.2523	3454.24	4217.41	6876.97	17756.9
66.614	277.864	168.271	239.281	287.261	272.286	481.837	683.439	252.652	277.283	67.057	130.353			67.154	340.499	67.0747	955.79	1609.08	2811.67	3426.52	67.154	4352.72	67.0747	3426.52	4162.92	6767.07	17489.9
67.4363	277.659	167.202	237.512	285.282	271.097	479.586	678.483	251.217	275.767	67.8793	129.078			67.9763	339.119	67.8959	947.897	1596.72	2787	3398.09	67.9763	4308.88	67.8959	3398.09	4106.22	6673.04	17228.5
68.2575	277.04	165.972	235.874	282.963	270.218	476.758	672.499	249.238	272.567	68.7004	127.594			68.7974	337.031	68.7181	938.649	1583.4	2762.3	3368.48	68.7974	4254.58	68.7181	3368.48	4049.5	6584.54	16952.7
69.0786	275.921	164.558	234.046	280.37	269.037	473.252	664.915	247.568	270.33	69.5215	125.96			69.6194	334.574	69.5391	928.927	1570.17	2737.59	3337.92	69.6194	4205.46	69.5391	3337.92	3994.85	6490.66	16672.5
69.9006	274.414	162.867	231.648	277.574	267.266	469.307	656.512	245.263	268.042	70.3434	124.326			70.4404	331.651	70.3601	919.679	1557.21	2712.3	3305.56	70.4404	4140.46	70.3601	3305.56	3935.83	6386.09	16351.9
70.7215	272.581	160.806	229.387	274.235	264.762	465.043	647.661	242.386	265.76	71.1642	122.754			71.2612	328.226	71.1819	911.233	1543.52	2686.14	3267.88	71.2612	4076.54	71.1819	3267.88	3873.5	6277.22	16042.8
71.5423	270.208	158.675	227.04	270.333	261.811	460.151	637.816	239.233	263.309	71.985	121.275			72.0829	324.37	72.0026	902.755	1527.82	2658.54	3229.55	72.0829	3997.75	72.0026	3229.55	3809.56	6168.43	15738.7
72.364	267.539	156.583	224.566	266.317	258.402	454.394	627.866	236.004	259.917	72.8066	119.938			72.9035	319.918	72.8232	894.047	1511.43	2629.56	3190.18	72.9035	3926.58	72.8232	3190.18	3744.64	6059.28	15431
73.1845	264.553	154.564	221.991	262.114	253.586	448.395	619.152	232.796	256.219	73.6271	118.823			73.724	314.918	73.6447	885.47	1493.8	2599.16	3149.09	73.724	3854.87	73.6447	3149.09	3678.89	5943.88	15124.2
74.005	261.575	152.609	219.594	257.401	251.014	442.134	608.575	229.469	252.619	74.4475	117.753			74.5454	309.779	74.4651	876.224	1475.66	2567.52	3103.91	74.5454	3782.62	74.4651	3103.91	3612.89	5824.92	14819.4
74.8264	258.71	150.746	217.004	252.768	248.365	435.778	599.172	225.902	248.859	75.2688	116.67			75.3657	304.809	75.2854	865.733	1458.71	2534.54	3058	75.3657	3711.85	75.2854	3058	3546.56	5708.26	14516.2
75.6466	256.133	149.004	214.342	248.481	245.312	429.641	590.023	222.103	245.27	76.089	115.543			76.1859	300.543	76.1066	854.923	1442.42	2500.7	3014.45	76.1859	3640.53	76.1066	3014.45	3480.25	5594.15	14220.3
76.4668	253.709	147.371	211.841	244.39	242.175	423.599	581.209	218.316	241.878	76.9091	114.422			77.007	295.445	76.9267	843.997	1427.7	2466.15	2972.82	77.007	3571.23	76.9267	2972.82	3415.46	5484.98	13932.6
77.2878	251.512	145.889	209.46	240.548	238.929	418.014	572.739	214.956	238.564	77.7301	113.232			77.8269	290.16	77.7467	834.548	1413.92	2429.37	2932.14	77.8269	3508.8	77.7467	2932.14	3353.26	5382.88	13660.4
78.1077	249.574	144.488	207.523	238.001	235.843	412.956	564.797	211.242	235.385	78.5499	112.005			78.6468	284.797	78.5666	824.018	1401.03	2396.96	2893.34	78.6468	3452.94	78.5666	2893.34	3294.35	5285.52	13400.6
78.9276	247.886	143.322	205.714	235.995	233.042	408.424	557.518	207.962	232.331	79.3697	110.667			79.4666	280.112	79.3873	813.433	1389.63	2364.95	2856.48	79.4666	3400.97	79.3873	2856.48	3239.65	5191.23	13148.3
79.7473	246.364	142.472	204.055	233.381	229.923	404.36	551.205	205.697	229.441	80.1894	109.404			80.2872	276.629	80.207	801.194	1379.66	2333.26	2821.29	80.2872	3356.17	80.207	2821.29	3187.04	5095.87	12911.2
80.5679	245.088	141.671	202.375	230.81	226.858	400.81	545.611	204.045	226.738	81.0099	109.196			81.1067	273.965	81.0266	792.251	1370.74	2303.37	2789.76	81.1067	3316.03	81.0266	2789.76	3137.75	5004.92	12689.6
81.3874	244.074	140.95	201.214	229.128	224.205	397.838	539.932	203.069	224.324	81.8294	108.746			81.9262	272.126	81.846	784.93	1361.18	2274.9	2761.7	81.9262	3278.63	81.846	2761.7	3093.15	4922.13	12483.6
82.2068	243.247	140.326	200.113	228.326	221.939	395.135	534.512	203.335	222.152	82.6487	109.023			82.7455	271.226	82.6663	778.631	1353.14	2248.34	2735.13	82.7455	3243.99	82.6663	2735.13	3051.09	4846.26	12289.4
83.0261	242.578	139.761	199.076	227.687	220.328	392.438	529.374	202.096	220.276	83.468	109.287			83.5657	270.134	83.4856	773.34	1345.5	2224.06	2710.93	83.5657	3211.96	83.4856	2710.93	3014.01	4776.06	12106.2
83.8463	241.931	139.067	198.155	226.099	218.668	389.924	524.699	200.959	218.479	84.2881	109.494			84.3849	268.861	84.3047	771.604	1338.06	2202	2689.34	84.3849	3181.09	84.3047	2689.34	2977.45	4706.18	11928.4
84.6654	241.353	138.103	197.386	223.721	217.243	387.712	520.391	199.438	216.772	85.1071	109.413			85.2039	268.508	85.1237	769.676	1330.69	2182.37	2669.1	85.2039	3150.95	85.1237	2669.1	2942.02	4639.81	11759.8
85.4844	240.701	136.873	196.332	222.429	216.254	385.588	516.07	198.145	215.277	85.9261	109.112			86.0228	268.373	85.9436	767.269	1323.02	2164.68	2648.17	86.0228	3121.37	85.9436	2648.17	2907.98	4579.48	11596.3
86.3032	239.974	135.692	195.467	221.107	215.354	383.629	512.146	196.776	213.858	86.7449	108.692			86.8416	267.784	86.7625	762.835	1314.72	2148.66	2627.15	86.8416	3093.03	86.7625	2627.15	2875.11	4520.45	11437.3
87.122	239.129	134.499	194.768	219.386	214.846	381.705	508.415	195.703	212.621	87.5636	108.181			87.6613	267.025	87.5812	759.83	1305.83	2132.88	2606.35	87.6613	3057.27	87.5812	2606.35	2843.44	4463.77	11282.4
87.9407	238.186	133.633	193.523	217.736	214.28	379.775	504.31	194.831	211.382	88.3822	107.657			88.4799	266.433	88.3998	756.451	1297.04	2116.39	2586.11	88.4799	3027.67	88.3998	2586.11	2813.09	4410.02	11128.9
88.7602	237.218	132.955	192.149	216.37	213.321	377.907	499.836	193.529	210.225	89.2017	107.423			89.2984	265.153	89.2183	752.413	1288.82	2099.29	2567.03	89.2984	3000.53	89.2183	2567.03	2784.32	4358.04	10978.9
89.5787	235.95	132.329	190.395	214.816	212.595	375.835	496.42	192.77	208.723	90.0201	107.283			90.1168	263.418	90.0367	747.655	1280.25	2081.68	2549.4	90.1168	2974.4	90.0367	2549.4	2755.84	4306.86	10828.2
90.397	234.634	131.737	188.904	213.314	211.99	373.806	493.163	191.909	207.375	90.8384	107.187			90.935	261.671	90.855	741.99	1270.96	2063.75	2530.3	90.935	2950.26	90.855	2530.3	2726.8	4255.16	10677.8
91.2153	233.337	131.159	187.543	211.951	212.074	371.871	490.043	191.167	206.03	91.6566	106.007			91.7532	259.804	91.6741	736.548	1261.73	2045.47	2510.22	91.7532	2927.88	91.6741	2510.22	2696.81	4203.98	10527.5
92.0334	232.238	130.707	186.798	210.267	211.281	370.04	487.073	190.367	204.632	92.4746	104.653			92.5713	257.735	92.4922	731.69	1252.68	2026.96	2487.48	92.5713	2905.41	92.4922	2487.48	2665.75	4151.68	10377.7
92.8514	231.263	130.27	185.334	208.565	210.156	368.12	484.483	189.648	203.153	93.2926	102.981			93.3892	255.603	93.3102	726.455	1244.39	2008.25	2461.5	93.3892	2882.28	93.3102	2461.5	2634.94	4099.06	10230.8
93.6694	230.36	129.839	184.047	207.086	208.108	366.218	481.361	189.062	201.49	94.1105	101.282			94.2081	253.363	94.1281	720.844	1236.17	1989.71	2434.1	94.2081	2856.42	94.1281	2434.1	2604.15	4046.49	10082.8
94.4872	229.604	129.351	182.858	205.749	205.347	363.757	477.974	188.122	199.826	94.9282	100.131			95.0258	251.023	94.9458	715.262	1227.98	1971.76	2408.39	95.0258	2830.86	94.9458	2408.39	2572.15	3993.78	9938.25
95.3049	228.727	128.962	181.627	204.006	202.347	361.391	474.288	186.893	198.072	95.7459	99.1743			95.8435	248.644	95.7635	709.46	1220.23	1953.4	2382.33	95.8435	2802.89	95.7635	2382.33	2540.1	3940.56	9795.81
96.1235	228.103	128.054	180.581	202.126	199.217	359.03	470.897	185.837	196.296	96.5644	98.3715			96.661	246.5	96.581	703.919	1212.8	1935.66	2355.96	96.661	2774.15	96.581	2355.96	2509.17	3887.89	9656.95
96.941	227.585	127.115	179.295	200.312	196.078	357.192	467.591	184.728	194.471	97.3819	97.6931			97.4784	244.468	97.3985	698.22	1204.87	1916.41	2330.12	97.4784	2744.94	97.3985	2330.12	2479.35	3836.69	9518.07
97.7584	227.24	126.054	178.148	198.5	193.423	356.004	464.178	183.427	192.848	98.1992	97.1622			98.2958	242.409	98.2158	692.378	1196.69	1896.98	2308.18	98.2958	2715.24	98.2158	2308.18	2450.09	3787.16	9384.85
98.5757	227.222	125.02	176.852	196.82	191.424	354.318	460.853	182.105	191.563	99.0164	96.679			99.113	240.185	99.033	686.508	1188.75	1877.71	2284.74	99.113	2685.24	99.033	2284.74	2421	3738.3	9259.24
99.3929	227.457	123.874	175.792	195.152	190.792	352.647	457.532	180.699	190.466	99.8336	96.2691			99.9301	237.962	99.8502	681.557	1180.29	1858.65	2260.48	99.9301	2653.03	99.8502	2260.48	2393.46	3690.03	9134.65
100.21	227.861	122.747	174.803	193.929	189.839	351.01	453.987	179.365	189.524	100.651	95.9121			100.747	235.655	100.667	677.27	1171.92	1840.06	2236.18	100.747	2625.27	100.667	2236.18	2366.33	3644.21	9015.88
101.027	228.662	121.672	173.795	192.874	188.256	349.42	450.374	178.095	188.639	101.468	95.6283			101.564	233.308	101.484	672.33	1163.62	1822.18	2212.67	101.564	2599.53	101.484	2212.67	2340.58	3602.07	8902.56
101.844	229.562	120.601	172.886	191.16	186.235	347.76	446.952	177.118	187.824	102.284	95.4136			102.381	230.961	102.301	666.707	1155.85	1804.7	2189.54	102.381	2574.66	102.301	2189.54	2317.25	3562.6	8790.72
102.661	230.454	119.669	172.231	189.385	185.093	346.212	443.771	176.132	187.051	103.101	95.2476			103.198	228.73	103.118	661.217	1148.32	1787.13	2166.53	103.198	2551.12	103.118	2166.53	2294.68	3523.98	8681.87
103.477	231.337	118.789	171.494	187.579	184.928	344.65	441.148	175.201	186.531	103.918	95.2514			104.014	226.541	103.934	656.105	1140.75	1769.47	2144.38	104.014	2531.59	103.934	2144.38	2272.19	3484.87	8567.05
104.294	232.097	117.978	170.879	185.894	184.44	343.08	439.149	174.583	186.015	104.734	95.3068			104.831	224.335	104.751	651.047	1132.7	1751.53	2122.52	104.831	2509.49	104.751	2122.52	2248.77	3447.91	8461.12
105.11	232.596	117.204	170.554	184.208	183.858	341.308	437.423	173.88	185.62	105.551	95.4016			105.647	222.023	105.567	646.048	1124.16	1733.62	2101.66	105.647	2487.64	105.567	2101.66	2229.24	3412.25	8365.08
105.926	232.901	116.478	170.112	182.709	183.231	339.076	435.803	172.919	185.004	106.367	95.4981			106.463	219.637	106.383	640.6	1115.08	1716.09	2081.54	106.463	2466.3	106.383	2081.54	2211.2	3377.98	8277.09
106.742	232.235	115.842	169.642	181.501	182.481	336.817	433.25	172.09	184.199	107.182	95.3129			107.279	217.111	107.2	635.507	1105.35	1699.33	2060.57	107.279	2445.11	107.2	2060.57	2194.73	3344.86	8192.47
107.558	231.342	115.211	169.305	180.171	181.661	334.529	429.473	171.365	183.178	107.998	95.068			108.095	214.417	108.016	631.47	1096.95	1683.14	2039.78	108.095	2424.09	108.016	2039.78	2178.92	3313.65	8111.69
108.374	230.613	114.663	169.062	179.136	180.494	332.152	425.561	170.51	182.003	108.814	94.9543			108.911	211.925	108.832	628.227	1088.21	1667.29	2018.47	108.911	2402.7	108.832	2018.47	2162.42	3282.41	8031.13
109.19	229.728	114.173	168.685	178.185	179.473	329.768	421.116	169.204	180.723	109.63	94.6789			109.726	210.114	109.647	623.919	1079.1	1651.77	1997.1	109.726	2380.24	109.647	1997.1	2145.41	3251.99	7950.01
110.006	228.861	113.809	168.463	177.63	177.81	327.292	415.848	167.704	179.289	110.446	94.1416			110.542	208.725	110.463	619.447	1068.61	1636.92	1976.32	110.542	2356.73	110.463	1976.32	2128.21	3220.08	7870.86
110.821	227.815	113.422	168.191	177.792	175.283	324.843	411.694	165.944	177.87	111.261	93.597			111.358	207.512	111.279	614.449	1057.79	1622.38	1955.9	111.358	2332.09	111.279	1955.9	2111.41	3182.06	7791.46
111.637	226.511	113.062	167.678	177.569	173.457	322.792	407.604	164.118	176.395	112.077	93.061			112.173	206.438	112.093	609.296	1047.99	1607.79	1936.63	112.173	2306.27	112.093	1936.63	2091.99	3146.15	7703.78
112.452	224.898	112.709	167.265	177.307	171.916	320.542	404.093	162.366	174.874	112.892	92.5651			112.989	205.557	112.909	600.141	1038.24	1592.56	1917.4	112.989	2279.62	112.909	1917.4	2071.16	3110.54	7617.86
113.268	223.048	112.385	166.394	176.921	170.767	317.939	400.523	160.656	173.352	113.708	92.0718			113.804	204.867	113.724	593.407	1028.44	1574.69	1897.57	113.804	2252.72	113.724	1897.57	2049.92	3076.36	7531.66
114.082	221.115	112.033	165.525	176.302	169.488	314.99	397.058	159.147	171.847	114.522	91.586			114.619	204.201	114.539	586.574	1018.09	1557.96	1876.85	114.619	2226.04	114.539	1876.85	2027.55	3042.03	7442.04
114.897	219.305	111.795	164.479	175.579	168.315	311.779	392.994	157.566	170.412	115.337	91.0902			115.433	203.477	115.355	579.379	1008.85	1540.98	1855.4	115.433	2203.62	115.355	1855.4	2002.48	3006.91	7351.78
115.712	217.585	111.488	163.461	174.735	167.224	308.485	388.694	156.113	169.226	116.152	90.5538			116.248	202.808	116.17	571.708	1000.68	1523.34	1834.26	116.248	2178.34	116.17	1834.26	1977.47	2970.49	7258.26
116.527	215.713	111.186	161.97	173.89	166.13	305.403	387.547	154.835	168.458	116.967	90.0178			117.063	202.147	116.983	563.71	991.139	1505.22	1813.72	117.063	2152.27	116.983	1813.72	1952.24	2931.92	7165.14
117.342	213.854	110.846	160.282	172.171	165.091	302.24	408.724	154.002	167.833	117.782	89.3913			117.878	201.479	117.798	556.126	980.45	1486.52	1793.57	117.878	2125.92	117.798	1793.57	1926.74	2892.21	7076.41
118.156	211.666	110.547	158.732	170.085	163.979	299.704	380.903	153.049	167.227	118.596	89.0045			118.693	200.614	118.613	548.487	968.778	1467.15	1773.47	118.693	2099.83	118.613	1773.47	1901.23	2854.29	6987.81
118.971	209.897	110.199	157.165	168.727	162.557	297.407	382.657	152.127	166.604	119.41	88.5916			119.507	199.389	119.428	540.916	956.912	1447.07	1752.33	119.507	2074.7	119.428	1752.33	1875.59	2817.35	6899.6
119.785	208.712	109.808	155.47	167.538	161.085	295.382	376.299	151.397	165.942	120.225	88.1847			120.321	197.487	120.242	533.818	945.411	1426.61	1730.63	120.321	2050.84	120.242	1730.63	1849.65	2782.92	6812.28
120.6	207.088	109.474	153.856	166.505	159.295	293.336	374.964	150.766	165.218	121.039	87.7982			121.135	195.246	121.055	527.6	933.484	1406.06	1708.44	121.135	2027.98	121.055	1708.44	1824.45	2749.9	6726.17
121.414	205.382	109.109	151.674	165.01	157.716	291.116	371.715	150.11	164.49	121.853	87.3841			121.949	192.944	121.87	520.878	921.138	1385.35	1686.2	121.949	2005.64	121.87	1686.2	1801.18	2717.51	6642.63
122.227	203.694	108.754	149.973	163.696	155.988	289.015	370.673	149.211	163.718	122.666	87.0116			122.764	190.677	122.684	514.185	909.088	1364.87	1663.54	122.764	1983.17	122.684	1663.54	1779.31	2686.51	6564
123.041	201.998	108.319	148.355	162.502	154.313	287.714	369.095	148.546	162.998	123.481	86.6092			123.577	188.317	123.498	508.118	897.534	1345.01	1640.56	123.577	1961.05	123.498	1640.56	1757.72	2656.1	6488.51
123.855	200.276	107.93	147.06	161.35	152.684	286.043	367.645	147.722	162.295	124.295	86.1696			124.391	185.657	124.311	502.555	886.305	1326.38	1617.81	124.391	1940.49	124.311	1617.81	1738.11	2627.01	6415.33
124.668	198.672	107.39	145.886	160.259	150.984	284.097	365.375	146.897	161.565	125.108	85.6851			125.205	182.828	125.125	496.922	875.39	1308.57	1594.88	125.205	1921.97	125.125	1594.88	1719.58	2600.21	6343.23
125.482	196.898	106.767	144.683	159.172	150.173	282.022	362.713	145.842	160.862	125.921	84.9616			126.017	181.048	125.939	491.274	865.123	1292.25	1571.77	126.017	1902.39	125.939	1571.77	1699.17	2575.21	6271.45
126.296	195.178	106.139	143.55	158.004	149.095	279.908	359.805	144.893	160.12	126.735	84.2374			126.831	179.498	126.752	486.687	855.202	1277.43	1548.73	126.831	1882.77	126.752	1548.73	1679.33	2550.3	6202.77
127.11	193.374	105.417	142.255	156.985	147.724	277.728	356.573	143.937	159.304	127.548	83.8414			127.644	178.628	127.565	482.878	845.702	1264.03	1527.54	127.644	1863.43	127.565	1527.54	1661.03	2526.31	6136.55
127.922	191.485	104.684	141.079	156.58	146.318	275.29	353.594	142.907	158.337	128.361	83.6724			128.458	177.297	128.378	479.786	836.636	1251.68	1508.34	128.458	1844.56	128.378	1508.34	1643.99	2504.22	6072.81
128.735	191.074	103.863	139.907	156.02	144.893	272.71	350.779	142.307	157.303	129.174	83.9018			129.27	175.939	129.192	476.441	827.889	1240.34	1489.8	129.27	1826.16	129.192	1489.8	1628.63	2481.87	6011.13
129.549	190.241	103.035	138.811	155.28	143.972	269.671	348.116	141.956	156.248	129.987	83.5747			130.083	174.723	130.004	473.739	819.326	1229.88	1471.79	130.083	1808.57	130.004	1471.79	1614.15	2459.36	5951.03
130.361	189.053	102.112	137.748	154.547	142.878	266.632	345.872	141.565	155.136	130.8	83.1992			130.897	173.547	130.817	470.433	810.862	1219.95	1455.14	130.897	1791.95	130.817	1455.14	1599.98	2437.46	5892.52
131.174	187.692	101.131	136.915	153.821	141.904	263.864	343.307	141.257	153.958	131.613	82.7925			131.709	172.421	131.63	467.449	802.663	1211.25	1440.03	131.709	1775.5	131.63	1440.03	1587.24	2416.4	5839.86
131.986	186.306	100.063	135.859	152.893	140.818	261.259	340.784	140.767	152.951	132.426	82.3855			132.522	171.356	132.442	463.953	794.781	1201.98	1426.29	132.522	1760.3	132.442	1426.29	1575.51	2396.58	5786.46
132.799	184.955	98.8921	134.916	151.467	140.108	258.802	338.258	140.291	151.822	133.237	82.0982			133.333	170.612	133.255	460.344	787.327	1192	1414.23	133.333	1745.66	133.255	1414.23	1564.89	2378.71	5739.55
133.612	184.007	97.7815	134.123	149.787	139.569	256.567	335.675	139.741	150.744	134.05	81.9691			134.146	169.233	134.067	456.762	780.674	1181.62	1402.45	134.146	1732.02	134.067	1402.45	1555.74	2361.46	5698.04
134.423	183.152	96.9232	133.683	148.538	138.988	254.496	333.233	138.914	149.676	134.862	81.7232			134.959	167.813	134.879	452.995	774.089	1170.88	1390.8	134.959	1719.46	134.879	1390.8	1546.44	2344.54	5658.48
135.236	182.712	96.0297	133.727	147.275	138.587	252.577	330.828	138.158	148.893	135.674	81.3389			135.77	166.386	135.692	449.21	768.668	1159.91	1379.46	135.77	1707.52	135.692	1379.46	1536.98	2325.7	5624.4
136.047	182.587	95.2597	133.806	146.279	138.308	250.606	328.482	137.466	148.009	136.487	81.144			136.583	165.003	136.503	444.867	762.733	1148.58	1368.63	136.583	1695.92	136.503	1368.63	1527.18	2306.81	5591.96
136.86	183.289	94.8844	134.114	145.507	138.125	248.93	326.371	136.514	147.148	137.298	81.1652			137.394	163.764	137.315	441.201	756.315	1137.06	1357.71	137.394	1684.38	137.315	1357.71	1517.76	2289.42	5560.72
137.672	183.05	94.559	134.349	144.811	138.111	247.577	325.012	135.496	146.586	138.11	81.2144			138.206	162.676	138.127	437.405	750.54	1125.54	1346.66	138.206	1673.26	138.127	1346.66	1507.96	2272.92	5530.46
138.483	182.429	94.2814	134.296	144.197	138.059	246.549	323.378	134.605	146.336	138.921	81.2519			139.017	161.895	138.939	432.789	745.358	1114.69	1335.18	139.017	1662.45	138.939	1335.18	1497.54	2257.25	5500.81
139.295	181.78	94.1805	134.425	143.171	137.877	245.716	321.715	133.863	146.12	139.733	81.299			139.829	161.441	139.75	429.026	740.482	1104.27	1324.03	139.829	1653.43	139.75	1324.03	1486.04	2242.49	5471.26
140.106	181.189	94.1682	134.175	142.715	137.485	244.99	319.885	133.236	146.007	140.544	81.3478			140.641	161.262	140.562	425.44	735.738	1094.18	1312.4	140.641	1644.7	140.562	1312.4	1474.97	2229.12	5440.8
140.918	180.596	94.2507	133.93	142.286	136.818	244.444	317.393	132.703	145.869	141.356	81.2899			141.452	161.18	141.372	422.668	731.232	1083.99	1300.73	141.452	1635.25	141.372	1300.73	1464.37	2217.5	5408.03
141.729	179.909	94.7293	133.448	141.716	135.741	244.102	315.787	132.2	145.773	142.167	81.1899			142.263	161.256	142.184	420.146	726.607	1075.4	1289.43	142.263	1625.8	142.184	1289.43	1453.81	2205.41	5372.64
142.54	179.152	95.0779	132.952	141.32	135.127	243.879	314.795	131.645	145.625	142.978	81.0999			143.074	161.375	142.995	419.045	721.551	1066.4	1278.46	143.074	1616.86	142.995	1278.46	1443.71	2194.24	5334.77
143.351	178.438	95.2798	132.342	141.493	134.532	243.351	313.564	131.225	145.523	143.789	81.0359			143.885	161.41	143.806	418.617	717.242	1058.3	1267.87	143.885	1608.15	143.806	1267.87	1433.31	2184.66	5298.8
144.162	177.763	95.1484	131.579	141.431	133.896	242.666	312.817	131.088	145.365	144.6	80.9317			144.696	161.342	144.616	417.774	713.525	1050.43	1257.56	144.696	1599.75	144.616	1257.56	1422.36	2176.06	5263.92
144.973	177.137	94.9848	130.947	141.195	132.986	241.782	311.625	131.2	145.188	145.41	80.8339			145.506	161.262	145.428	416.633	709.937	1043.03	1247.36	145.506	1591.57	145.428	1247.36	1411.66	2164.03	5227.41
145.784	176.685	94.7237	130.136	141.389	132.047	240.752	309.573	131.291	145.074	146.221	80.7487			146.317	161.139	146.238	414.521	706.566	1035.57	1237.13	146.317	1583.65	146.238	1237.13	1402.63	2152.47	5191.61
146.594	176.212	94.4784	129.34	140.561	131.14	240.152	307.256	131.32	144.891	147.031	80.6496			147.127	160.479	147.049	411.975	703.943	1027.78	1227.87	147.127	1575.61	147.049	1227.87	1395.03	2140.84	5160.23
147.404	176.325	94.203	129.17	138.9	130.356	239.535	305.009	131.358	144.507	147.842	80.607			147.938	159.789	147.859	408.847	701.759	1019.63	1218.91	147.938	1566.96	147.859	1218.91	1389.84	2127.79	5129.78
148.215	175.362	93.9702	128.707	137.278	129.269	238.914	302.767	131.06	144.1	148.652	80.5328			148.748	159.014	148.67	406.198	700.111	1010.88	1210.28	148.748	1557.73	148.67	1210.28	1383.49	2111.25	5099.79
149.025	174.566	93.6944	127.658	136.31	128.265	237.958	300.888	130.771	143.762	149.463	80.4541			149.559	158.469	149.479	403.364	698.667	1001.91	1201.81	149.559	1547.04	149.479	1201.81	1375.57	2093.5	5071.93
149.835	173.89	93.3456	126.915	135.166	127.506	236.961	299.283	130.576	143.23	150.273	80.4533			150.368	157.928	150.289	399.979	695.981	992.416	1193.11	150.368	1536.38	150.289	1193.11	1368.86	2076.48	5044.98
150.645	173.251	92.9234	126.566	133.899	126.959	235.727	297.372	130.223	143.085	151.082	80.4792			151.179	157.542	151.1	396.139	692.677	982.447	1183.86	151.179	1526.71	151.1	1183.86	1360.59	2060.98	5019.93
151.455	172.781	92.4736	126.447	133.042	126.732	234.565	295.497	129.721	142.576	151.893	80.4895			151.988	157.165	151.909	393.345	688.977	972.294	1174.38	151.988	1516.11	151.909	1174.38	1352.52	2048.55	4994.85
152.265	172.49	91.9071	126.199	132.014	126.587	233.469	293.848	129.387	142.229	152.702	80.5017			152.798	156.796	152.719	390.675	684.365	962.357	1164.55	152.798	1504.53	152.719	1164.55	1343.38	2037.61	4967.28
153.074	172.231	91.3024	125.822	133.502	126.277	232.392	292.046	129.064	141.908	153.511	80.5179			153.608	156.374	153.529	388.283	679.265	953.236	1154.5	153.608	1491.22	153.529	1154.5	1332.93	2027.38	4938.86
153.884	172.006	90.9696	125.232	133.961	126.21	231.317	289.736	128.785	141.616	154.321	80.498			154.417	155.8	154.338	386.207	674.269	945.068	1144.1	154.417	1475.99	154.338	1144.1	1321.18	2018.32	4909.72
154.693	171.792	90.6759	124.731	134.437	126.183	230.154	288.476	128.539	141.243	155.13	80.5963			155.226	155.189	155.148	382.98	669.236	937.835	1134.44	155.226	1461.71	155.148	1134.44	1312.73	2009.47	4879.8
155.502	171.589	90.4865	124.079	133.669	126.088	228.474	287.444	127.961	140.92	155.94	80.5174			156.036	154.446	155.957	380.266	663.868	930.302	1124.64	156.036	1450.52	155.957	1124.64	1280.62	2000.1	4850.28
156.312	171.364	90.3184	123.355	131.538	125.91	226.603	286.293	127.362	140.43	156.749	80.1256			156.845	153.63	156.765	376.988	658.509	922.477	1114.32	156.845	1440.98	156.765	1114.32	1283.29	1990.2	4821.67
157.121	171.13	90.2324	123.44	129.105	125.64	224.634	285.356	126.755	139.938	157.558	79.5864			157.653	152.678	157.575	374.055	653.122	914.381	1103.72	157.653	1431.61	157.575	1103.72	1272.91	1982.28	4792.63
157.93	170.595	90.2612	122.92	127.479	125.522	222.696	284.848	126.234	139.425	158.366	78.6783			158.463	151.636	158.384	371.275	646.981	906.488	1092.87	158.463	1424.9	158.384	1092.87	1264.41	1970.02	4764.23
158.739	170.054	90.2992	122.139	126.09	125.164	220.713	284.831	125.711	138.898	159.176	78.0713			159.271	150.435	159.192	368.793	640.833	898.556	1082.31	159.271	1420.66	159.192	1082.31	1255.48	1958.6	4737.16
159.548	169.471	90.3604	121.56	124.376	124.613	218.987	284.465	125.131	138.34	159.984	77.5037			160.08	149.122	160.002	366.522	634.797	890.669	1070.69	160.08	1414.73	160.002	1070.69	1249.18	1947.91	4712.31
160.356	168.853	90.2223	120.866	122.75	123.652	217.481	284.031	124.451	137.772	160.792	76.9756			160.889	147.653	160.81	364.611	628.916	882.651	1059.35	160.889	1408.15	160.81	1059.35	1242.88	1938.13	4688.9
161.164	167.903	90.0596	120.282	122.585	122.872	216.192	283.243	123.834	137.276	161.602	76.4883			161.697	146.116	161.618	361.475	623.063	874.595	1048.24	161.697	1401.01	161.618	1048.24	1236.78	1927.88	4669.16
161.973	166.895	89.7878	119.532	122.617	122.041	215.067	281.97	123.157	136.844	162.41	75.9175			162.505	144.538	162.426	358.679	617.313	866.346	1037.59	162.505	1393.59	162.426	1037.59	1231.22	1918.45	4652.22
162.781	165.683	89.4832	118.87	122.616	121.35	214.12	280.46	122.633	136.335	163.218	75.2499			163.313	143.047	163.235	355.832	611.613	858.025	1027.86	163.313	1386.37	163.235	1027.86	1226.4	1908.16	4636.62
163.589	164.631	89.0803	118.142	122.812	120.594	213.205	278.594	122.021	136.306	164.026	74.6146			164.122	141.899	164.043	352.878	605.712	849.668	1018.67	164.122	1379.48	164.043	1018.67	1222.42	1901.48	4617.17
164.397	163.764	88.6783	117.309	123.184	119.792	212.248	276.833	121.465	136.444	164.834	74.0648			164.93	140.777	164.851	349.531	600.159	841.141	1009.59	164.93	1373.47	164.851	1009.59	1218.69	1897.05	4608.55
165.206	162.955	88.2711	116.501	123.842	119.104	210.949	275.031	121.064	136.591	165.642	73.8064			165.738	139.616	165.658	346.318	594.852	832.501	1000.52	165.738	1368.63	165.658	1000.52	1215.86	1895.28	4609.97
166.013	162.128	87.8196	116.081	123.788	118.401	209.627	272.89	120.783	136.779	166.45	73.9857			166.545	138.496	166.467	342.577	589.032	823.487	991.166	166.545	1364.94	166.467	991.166	1213.22	1896.35	4615.99
166.821	161.461	87.2835	115.094	123.323	117.521	208.304	271.128	120.494	137.044	167.257	74.377			167.353	137.409	167.274	339.563	583.461	814.594	982.092	167.353	1363.58	167.274	982.092	1210.43	1899.37	4624.97
167.628	160.795	86.6737	113.93	123.078	117.03	207.019	269.619	120.016	137.001	168.064	74.8431			168.161	136.622	168.082	336.442	577.96	806.348	973.937	168.161	1359.83	168.082	973.937	1207.55	1902.24	4635.63
168.436	160.15	86.232	113.239	122.731	116.522	205.797	268.255	119.85	136.833	168.873	75.0538			168.968	135.872	168.889	333.649	572.675	798.407	965.827	168.968	1359.68	168.889	965.827	1205.02	1905.11	4647.32
169.244	159.469	85.7764	112.934	122.171	116.128	204.617	266.874	119.643	136.676	169.68	73.9677			169.775	135.075	169.696	330.612	567.593	790.669	957.566	169.775	1359.24	169.696	957.566	1202.35	1907.5	4661.04
170.051	158.792	85.3401	112.742	121.547	115.996	203.377	265.492	119.435	136.203	170.487	73.7311			170.582	133.9	170.504	327.99	562.937	783.182	948.862	170.582	1359.27	170.504	948.862	1199.71	1909.85	4682.65
170.858	158.019	84.8324	113.093	120.575	115.868	202.155	264.306	119.08	135.7	171.294	73.4402			171.389	133.063	171.311	325.169	558.862	775.751	940.34	171.389	1360.39	171.311	940.34	1195.25	1911.42	4694.19
171.665	157.219	84.3152	113.572	119.465	115.649	200.757	262.986	118.95	135.13	172.101	73.4354			172.196	133.09	172.118	322.499	555.01	768.486	931.527	172.196	1354.78	172.118	931.527	1189.81	1911.9	4699.55
172.472	156.433	83.7939	114.296	118.054	115.276	199.334	261.401	118.902	134.519	172.907	73.0161			173.004	133.257	172.925	319.897	551.301	761.466	922.521	173.004	1344.7	172.925	922.521	1182.63	1909.85	4702.19
173.278	155.492	83.3969	115.757	116.379	114.777	197.626	259.551	118.787	133.862	173.715	72.7436			173.81	133.357	173.731	317.713	547.433	754.616	912.563	173.81	1332.48	173.731	912.563	1174.03	1902.16	4687.84
174.085	154.311	83.3635	116.919	115.473	114.507	195.556	258.144	118.744	133.195	174.522	72.5455			174.617	133.211	174.538	316.438	543.17	748.15	902.357	174.617	1317.27	174.538	902.357	1164.42	1891.59	4664.98
174.892	153.108	83.4413	118.486	114.856	113.789	193.433	256.569	118.579	132.522	175.328	72.4258			175.423	132.89	175.344	314.947	538.554	742.08	891.378	175.423	1295.34	175.344	891.378	1153.6	1878.84	4634.14
175.699	151.989	83.55	117.455	114.794	113.086	191.489	254.799	118.182	131.885	176.134	72.5908			176.23	132.325	176.151	313.1	533.401	736.142	879.948	176.23	1273.15	176.151	879.948	1139.86	1863.31	4592.97
176.505	150.922	83.3153	110.606	114.536	112.465	189.805	252.738	117.129	131.181	176.941	72.9339			177.036	131.665	176.957	311.005	527.724	730.336	869.138	177.036	1257.32	176.957	869.138	1128.12	1846.87	4542.19
177.311	149.764	83.0256	108.854	114.709	111.696	188.298	250.484	116.062	130.598	177.747	73.3264			177.842	130.895	177.764	307.803	521.953	724.658	859.534	177.842	1241.23	177.764	859.534	1115.18	1830.91	4491.82
178.117	148.632	82.7209	109.117	114.514	110.908	187.093	247.837	115.136	130.226	178.553	73.6407			178.648	130.053	178.57	304.431	516.794	718.954	850.468	178.648	1227.4	178.57	850.468	1101.81	1813.08	4447.64
178.923	147.473	82.4045	108.325	114.127	110.289	186.243	245.21	114.494	129.822	179.359	73.8842			179.454	129.165	179.376	300.722	512.153	713.668	841.287	179.454	1212.88	179.376	841.287	1089.34	1795.31	4405.71
179.729	146.381	82.0266	107.218	113.871	109.633	185.783	242.994	113.969	129.436	180.164	74.0564			180.26	128.155	180.182	296.667	507.386	705.596	832.033	180.26	1198.66	180.182	832.033	1077.78	1778.52	4364.05
180.535	145.399	81.6836	106.572	113.942	109.225	185.183	241.421	113.661	129.014	180.97	74.0595			181.065	127.13	180.987	293.319	502.567	700.69	822.635	181.065	1186.32	180.987	822.635	1067.52	1760.67	4328.82
181.341	144.557	81.3209	105.772	113.54	108.661	184.449	240.603	113.352	128.567	181.776	73.8942			181.871	126.113	181.793	290.647	497.288	697.496	813.045	181.871	1177.96	181.793	813.045	1057.63	1744.08	4294.99
182.146	143.827	80.9636	104.592	112.95	107.937	183.647	239.148	112.993	128.114	182.581	73.8499			182.676	125.087	182.599	287.815	491.143	691.082	803.774	182.676	1165.4	182.599	803.774	1049.76	1725.48	4258.61
182.952	143.393	80.7989	103.631	112.514	107.802	182.768	237.678	112.532	127.553	183.387	73.6966			183.482	124.418	183.404	285.337	485.09	684.207	794.561	183.482	1155.49	183.404	794.561	1040.11	1707.89	4230.66
183.757	143.182	80.5799	103.169	111.976	107.061	181.909	236.445	112.071	127.011	184.192	73.4906			184.287	123.783	184.209	282.424	480.542	675.499	785.545	184.287	1142.59	184.209	785.545	1031.08	1691.71	4199.52
184.562	143.202	80.4597	102.911	111.53	106.276	181.093	235.343	111.703	126.438	184.997	73.2599			185.092	123.208	185.014	279.687	477.195	666.635	776.797	185.092	1129.36	185.014	776.797	1022.89	1676.82	4169.34
185.367	143.342	80.4179	102.641	111.018	104.843	180.156	234.298	111.341	125.754	185.802	73.149			185.897	122.685	185.819	277.225	474.529	658.151	768.274	185.897	1121.19	185.819	768.274	1014.58	1663.56	4141.77
186.172	143.163	80.3728	102.679	110.737	103.916	177.706	233.08	111.212	125.097	186.607	73.0989			186.702	122.215	186.624	274.809	473.286	650.374	759.723	186.702	1114.41	186.624	759.723	1006.59	1652.21	4111.65
186.977	142.904	80.3025	102.83	110.434	103.296	176.688	231.748	111.066	124.353	187.412	73.0273			187.507	121.891	187.429	272.673	472.389	643.502	751.313	187.507	1106.57	187.429	751.313	998.131	1642.32	4085.55
187.782	142.699	80.2205	103.024	110.266	103.198	176.128	230.505	111.15	123.845	188.217	72.9999			188.312	121.692	188.234	270.328	470.371	637.335	742.91	188.312	1098.73	188.234	742.91	989.324	1630.34	4059.18
188.587	142.646	80.1238	103.316	109.729	103.321	175.607	229.148	111.091	123.426	189.021	72.9994			189.117	121.492	189.039	268.546	467.98	632.066	734.658	189.117	1091.06	189.039	734.658	980.131	1616.4	4032.66
189.392	142.742	79.9592	103.551	109.603	104.393	175.189	227.991	111.271	123.167	189.826	72.9936			189.921	121.308	189.842	266.733	465.536	627.328	726.558	189.921	1083.71	189.842	726.558	970.242	1604.16	4006.21
190.195	142.87	79.806	103.466	109.374	104.67	174.765	226.652	110.939	123.089	190.631	73.0814			190.726	121.059	190.647	264.926	461.652	622.967	718.86	190.726	1075.81	190.647	718.86	960.844	1592.14	3980.12
191	142.911	79.5605	103.091	109.186	105.04	174.361	225.084	110.684	122.929	191.435	73.1977			191.53	120.781	191.451	263.396	457.795	617.891	711.755	191.53	1066.6	191.451	711.755	950.932	1580.7	3954.97
191.804	142.682	79.3208	102.678	108.768	104.837	173.855	223.399	110.433	122.794	192.239	73.2847			192.334	120.438	192.255	261.548	453.62	608.895	705.616	192.334	1056.63	192.255	705.616	941.86	1570.37	3929.71
192.608	142.09	78.7975	101.952	108.003	104.139	173.305	221.699	110.228	122.48	193.042	73.3409			193.138	120.091	193.06	260.091	447.831	602.739	700.49	193.138	1047.37	193.06	700.49	934.079	1559.66	3903.18
193.412	141.414	78.1972	101.294	107.139	103.281	172.731	219.767	109.807	122.167	193.846	72.8282			193.941	119.798	193.864	258.36	442.389	597.052	695.881	193.941	1038.59	193.864	695.881	926.816	1548.86	3871.98
194.216	140.699	77.5784	100.596	106.138	101.51	171.882	217.929	109.467	121.804	194.65	72.9668			194.745	119.519	194.668	257.081	437.154	591.779	691.432	194.745	1030.07	194.668	691.432	919.385	1535.8	3840.16
195.02	139.907	76.935	99.7482	105.06	99.5222	171.227	216.377	108.958	121.321	195.454	72.6187			195.549	119.344	195.471	255.792	432.245	586.492	686.647	195.549	1021.71	195.471	686.647	912.182	1522.58	3807.65
195.824	139.046	76.2708	99.0149	104.093	98.3858	170.318	214.678	108.243	120.803	196.258	70.8181			196.353	119.193	196.274	254.615	427.774	581.224	681.59	196.353	1013.43	196.274	681.59	904.75	1508.43	3772.65
196.627	138.4	75.7033	98.3436	103.214	97.5568	169.663	212.62	107.434	120.27	197.062	64.1581			197.157	118.992	197.078	253.449	423.632	575.791	676.248	197.157	1005.1	197.078	676.248	898.985	1493.88	3736.47
197.43	137.864	75.1714	97.7818	102.21	97.0587	168.973	210.694	106.578	119.709	197.865	68.0111			197.96	118.435	197.881	252.108	419.321	568.067	670.859	197.96	996.826	197.881	670.859	893.435	1479.95	3700.24
198.234	137.238	74.777	97.1406	101.356	96.2284	168.254	208.543	105.663	119.158	198.668	68.7442			198.763	117.76	198.685	250.289	414.877	562.608	665.192	198.763	989.147	198.685	665.192	888.437	1466.14	3664.22
199.037	136.533	74.4661	96.8346	100.984	95.5333	167.314	207.443	104.393	118.6	199.471	68.0136			199.566	117.095	199.488	248.227	410.188	557.69	658.469	199.566	981.759	199.488	658.469	883.642	1452.85	3628
199.84	135.904	74.2787	96.2695	100.225	95.2375	166.072	206.869	103.101	118.058	200.274	67.6184			200.369	116.4	200.29	246.286	406.321	553.117	651.316	200.369	974.912	200.29	651.316	879.581	1440.02	3591.34
200.643	135.301	74.1182	95.9206	99.3525	94.8145	164.693	206.25	102.026	117.42	201.077	67.3225			201.172	115.708	201.094	243.355	403.916	548.872	643.885	201.172	968.586	201.094	643.885	873.303	1428.06	3555.19
201.446	134.718	73.9807	95.8125	98.366	94.3077	163.062	205.879	101.031	117.09	201.879	67.1116			201.975	115.093	201.897	241.188	402.036	544.545	636.215	201.975	962.637	201.897	636.215	865.483	1416.59	3521.04
202.249	134.28	73.8715	95.6888	97.5767	93.8753	161.613	205.631	100.28	116.798	202.682	66.8669			202.777	114.458	202.7	239.082	400.519	540.332	628.288	202.777	956.596	202.7	628.288	857.121	1405.22	3487.79
203.052	133.967	73.7449	95.8597	96.7897	93.5914	159.752	205.549	99.7986	116.533	203.485	66.7184			203.58	113.922	203.502	237.083	398.757	535.995	620.17	203.58	951.153	203.502	620.17	846.444	1393.99	3454.18
203.853	133.764	73.7359	95.9756	96.1049	93.166	158.546	205.59	99.4741	116.335	204.288	66.6761			204.383	113.43	204.304	234.949	396.44	531.703	612.298	204.383	945.306	204.304	612.298	837.627	1382.72	3419.26
204.656	133.916	73.6525	95.9268	95.5292	92.6935	157.504	205.69	99.202	116.08	205.089	66.5186			205.185	112.888	205.107	232.909	393.985	527.249	602.649	205.185	939.319	205.107	602.649	828.117	1371.86	3384
205.459	134.184	73.5824	95.1405	94.9591	92.3343	156.622	205.325	99.0699	115.835	205.892	66.6992			205.987	112.322	205.909	230.898	391.538	522.478	594.748	205.987	933.169	205.909	594.748	819.009	1361.14	3348.35
206.26	134.6	73.5062	94.305	94.17	92.1207	155.823	204.276	99.0549	115.408	206.694	66.766			206.789	111.651	206.711	228.937	389.125	517.117	588.044	206.789	926.903	206.711	588.044	813.053	1350.56	3312.61
207.063	134.929	73.3683	93.5945	93.3672	91.9085	155.251	203.11	99.4567	114.989	207.497	66.8689			207.592	111.034	207.513	227.091	386.536	511.965	583.424	207.592	920.751	207.513	583.424	805.3	1339.02	3277.41
207.865	135.316	73.2064	93.0361	92.3861	91.7382	154.815	200.774	99.6793	114.65	208.298	66.866			208.393	110.456	208.315	225.281	383.895	506.579	579.219	208.393	914.807	208.315	579.219	797.556	1326.73	3241.22
208.667	135.916	73.0016	92.3097	91.5731	91.6915	154.504	199.315	100.478	114.317	209.1	66.8177			209.195	110.058	209.117	223.828	381.374	501.91	575.706	209.195	908.948	209.117	575.706	788.835	1314.87	3204.96
209.468	136.965	72.7365	91.6179	91.0973	91.4252	154.339	197.746	100.342	114.055	209.902	66.7245			209.997	109.84	209.918	222.19	379.307	496.866	572.084	209.997	903.059	209.918	572.084	780.258	1302.86	3168.43
210.27	138.221	72.3933	90.9959	90.6763	91.1085	154.259	196.575	100.088	113.585	210.703	66.5755			210.798	109.806	210.72	221.064	377.468	491.333	568.621	210.798	897.092	210.72	568.621	772.325	1289.98	3131.79
211.072	137.656	71.9571	90.4231	90.9345	90.7845	154.111	195.438	99.8401	112.973	211.505	66.3827			211.6	109.944	211.521	220.076	375.076	486.826	565.41	211.6	890.99	211.521	565.41	765.135	1276.74	3094.72
211.873	135.305	71.5116	90.2436	90.8189	90.4291	153.921	195.301	99.4894	112.326	212.307	66.0668			212.401	110.411	212.323	219.615	372.292	482.257	562.191	212.401	885.01	212.323	562.191	758.853	1264.58	3056.74
212.674	135.711	71.0317	90.1517	90.5222	89.7179	153.733	194.7	99.2932	111.648	213.107	65.7467			213.202	110.638	213.124	219.339	369.904	478.46	558.931	213.202	879.345	213.124	558.931	753.662	1251.77	3018.74
213.475	130.598	70.7036	90.1053	90.3736	88.9774	153.667	193.917	99.2755	110.897	213.909	65.4322			214.003	110.698	213.925	218.439	368.009	474.787	555.415	214.003	874.305	213.925	555.415	749.446	1239.2	2980.35
214.276	128.689	70.6529	90.0516	90.3575	88.5892	153.617	193.175	99.1	110.224	214.709	65.4395			214.805	110.565	214.726	217.447	366.439	471.365	551.665	214.805	869.982	214.726	551.665	746.265	1224.05	2941.29
215.078	128.606	70.6227	90.3972	90.4956	88.4296	153.688	192.414	99.1059	109.719	215.51	65.6428			215.605	110.4	215.528	216.133	365.224	468.187	547.661	215.605	865.101	215.528	547.661	743.718	1213.41	2901.22
215.878	128.975	70.6136	90.6981	90.5241	88.5027	153.693	191.579	99.112	109.3	216.312	65.4301			216.406	110.338	216.328	214.627	364.33	464.78	543.25	216.406	860.251	216.328	543.25	741.23	1198.38	2862.63
216.679	128.292	70.5497	91.1555	90.6111	88.895	153.645	190.847	99.2953	108.896	217.112	65.1974			217.206	110.192	217.129	212.743	363.387	460.026	538.704	217.206	855.151	217.129	538.704	738.6	1187.35	2826.4
217.479	127.639	70.4542	91.7123	90.5362	89.3683	153.409	190.436	99.326	108.445	217.913	64.938			218.007	109.958	217.929	211.06	362.407	455.38	532.916	218.007	849.94	217.929	532.916	735.277	1177.35	2788.87
218.28	126.989	70.3438	92.1413	90.3258	89.877	153.035	190.203	99.7922	108.3	218.713	64.8462			218.807	109.443	218.73	209.419	360.643	452.115	528.384	218.807	844.959	218.73	528.384	731.404	1165.82	2751.22
219.08	126.627	70.1015	92.2965	90.2452	89.6261	152.586	189.721	100.133	107.745	219.513	64.9232			219.608	108.619	219.53	207.513	358.549	451.67	523.781	219.608	839.489	219.53	523.781	727.233	1153.17	2713.8
219.881	126.326	69.7941	92.3032	90.0347	89.2429	152.052	189.051	100.161	107.038	220.313	65.1384			220.409	107.711	220.33	205.994	356.203	448.107	519.319	220.409	834.115	220.33	519.319	722.136	1140.77	2676.11
220.68	126.159	69.4627	92.2488	90.0455	88.8779	151.425	188.464	98.7318	106.308	221.114	65.4446			221.208	106.815	221.13	203.786	353.675	444.788	515.109	221.208	828.684	221.13	515.109	716.533	1128.75	2638.09
221.481	126	69.1548	92.0502	89.7526	88.4436	150.622	187.953	97.8525	105.584	221.913	65.8093			222.009	106.034	221.93	201.583	350.913	441.416	511.542	222.009	823.164	221.93	511.542	710.395	1114.65	2599.94
222.28	125.988	68.9441	91.9613	89.4934	87.9433	149.558	187.523	96.8233	104.901	222.713	66.1956			222.808	105.271	222.73	199.058	348.08	437.72	508.051	222.808	817.474	222.73	508.051	703.492	1100.97	2558.79
223.081	126.044	68.6136	91.8744	89.2082	87.3704	148.294	186.976	95.9618	104.247	223.513	66.5977			223.608	104.643	223.53	197.178	345.14	432.254	504.611	223.608	811.833	223.53	504.611	696.839	1085.83	2519.45
223.88	126.105	68.2087	91.7423	88.6665	87.0863	146.894	186.488	94.8419	103.661	224.313	66.5301			224.408	104.166	224.329	195.669	342.602	426.108	500.887	224.408	805.711	224.329	500.887	689.888	1072.98	2480.62
224.68	126.162	67.853	91.3914	87.8516	87.2717	145.471	185.704	94.0862	103.115	225.112	66.1546			225.208	103.868	225.129	193.863	339.969	420.183	496.709	225.208	799.288	225.129	496.709	682.277	1060.26	2442.01
225.479	126.215	67.8257	91.2312	87.0828	87.4504	144.05	184.713	93.1163	102.775	225.912	65.7029			226.007	103.833	225.928	192.204	337.226	414.242	492.263	226.007	792.594	225.928	492.263	674.837	1047.63	2406.58
226.279	126.2	67.7424	90.946	86.2187	87.306	142.606	183.457	91.9071	102.46	226.711	65.2107			226.805	104.477	226.728	190.683	334.252	408.382	488.072	226.805	785.803	226.728	488.072	667.935	1035.07	2371.12
227.078	126.233	67.6897	90.6102	85.2786	87.0877	140.98	182.154	91.2469	102.243	227.511	64.7456			227.605	104.219	227.527	189.418	330.948	402.962	483.934	227.605	778.904	227.527	483.934	661.049	1022.77	2336.94
227.877	126.243	67.6173	90.1518	84.3201	86.7068	141.081	180.645	90.9403	102.142	228.309	64.2586			228.404	103.932	228.326	188.252	328.94	399.03	479.816	228.404	771.749	228.326	479.816	654.453	1010.54	2302.49
228.676	126.241	67.5135	89.7467	83.2035	86.2426	141.034	179.26	90.7069	102.091	229.109	63.7969			229.203	103.737	229.125	187.243	327.155	396.093	475.69	229.203	764.708	229.125	475.69	648.632	998.376	2268.24
229.476	126.102	67.4126	89.558	82.3554	85.9081	140.983	177.845	91.1147	101.998	229.907	63.2675			230.002	103.539	229.924	185.733	325.794	395.462	471.4	230.002	757.064	229.924	471.4	642.46	986.449	2233.9
230.274	125.948	67.2684	89.3492	81.6851	85.1466	140.728	176.63	91.1282	101.879	230.706	62.8871			230.801	103.341	230.723	184.035	324.542	393.3	467.029	230.801	749.344	230.723	467.029	636.092	974.577	2200.02
231.072	125.749	67.0755	88.7816	81.1568	84.4463	140.338	175.28	91.2698	101.736	231.505	62.5632			231.599	103.123	231.521	181.503	322.931	390.142	462.622	231.599	741.573	231.521	462.622	629.53	961.921	2166.8
231.872	125.534	66.8721	88.2252	80.618	83.7884	140.717	174.066	91.7926	101.49	232.303	62.3184			232.398	102.917	232.32	179.467	320.618	387.348	458.049	232.398	733.657	232.32	458.049	623.08	949.64	2134.39
232.67	125.181	66.6903	87.611	80.3943	83.1217	141.257	173.057	92.0053	101.007	233.102	62.0851			233.197	102.646	233.118	177.852	317.372	383.028	453.31	233.197	726.372	233.118	453.31	616.41	938.157	2102.25
233.468	124.693	66.3875	87.0348	80.2062	82.4038	141.597	172.043	92.1511	100.323	233.9	62.0336			233.995	102.268	233.916	176.732	320.981	379.727	448.619	233.995	719.474	233.916	448.619	609.552	927.142	2070.66
234.267	124.143	65.9527	86.3677	79.8063	81.7241	141.872	171.175	92.1862	99.7366	234.698	61.9752			234.792	101.769	234.715	175.84	366.084	376.952	443.674	234.792	712.893	234.715	443.674	603.037	916.256	2039.41
235.064	123.497	65.5673	85.6642	79.718	81.0444	141.969	170.479	92.1765	99.2661	235.497	61.9239			235.591	100.893	235.513	175.272	363.805	374.506	438.287	235.591	706.645	235.513	438.287	596.592	904.751	2008.93
235.862	122.826	65.2285	84.898	79.5542	80.4525	141.718	169.8	91.9308	99.2035	236.294	61.9409			236.389	99.8599	236.312	174.764	323.855	371.162	432.934	236.389	700.707	236.312	432.934	590.198	893.27	1979.72
236.661	122.119	64.9108	84.269	79.5848	79.9616	141.185	169.226	91.7055	99.2739	237.092	61.9396			237.186	99.1414	237.109	173.621	306.085	367.746	427.851	237.186	694.878	237.109	427.851	584.413	880.922	1950.84
237.458	121.311	64.612	83.7684	79.4586	79.4634	140.427	168.801	91.2738	99.534	237.89	61.9846			237.985	98.5169	237.907	172.972	305.364	364.231	422.531	237.985	689.074	237.907	422.531	578.648	869.588	1921.47
238.256	120.497	64.443	83.104	79.254	78.8821	139.394	168.426	91.004	99.7051	238.688	61.9944			238.782	98.0639	238.704	172.338	303.111	360.856	417.499	238.782	682.903	238.704	417.499	573.028	859.5	1892.83
239.054	119.722	64.5729	82.455	79.0322	78.3409	138.257	167.965	90.6085	99.5829	239.485	62.0353			239.579	97.8699	239.502	170.642	300.188	357.044	412.654	239.579	676.517	239.502	412.654	567.475	850.263	1865.73
239.851	119.001	64.6578	81.6754	78.8755	77.6861	136.988	167.695	90.3589	99.3714	240.282	62.052			240.377	97.6897	240.299	170.225	296.524	352.861	407.509	240.377	670.417	240.299	407.509	562.101	841.854	1839.93
240.648	118.247	64.7453	81.1087	78.6771	77.1276	135.662	167.326	89.9405	97.8251	241.08	62.0885			241.175	97.3444	241.096	169.229	292.381	348.001	402.54	241.175	664.836	241.096	402.54	557.218	833.847	1814.38
241.445	117.518	64.8545	80.5697	78.3926	76.5627	134.242	166.516	89.5448	97.3539	241.877	62.0983			241.971	97.159	241.894	167.824	288.797	344.362	397.788	241.971	658.911	241.894	397.788	552.625	825.877	1789.03
242.243	116.807	64.9686	80.228	77.9427	76.0421	132.773	165.533	89.1552	96.8826	242.674	62.1172			242.768	97.1884	242.691	166.262	285.675	341.43	393.22	242.768	653.086	242.691	393.22	548.154	818.197	1763.15
243.04	116.128	65.051	80.1862	77.4862	75.6808	131.363	164.565	88.8345	96.4988	243.471	62.1117			243.566	97.5294	243.488	165.503	282.093	338.655	388.938	243.566	647.207	243.488	388.938	543.63	810.759	1737.2
243.837	115.468	65.121	80.0699	77.0214	75.2964	130.03	163.645	88.7505	96.1104	244.268	62.0791			244.363	97.905	244.285	164.29	278.818	336.055	384.843	244.363	641.477	244.285	384.843	539.265	802.99	1711.27
244.633	114.945	65.0724	80.0531	76.7301	75.0224	128.839	162.82	88.2688	95.7664	245.065	61.9128			245.159	98.176	245.081	163.132	276.279	333.284	381.072	245.159	635.945	245.081	381.072	534.936	794.139	1686.38
245.431	114.514	65.0912	80.0443	76.2478	74.7626	127.783	161.982	87.6252	95.4477	245.861	61.8195			245.956	98.3416	245.878	161.999	274.594	330.01	377.113	245.956	630.364	245.878	377.113	530.57	785.063	1662.01
246.227	114.215	64.8806	79.9224	75.5138	74.4411	126.824	161.133	87.2095	95.1507	246.658	61.7442			246.752	98.3283	246.675	161.261	272.656	326.759	371.469	246.752	625.037	246.675	371.469	526.005	775.298	1638.43
247.023	113.951	64.5606	79.796	74.8757	74.1583	126.181	160.658	86.7009	94.8936	247.455	61.6596			247.549	98.0269	247.471	160.068	270.606	323.205	365.506	247.549	619.831	247.471	365.506	521.718	766.144	1615.79
247.82	113.848	64.237	79.7007	74.4975	74.111	125.697	160.438	86.1592	94.6869	248.251	61.6335			248.345	97.5235	248.267	159.037	268.392	320.091	362.616	248.345	613.726	248.267	362.616	517.791	757.718	1594.31
248.616	113.855	63.9104	79.5663	74.3846	74.1194	125.552	159.703	85.5159	94.47	249.047	61.5473			249.141	96.6031	249.063	157.862	265.895	315.899	360.236	249.141	609.343	249.063	360.236	514.457	750.396	1573.68
249.412	113.926	63.5716	79.4682	74.3041	74.127	125.457	158.683	85.0077	94.3307	249.843	61.6552			249.937	95.4863	249.86	156.554	263.948	311.543	358.251	249.937	605.084	249.86	358.251	511.507	743.67	1554.15
250.209	114.052	63.1844	79.1301	74.2558	74.3255	125.346	157.727	84.5507	94.1883	250.639	61.5268			250.733	94.3318	250.656	154.883	259.558	309.759	354.701	250.733	601.297	250.656	354.701	508.473	737.49	1536.38
251.004	113.98	62.7657	78.7416	74.181	74.5823	125.339	156.957	84.0801	94.1075	251.435	60.8685			251.529	93.2779	251.452	153.133	257.5	306.154	349.565	251.529	597.823	251.452	349.565	505.396	731.735	1520.12
251.8	113.894	62.4428	78.446	74.1033	75.0056	125.3	156.012	83.6666	94.0147	252.23	60.0747			252.325	92.3166	252.247	151.767	256.367	302.827	346.165	252.325	594.663	252.247	346.165	502.299	726.322	1505.15
252.596	113.682	62.1369	78.187	74.0782	75.5028	125.308	155.123	83.2687	93.9528	253.027	59.4499			253.121	91.774	253.043	150.329	255.551	299.93	344.031	253.121	591.771	253.043	344.031	499.309	721.305	1491.47
253.391	113.405	62.0012	78.0623	74.2002	75.9362	125.051	154.532	82.8211	93.7743	253.822	58.9299			253.916	91.5551	253.838	148.517	255.051	297.453	341.846	253.916	588.942	253.838	341.846	496.248	716.753	1478.73
254.187	113.14	61.9176	78.0002	74.1853	76.3677	124.776	153.954	82.4837	93.5178	254.617	58.5469			254.712	92.6427	254.634	146.793	254.719	295.263	340.813	254.712	586.639	254.634	340.813	493.082	712.552	1466.98
254.982	112.787	61.9044	78.1046	74.1129	76.4746	124.344	153.226	82.1949	93.4231	255.413	58.4779			255.507	92.7483	255.429	145.391	254.541	293.311	339.747	255.507	584.937	255.429	339.747	490.238	708.626	1456.32
255.777	112.394	62.1429	78.2675	73.8997	76.6228	123.942	152.442	81.9448	93.4069	256.208	58.5717			256.302	92.8103	256.224	144.342	254.424	291.391	338.449	256.302	583.52	256.224	338.449	487.581	705.01	1446.96
256.572	111.951	62.4649	78.3423	73.7064	76.6316	123.612	151.641	81.6869	93.6096	257.003	58.8154			257.097	92.8683	257.02	143.134	254.323	289.359	336.957	257.097	582.26	257.02	336.957	485.257	701.995	1437.75
257.367	111.526	62.7802	78.3924	73.6781	76.5104	123.313	151.048	81.5664	93.9432	257.798	59.6944			257.892	92.8836	257.815	142.152	254.286	287.295	334.446	257.892	580.773	257.815	334.446	483.525	699.093	1429.84
258.163	111.219	63.1017	78.4587	73.5023	76.2341	123.118	150.686	81.4798	94.3739	258.593	59.9086			258.687	92.767	258.61	141.347	253.643	285.643	330.9	258.687	579.22	258.61	330.9	481.954	696.371	1423.15
258.958	110.971	63.3886	78.3667	73.5429	75.7666	123.011	150.648	81.457	94.8999	259.387	60.0893			259.481	92.5611	259.404	140.715	252.759	283.994	327.16	259.481	577.751	259.404	327.16	480.486	693.546	1417.46
259.752	110.815	63.5855	78.1676	73.3903	75.05	123.267	150.897	81.3419	95.4785	260.182	59.9598			260.276	92.2518	260.199	140.969	251.605	282.562	322.919	260.276	576.203	260.199	322.919	479.239	690.879	1412.37
260.547	110.915	63.0926	78.0295	73.3804	74.5774	123.348	151.267	81.2574	96.0747	260.977	60.1691			261.071	91.8235	260.994	140.548	249.582	281.129	319.738	261.071	574.558	260.994	319.738	478.291	688.278	1407.94
261.341	111.083	62.6792	77.7341	73.0314	74.1784	123.407	151.617	81.1804	96.5907	261.771	60.322			261.865	91.4115	261.788	140.005	247.47	279.593	317.375	261.865	572.802	261.788	317.375	477.29	685.753	1403.45
262.136	111.306	62.0764	77.2204	72.8379	73.7984	123.505	152.507	81.0768	96.9838	262.565	60.6379			262.659	91.1147	262.582	139.4	245.435	278.491	315.663	262.659	570.758	262.582	315.663	476.439	682.913	1398.78
262.93	111.6	61.4832	76.798	72.5265	73.5228	123.555	152.794	80.9251	97.2029	263.359	60.9085			263.453	90.8491	263.377	138.788	243.543	277.572	314.61	263.453	568.439	263.377	314.61	475.269	681.109	1393.41
263.724	112.036	60.9415	76.416	71.9503	73.3178	123.453	152.815	80.7674	97.3472	264.154	61.1373			264.248	90.6002	264.171	138.373	241.791	276.613	312.979	264.248	566.01	264.171	312.979	474.014	679.612	1387.92
264.517	112.322	60.5416	75.7811	71.7667	73.1351	123.225	152.585	80.4993	97.4932	264.948	61.2878			265.042	90.4137	264.965	137.952	240.213	274.964	311.844	265.042	563.263	264.965	311.844	472.631	678.183	1381.36
265.311	112.56	60.3554	75.2115	71.8542	73.2197	122.846	152.065	80.4773	97.1808	265.742	61.3463			265.836	90.4178	265.759	137.146	238.803	272.601	310.138	265.836	560.551	265.759	310.138	471.128	676.796	1374.95
266.105	112.866	60.4329	74.623	72.4015	73.2845	121.884	151.508	80.2447	96.7034	266.535	61.3027			266.629	90.9766	266.552	136.193	237.562	270.534	309.597	266.629	558.054	266.552	309.597	469.496	675.021	1369.65
266.899	112.763	60.7176	74.4113	73.1583	73.4509	121.293	150.985	79.9191	96.1462	267.329	61.1603			267.423	92.0649	267.345	135.336	236.531	268.936	309.001	267.423	555.913	267.345	309.001	467.371	672.098	1365.23
267.693	112.592	61.2073	74.2228	74.3113	73.6248	121.166	150.306	79.7505	95.5811	268.123	60.5057			268.217	92.5268	268.139	134.855	235.747	267.722	308.699	268.217	553.95	268.139	308.699	465.292	668.811	1361.52
268.486	112.352	61.9507	74.2241	75.1339	73.9669	121.2	149.176	79.532	95.0689	268.916	60.1853			269.01	92.3594	268.932	134.296	235.232	267.112	308.175	269.01	552.578	268.932	308.175	463.585	665.453	1356.27
269.28	111.913	61.9414	74.3097	76.2948	74.227	121.495	148.143	79.3993	94.6025	269.71	60.0937			269.804	92.131	269.726	133.993	235.115	266.983	307	269.804	551.465	269.726	307	461.966	662.337	1350.26
270.073	111.425	61.9604	74.5873	76.3414	74.3425	121.828	147.445	79.4438	94.1445	270.503	60.0689			270.597	91.7721	270.519	133.666	235.084	267.117	305.407	270.597	550.435	270.519	305.407	460.28	659.428	1345.21
270.866	110.761	61.6513	74.883	74.9779	74.2905	122.091	146.784	79.4753	93.7485	271.295	59.9193			271.39	91.3038	271.312	133.601	235.046	265.997	303.826	271.39	549.478	271.312	303.826	458.483	657.337	1341.86
271.659	110.201	60.4385	75.1657	74.1353	74.2372	122.445	146.181	79.7109	93.3247	272.088	59.7285			272.182	90.9866	272.105	133.398	234.985	264.421	302.85	272.182	548.402	272.105	302.85	456.708	655.789	1338.96
272.453	109.74	60.0828	75.4498	73.5758	74.1511	122.84	145.653	79.9762	92.8433	272.881	59.5874			272.975	90.452	272.898	133.141	234.579	263.082	301.608	272.975	547.088	272.898	301.608	455.305	654.467	1338.1
273.245	109.306	59.9814	75.7992	72.9328	74.1443	123.489	145.441	80.2185	92.516	273.674	59.427			273.768	90.1696	273.691	132.825	233.898	262.372	300.406	273.768	546.404	273.691	300.406	454.392	653.24	1337.29
274.037	108.916	60.0323	76.0855	72.1112	73.943	123.9	145.379	80.4754	92.1773	274.467	59.2027			274.561	89.8564	274.483	132.481	233.491	262.412	299.344	274.561	546.048	274.483	299.344	453.718	652.285	1337.09
274.83	108.662	59.9712	76.3514	71.5996	73.7671	123.925	145.332	80.9002	91.6787	275.26	58.8199			275.354	89.5349	275.276	132.105	233.403	262.363	298.548	275.354	545.682	275.276	298.548	452.863	651.577	1335.28
275.623	108.586	60.0672	76.5885	71.4722	73.4743	123.865	145.265	81.2736	91.3179	276.051	58.4899			276.146	89.3592	276.068	131.807	233.43	262.27	297.521	276.146	545.306	276.068	297.521	452.041	651.195	1332.73
276.415	108.578	60.4129	76.912	71.2839	73.2721	123.711	145.324	81.5344	91.0158	276.844	58.1849			276.938	89.2132	276.861	131.301	233.459	261.887	297.126	276.938	544.768	276.861	297.126	451.042	650.901	1331.02
277.207	108.643	60.6911	77.0346	70.9607	72.8341	123.439	145.326	81.5247	90.7724	277.636	57.9044			277.73	89.0813	277.653	131.046	233.468	260.718	297.039	277.73	544.197	277.653	297.039	450.123	650.322	1330.18
277.999	108.753	60.8329	77.1105	70.8918	72.5452	123.101	145.391	81.4037	90.5648	278.429	57.8065			278.522	89.1263	278.445	130.707	233.404	259.49	297.25	278.522	543.498	278.445	297.25	449.982	649.381	1330.32
278.792	108.894	60.9053	77.2101	70.8878	72.4076	122.774	144.578	81.1654	90.4371	279.221	57.6275			279.315	89.1185	279.237	129.925	233.256	258.497	297.02	279.315	542.759	279.237	297.02	449.555	648.561	1331.47
279.584	109.146	60.929	76.9981	71.1027	72.4162	121.652	145.526	80.9179	90.5555	280.012	57.3803			280.106	89.1385	280.029	129.186	232.979	257.942	296.552	280.106	541.924	280.029	296.552	448.58	648.081	1333.65
280.375	109.455	60.8864	77.0423	71.3006	72.5217	120.721	145.982	80.5637	90.645	280.804	57.0403			280.898	89.182	280.821	127.479	232.671	257.452	296.442	280.898	540.941	280.821	296.442	447.266	647.846	1334.98
281.167	109.756	60.8271	77.0577	71.6085	72.6458	120.383	146.53	80.3215	90.6985	281.596	56.6523			281.69	89.1906	281.612	126.408	232.367	257.017	296.766	281.69	539.985	281.612	296.766	445.562	647.615	1334.76
281.959	110.097	60.7263	76.781	71.9479	72.4998	120.258	145.97	80.1173	90.9299	282.388	56.3523			282.481	89.1296	282.404	125.898	232.22	257.169	297.492	282.481	539.014	282.404	297.492	443.688	647.265	1334.58
282.75	110.406	60.5599	76.4799	72.2548	72.5288	120.178	145.388	79.7734	91.1724	283.178	56.1424			283.272	89.0413	283.195	125.636	232.021	257.493	297.695	283.272	538.083	283.195	297.695	442.052	646.677	1335.02
283.541	110.661	60.3567	75.868	72.662	72.9307	120.154	144.945	79.4608	91.4962	283.97	56.258			284.064	88.9533	283.987	125.347	231.813	257.986	297.591	284.064	537.44	283.987	297.591	440.708	645.52	1336
284.333	110.901	60.0982	75.4586	72.955	73.3112	120.161	144.72	79.186	91.7851	284.761	56.6361			284.855	88.707	284.778	125.523	231.521	258.562	297.15	284.855	536.997	284.778	297.15	439.178	644.262	1336.48
285.124	111.093	59.8183	74.5565	73.108	73.6933	120.19	144.698	78.9496	92.0703	285.552	57.575			285.647	88.5252	285.569	124.206	231.129	258.823	296.172	285.647	536.778	285.569	296.172	437.788	642.615	1336.75
285.914	111.173	59.4914	73.8469	73.1344	74.1414	120.214	145.622	78.4103	92.2749	286.343	58.1369			286.437	88.3221	286.36	123.385	230.495	259.105	295.079	286.437	537.223	286.36	295.079	436.873	640.967	1337.12
286.706	111.03	59.0964	73.1673	73.1531	74.4923	120.314	145.714	78.3357	92.2678	287.134	58.3117			287.228	88.1256	287.15	123.163	229.794	259.082	294.018	287.228	537.838	287.15	294.018	436.31	639.932	1337.02
287.497	110.764	58.7633	72.7092	73.1794	74.7383	120.332	146.08	78.4044	92.3001	287.925	58.3273			288.019	88.0083	287.942	123.21	229.007	259.034	293.141	288.019	538.433	287.942	293.141	435.75	638.912	1336.26
288.287	110.407	58.4983	72.5114	72.9831	74.9757	120.297	146.068	78.66	92.3189	288.716	58.3421			288.809	87.7858	288.733	123.515	228.512	258.646	292.167	288.809	539.344	288.733	292.167	435.363	638.407	1335.62
289.078	109.97	58.6041	72.8478	72.5651	75.1934	120.136	145.682	79.1354	92.3222	289.506	58.347			289.6	87.5089	289.523	123.714	228.144	258.45	291.519	289.6	541.082	289.523	291.519	435.813	638.334	1334.74
289.869	109.464	58.805	73.521	72.2612	75.3573	120.026	144.597	79.7386	92.3123	290.296	58.338			290.39	87.3172	290.313	123.71	228.132	257.827	290.916	290.39	542.36	290.313	290.916	436.504	638.833	1333.58
290.659	109.025	59.2838	73.9885	72.0173	75.7871	119.924	144.602	80.397	92.2865	291.087	57.82			291.181	87.0928	291.104	123.696	228.292	256.149	290.346	291.181	543.213	291.104	290.346	437.992	639.672	1332.48
291.449	109.177	60.0563	74.4412	71.7467	75.868	120.403	144.941	80.8892	92.2657	291.878	57.6144			291.971	86.9433	291.894	124.261	228.685	255.021	290.274	291.971	543.764	291.894	290.274	439.091	640.447	1332.24
292.24	109.465	61.6866	74.8699	71.4571	75.9339	120.827	145.293	81.2505	92.2129	292.667	57.9956			292.761	86.758	292.684	125.141	229.229	254.097	290.396	292.761	543.983	292.684	290.396	439.873	640.621	1332.92
293.029	109.576	61.3101	75.3575	71.1024	75.747	120.698	145.53	81.5248	92.1737	293.458	57.8271			293.551	86.6174	293.474	126.126	230.478	253.915	290.467	293.551	543.898	293.474	290.467	440.546	640.235	1334.41
293.82	109.773	60.2364	75.6582	71.0073	75.4746	120.562	145.693	81.798	92.0549	294.247	57.6832			294.34	86.5139	294.264	124.816	231.744	253.803	290.792	294.34	543.514	294.264	290.792	441.747	640.289	1336.9
294.609	110.083	60.7076	75.8539	70.9655	75.2423	120.467	145.835	81.9536	92.0128	295.037	57.5781			295.131	86.4641	295.053	123.581	232.659	253.765	291.259	295.131	543.089	295.053	291.259	441.382	640.603	1340.18
295.399	110.283	61.1684	76.0272	70.9675	74.8555	120.424	145.801	82.0792	92.054	295.826	57.4428			295.921	86.4409	295.843	123.117	233.012	254.236	292.09	295.921	542.188	295.843	292.09	440.023	640.955	1343.79
296.188	109.849	61.591	76.2797	70.8458	74.4215	120.487	145.843	81.9649	92.123	296.616	57.204			296.71	86.4152	296.633	122.775	233.023	254.713	292.509	296.71	540.351	296.633	292.509	439.032	641.533	1347.81
296.978	109.874	61.9151	76.3793	70.7177	73.9892	120.597	146.261	81.8064	92.2354	297.406	56.8095			297.5	86.6466	297.422	122.592	233.036	255.238	292.414	297.5	538.797	297.422	292.414	438.796	642.031	1352.05
297.767	110.051	62.0973	76.4351	70.9602	73.6183	120.819	146.927	81.628	92.3488	298.195	56.1599			298.288	86.7375	298.212	122.414	232.878	256.214	292.551	298.288	537.258	298.212	292.551	438.52	641.999	1355.48
298.557	110.259	62.153	76.4395	71.3946	73.1237	121.191	147.723	81.414	92.4944	298.985	56.6533			299.078	86.8358	299.001	122.36	232.154	256.409	293.307	299.078	535.7	299.001	293.307	438.027	641.908	1357.71
299.345	110.487	62.1469	76.3925	71.8833	72.8982	121.642	148.574	81.1994	92.676	299.773	59.4408			299.867	86.9495	299.79	122.352	231.707	256.004	294.36	299.867	534.341	299.79	294.36	437.751	641.98	1359.27
300.135	110.757	61.9993	76.3751	72.1375	72.8065	122.151	149.386	81.052	92.8275	300.563	59.7223			300.656	87.0701	300.579	122.412	231.655	255.554	294.849	300.656	533.501	300.579	294.849	437.72	642.2	1360.56
300.923	111.009	61.7169	76.2334	72.3666	72.9336	122.64	150.253	80.8818	92.9926	301.351	58.9066			301.445	87.1389	301.368	122.533	231.583	254.328	295.796	301.445	533.39	301.368	295.796	438.486	642.582	1361.33
301.713	111.205	61.4207	76.1191	72.7151	73.0761	123.16	151.188	80.7053	93.1069	302.14	58.7387			302.234	87.2366	302.157	122.536	231.396	253.567	297.086	302.234	533.624	302.157	297.086	439.928	643.089	1362.78
302.501	111.278	61.1539	75.9114	72.9425	73.2243	123.719	152.031	80.6721	93.2296	302.929	58.7938			303.022	87.3713	302.946	122.616	231.153	253.048	298.21	303.022	534.216	302.946	298.21	442.723	643.756	1364.77
303.29	111.119	60.8503	75.8309	73.0105	73.607	124.276	152.608	80.6591	93.3022	303.717	58.9127			303.811	87.4304	303.734	122.887	230.857	252.797	298.732	303.811	535.124	303.734	298.732	444.972	644.681	1367.24
304.078	111.113	60.5774	75.7998	73.0472	74.0589	124.716	153.034	80.6775	93.1583	304.506	59.0514			304.599	87.5561	304.522	123.094	230.404	252.319	299.498	304.599	536.336	304.522	299.498	446.226	645.849	1370.9
304.867	111.094	60.2245	75.7674	73.0693	74.6328	125.059	153.382	80.8036	93.0456	305.294	59.0725			305.387	87.6888	305.311	123.516	229.864	251.697	300.359	305.387	537.551	305.311	300.359	447.696	647.198	1375.9
305.655	111.025	59.9207	75.9166	73.2147	75.1145	125.276	153.591	80.9281	92.9213	306.083	59.0334			306.176	87.8231	306.099	123.678	229.271	251.107	301.232	306.176	538.499	306.099	301.232	447.953	648.762	1381.86
306.443	110.951	59.6646	75.9308	73.496	75.4273	125.423	153.647	80.9496	92.7773	306.87	58.956			306.964	87.9268	306.887	123.454	228.64	250.592	301.624	306.964	539.184	306.887	301.624	447.618	649.891	1386.25
307.232	110.876	59.4849	75.8174	73.7621	75.6147	125.42	153.287	80.8281	92.6652	307.659	58.8773			307.752	88.0998	307.675	123.084	227.989	250.073	301.757	307.752	539.652	307.675	301.757	447.681	650.869	1389.27
308.019	110.799	59.3764	75.6711	73.9531	75.7019	125.287	152.644	80.7058	92.5509	308.446	58.7862			308.54	88.1728	308.463	122.612	227.299	249.754	301.822	308.54	539.863	308.463	301.822	447.895	651.886	1392.7
308.808	110.771	59.3095	75.6506	74.0141	75.7026	125.019	151.948	80.3399	92.4543	309.234	58.6043			309.327	88.2474	309.251	121.867	226.608	249.846	301.276	309.327	539.548	309.251	301.276	448.187	652.723	1396.87
309.595	110.876	59.2717	75.5943	74.1893	75.679	124.706	151.417	80.2385	92.3145	310.022	58.1989			310.116	88.3266	310.038	121.292	225.899	250.182	300.921	310.116	536.968	310.038	300.921	448.391	653.34	1401.35
310.382	110.996	59.3087	75.602	74.1064	75.76	124.126	151.021	80.1585	92.3028	310.809	57.7225			310.903	88.3721	310.826	120.993	225.173	250.834	300.704	310.903	535.619	310.826	300.704	448.328	653.685	1405.82
311.171	111.068	59.3766	75.6016	73.9836	75.7571	123.198	150.266	80.2202	92.4266	311.597	57.8258			311.691	88.3902	311.614	120.817	224.462	251.715	300.798	311.691	534.619	311.614	300.798	448.058	653.783	1409.98
311.958	111.035	59.4936	75.6322	73.8955	75.8685	122.237	149.461	80.147	92.5253	312.385	57.4634			312.478	88.3216	312.401	120.774	223.833	252.486	300.681	312.478	533.615	312.401	300.681	447.619	653.64	1414.09
312.745	111.019	59.6743	75.5777	73.9121	75.8408	121.313	148.888	80.1469	92.9591	313.172	56.8126			313.265	88.3004	313.189	120.795	223.155	253.131	299.506	313.265	532.59	313.189	299.506	447.034	653.398	1418.28
313.532	111.037	59.8846	75.4814	73.7878	75.8578	120.521	148.351	80.0754	93.6047	313.958	55.5481			314.053	88.3171	313.975	120.78	222.571	253.611	297.888	314.053	531.525	313.975	297.888	446.09	653.106	1422.57
314.319	111.069	60.2407	75.3625	73.4294	75.8572	119.865	147.933	79.9227	94.051	314.746	54.9299			314.839	88.3201	314.762	121.07	222.151	253.879	296.051	314.839	530.573	314.762	296.051	445.058	652.927	1425.53
315.106	111.083	60.5169	75.272	72.9134	75.9008	119.38	147.516	79.8505	94.2749	315.533	55.2775			315.626	88.3696	315.55	121.127	221.81	253.962	294.968	315.626	529.763	315.55	294.968	444.778	652.808	1427.26
315.894	111.082	60.8364	75.2676	72.5087	75.8567	119.082	146.836	79.6623	94.0219	316.319	55.9592			316.413	88.3535	316.336	121.289	222.11	253.94	294.083	316.413	529.017	316.336	294.083	444.537	652.744	1428.39
316.68	110.995	61.1654	75.2155	72.3138	75.8382	118.941	146.187	79.5133	93.1689	317.107	56.957			317.2	88.3536	317.123	121.114	222.591	253.554	293.342	317.2	528.668	317.123	293.342	443.607	652.872	1429.49
317.466	110.821	61.4232	75.264	72.3004	75.7947	118.981	145.216	79.4676	91.8851	317.893	58.0023			317.986	88.5178	317.909	121.081	223.198	252.639	292.104	317.986	528.295	317.909	292.104	442.327	652.983	1431.51
318.253	110.608	61.6615	75.3657	72.4177	75.7905	119.18	144.276	79.4683	91.201	318.679	58.9135			318.772	88.5232	318.696	120.938	223.968	251.132	290.651	318.772	527.631	318.696	290.651	440.914	653.126	1434.5
319.04	110.416	61.8446	75.3764	72.7069	75.8368	119.579	144.101	79.6429	90.9486	319.465	59.5864			319.559	88.4559	319.482	120.502	225.029	249.462	289.2	319.559	526.677	319.482	289.2	439.75	653.407	1438.56
319.826	110.205	61.8143	75.2975	72.9598	75.8007	120.315	144.128	79.8543	90.8111	320.252	59.9462			320.346	88.3313	320.268	120.096	225.689	247.87	287.73	320.346	525.781	320.268	287.73	438.699	653.899	1443.59
320.612	110.076	61.7989	75.2742	73.1651	75.7595	121.152	144.649	80.1301	90.8231	321.038	60.0478			321.132	88.1332	321.054	119.705	225.551	246.11	285.955	321.132	525.305	321.054	285.955	437.426	654.561	1449.56
321.398	109.913	61.7157	75.1832	73.4018	75.5367	121.944	145.248	80.2689	91.1551	321.824	59.204			321.917	87.7971	321.841	119.138	225.207	244.348	283.671	321.917	524.951	321.841	283.671	435.761	655.266	1456.56
322.184	109.813	61.573	75.1267	73.8799	75.2934	122.534	145.138	80.3927	91.5485	322.61	58.2044			322.703	87.4002	322.627	118.387	224.85	242.776	281.689	322.703	524.65	322.627	281.689	433.935	656.031	1464.52
322.97	109.776	61.3548	75.2003	74.382	74.9478	122.93	144.819	80.4332	91.9624	323.396	57.8834			323.489	86.9334	323.413	117.807	223.919	241.57	280.217	323.489	523.958	323.413	280.217	431.913	656.652	1473.4
323.756	109.958	61.1661	75.1705	74.6531	74.4697	123.042	144.431	80.4465	92.2155	324.182	57.729			324.275	86.4897	324.198	117.253	223.068	241.153	279.164	324.275	522.314	324.198	279.164	430.049	657.174	1483.25
324.541	110.233	61.035	75.0939	74.9355	73.9479	122.892	143.854	80.3482	92.1879	324.968	57.6247			325.061	86.1343	324.984	116.796	222.699	241.071	278.755	325.061	520.336	324.984	278.755	428.412	657.646	1493.5
325.327	110.567	60.8825	74.7962	75.2318	73.5075	122.428	143.444	80.2918	92.2681	325.753	57.5415			325.846	85.9208	325.769	116.313	223.337	240.961	277.448	325.846	518.419	325.769	277.448	426.659	658.142	1503.32
326.112	110.839	60.7113	74.5682	75.3405	73.1147	121.798	143.156	80.1871	92.2735	326.538	57.482			326.631	85.8087	326.555	115.987	224.38	241.062	275.955	326.631	516.652	326.555	275.955	425.245	658.672	1512.51
326.897	110.933	60.6202	74.3536	75.2652	72.7323	121.064	142.595	80.0676	92.2613	327.323	57.4027			327.416	85.7624	327.34	115.78	224.223	240.995	274.344	327.416	514.883	327.34	274.344	424.862	659.336	1520.85
327.682	110.788	60.6266	74.1702	75.1063	72.3987	120.333	142.203	79.8233	92.1903	328.108	57.3037			328.201	85.8746	328.125	115.531	222.857	240.808	273.059	328.201	513.165	328.125	273.059	424.954	660.237	1528.58
328.468	110.521	60.5601	74.1563	74.7291	71.9838	119.683	141.858	79.7093	92.131	328.893	57.2089			328.987	86.0586	328.91	115.299	221.316	240.343	272.235	328.987	511.427	328.91	272.235	425.121	661.416	1536.53
329.253	110.321	60.4244	74.2884	74.1658	71.7581	118.952	141.547	79.6576	92.0493	329.679	57.1196			329.772	86.2736	329.695	115.113	220.089	239.818	271.83	329.772	509.716	329.695	271.83	425.312	662.979	1544.77
330.038	110.06	60.2135	74.5227	73.544	71.5861	118.229	141.199	79.4416	91.9718	330.464	57.0055			330.557	86.4277	330.48	114.967	218.437	238.994	271.812	330.557	508.052	330.48	271.812	425.453	664.971	1553.33
330.823	109.715	60.0357	74.5791	72.8757	71.4898	117.536	140.721	79.3278	91.9337	331.249	56.8595			331.342	86.6368	331.265	114.666	215.64	238.2	272.204	331.342	506.401	331.265	272.204	425.718	667.501	1561.92
331.608	109.294	59.8612	74.7352	72.4615	71.0762	116.774	140.088	79.2379	91.9704	332.033	56.7215			332.126	86.8026	332.049	114.421	216.053	237.372	272.618	332.126	504.91	332.049	272.618	426.448	670.572	1571.75
332.392	108.901	59.6999	74.8207	72.1543	70.695	115.751	139.407	79.0219	92.0283	332.818	56.5598			332.911	86.9534	332.834	114.25	218.094	236.8	272.517	332.911	503.526	332.834	272.517	427.254	674.047	1582.59
333.176	108.517	59.6135	74.9108	71.8813	70.3961	114.688	138.95	78.5072	91.9509	333.602	56.4356			333.695	87.0755	333.618	113.989	217.187	236.316	272.294	333.695	502.325	333.618	272.294	428.092	676.187	1595.41
333.961	108.204	59.498	75.0105	71.6927	70.0526	113.72	138.578	78.0692	92.0135	334.386	56.219			334.479	87.1453	334.403	113.763	216.028	236.058	272.189	334.479	501.247	334.403	272.189	428.902	676.859	1611.31
334.745	107.943	59.5984	75.0288	71.4656	69.7565	112.96	138.262	77.8872	92.0841	335.17	55.8715			335.263	87.2329	335.187	113.471	215.642	235.781	272.198	335.263	500.033	335.187	272.198	429.629	677.558	1625.09
335.529	107.799	59.8224	74.9691	71.2564	69.5266	112.507	138.001	77.9063	92.1655	335.954	55.5832			336.047	87.2712	335.971	113.216	214.848	235.582	271.838	336.047	498.804	335.971	271.838	430.401	678.234	1638.57
336.313	107.854	60.0159	75.0097	71.1756	69.3381	112.131	137.47	78.0863	92.2529	336.738	55.5039			336.831	87.3026	336.755	113.062	213.979	235.26	271.035	336.831	497.713	336.755	271.035	430.831	679.051	1652.75
337.097	108.127	60.2342	75.1074	71.4072	69.0962	111.958	136.702	78.3226	92.3567	337.522	56.0047			337.615	87.3289	337.539	112.754	213.421	234.879	269.873	337.615	496.784	337.539	269.873	430.991	680.185	1667.37
337.881	108.484	60.3586	75.1167	71.8029	68.8816	111.488	135.932	78.5568	92.4698	338.306	55.8941			338.399	87.3295	338.323	112.402	213.051	234.31	268.868	338.399	496.016	338.323	268.868	430.984	682.077	1681.03
338.665	108.845	60.4565	74.9185	71.9812	68.7141	111.262	135.131	78.6584	92.6078	339.09	55.6609			339.183	87.3704	339.107	112.175	211.523	233.907	267.83	339.183	495.304	339.107	267.83	430.689	685.104	1698.04
339.448	109.188	60.5412	74.7128	72.0898	68.6683	111.329	134.598	78.888	92.6958	339.873	55.3204			339.966	87.5198	339.89	111.907	209.843	233.705	266.874	339.966	495.244	339.89	266.874	430.249	689.235	1715.63
340.232	109.517	60.6258	74.4465	72.1639	68.7636	111.617	134.475	78.9574	92.7745	340.657	54.7433			340.75	87.4618	340.673	111.58	209.514	233.291	266.12	340.75	495.359	340.673	266.12	429.727	693.776	1733.97
341.015	109.733	60.6167	74.2295	72.2467	69.0104	112.131	134.601	78.9229	92.8385	341.44	54.5087			341.533	87.4743	341.456	111.356	209.345	233.102	265.729	341.533	495.568	341.456	265.729	429.249	698.435	1752.99
341.798	109.664	60.5205	74.0943	72.163	69.2911	112.873	134.837	78.8674	92.879	342.223	55.0708			342.316	87.244	342.239	111.145	209.291	233.308	265.597	342.316	495.975	342.239	265.597	429.082	702.361	1772.47
342.582	109.56	60.4968	73.9484	71.9795	69.7561	114.02	135.232	78.7756	92.8588	343.007	55.358			343.099	86.8857	343.023	110.895	209.262	233.604	266.265	343.099	496.676	343.023	266.265	430.473	704.711	1791.5
343.365	109.383	60.4595	73.8417	71.7499	70.3748	114.814	135.798	78.6053	92.7133	343.79	55.5442			343.882	86.4133	343.806	110.542	209.273	233.92	267.335	343.882	497.268	343.806	267.335	431.311	706.39	1809.14
344.148	109.198	60.4376	73.7656	71.6778	70.9812	114.623	136.263	78.4372	92.6158	344.573	55.7607			344.665	85.9345	344.589	110.239	209.3	234.237	267.994	344.665	497.812	344.589	267.994	430.469	708.077	1825.9
344.931	108.991	60.4196	73.7117	71.6761	71.6543	115.023	136.353	78.2825	92.5752	345.355	56.029			345.448	85.4702	345.371	110.005	209.39	234.758	268.942	345.448	498.322	345.371	268.942	429.885	710.029	1842.57
345.713	108.783	60.5307	73.6119	71.5349	72.3362	115.548	136.201	78.1257	92.5368	346.137	56.3318			346.23	85.0295	346.154	110.002	209.704	235.509	270.07	346.23	498.725	346.154	270.07	429.381	712.392	1859.18
346.495	108.606	60.6728	73.5657	71.374	73.0375	116.112	135.895	78.0909	92.5121	346.92	56.6634			347.013	84.7572	346.937	110.277	210.228	236.343	270.794	347.013	498.796	346.937	270.794	428.737	715.478	1875.56
347.278	108.389	60.8369	73.7156	71.4106	73.6513	116.683	135.725	78.0546	92.5009	347.703	57.058			347.795	84.5151	347.719	110.711	210.725	237.276	270.962	347.795	498.827	347.719	270.962	428.005	718.726	1891.64
348.061	108.256	61.0391	73.8903	71.4631	74.1032	117.178	135.653	78.0532	92.4795	348.485	57.4373			348.578	84.2888	348.501	111.294	210.839	238.086	270.675	348.578	498.9	348.501	270.675	427.22	721.92	1907.17
348.843	108.152	61.2609	74.0546	71.453	74.1012	117.676	135.386	78.1685	92.4637	349.267	57.8167			349.36	84.0289	349.283	111.944	210.52	238.922	270.479	349.36	498.696	349.283	270.479	426.543	724.816	1922.07
349.625	108.268	61.3806	74.2137	71.5846	73.9568	118.1	134.913	78.2847	92.4481	350.05	58.174			350.142	83.9923	350.066	112.449	210.225	239.593	270.247	350.142	498.107	350.066	270.247	426.164	727.462	1934.74
350.407	108.601	61.5038	74.4266	71.613	73.5439	118.416	134.539	78.4819	92.4464	350.831	58.3818			350.924	84.0699	350.848	112.769	209.745	240.17	269.753	350.924	497.278	350.848	269.753	426.027	729.718	1944.85
351.189	108.97	61.5853	74.7204	71.8563	73.0808	118.751	134.51	78.7115	92.445	351.613	58.5842			351.706	84.193	351.63	112.847	209.427	240.319	268.981	351.706	496.012	351.63	268.981	426.717	731.626	1953.54
351.971	109.308	61.55	74.8959	71.9208	72.6588	119.089	134.438	79.1184	92.4526	352.395	58.7636			352.488	84.3047	352.412	112.994	209.316	240.614	267.728	352.488	494.156	352.412	267.728	427.664	733.233	1959.61
352.753	109.632	61.5246	74.9976	71.9862	72.3932	119.378	134.565	79.71	92.288	353.177	58.9276			353.27	84.4238	353.193	113.103	209.511	240.894	266.01	353.27	492.138	353.193	266.01	427.576	734.233	1965.42
353.535	109.905	61.4168	74.9982	71.5253	72.0801	119.5	135.185	80.3372	91.9684	353.959	59.0603			354.051	84.541	353.975	113.146	209.947	241.049	264.284	354.051	490.242	353.975	264.284	427.076	734.93	1971.91
354.315	110.124	61.223	74.9984	70.8821	71.5262	119.297	136.55	80.0025	91.4876	354.74	59.1334			354.832	84.6781	354.756	113.052	210.63	240.849	262.608	354.832	488.628	354.756	262.608	426.697	735.287	1977.22
355.097	110.18	60.822	74.7095	70.1754	70.9441	118.891	137.317	79.3541	90.7679	355.521	59.2052			355.614	84.7947	355.538	112.683	211.47	240.487	261.049	355.614	487.155	355.538	261.049	425.636	734.341	1981.71
355.879	110.003	60.3957	74.3009	69.5008	70.4563	118.159	138.041	78.5424	90.0458	356.303	59.2307			356.395	84.9448	356.318	112.223	212.331	240.075	259.958	356.395	485.807	356.318	259.958	424.477	732.077	1984.74
356.66	109.913	59.8905	73.942	69.2108	69.9081	117.238	138.541	77.3575	89.3082	357.084	59.2156			357.177	85.1089	357.1	111.709	213.22	239.563	259.334	357.177	484.644	357.1	259.334	423.731	728.747	1986.6
357.44	109.806	59.3061	73.5306	69.4085	69.5348	116.154	138.834	75.6009	88.3009	357.864	59.0565			357.957	84.8872	357.881	111.104	214.161	238.919	259.062	357.957	483.72	357.881	259.062	423.229	724.518	1988.76
358.222	109.676	58.7342	73.0753	70.1551	69.2309	114.992	138.939	74.658	87.8477	358.646	58.7777			358.738	84.561	358.662	110.485	215.106	238.755	259.131	358.738	483.178	358.662	259.131	422.821	719.614	1988.14
359.003	109.349	58.112	72.6603	71.4371	69.2043	113.816	138.818	74.053	87.7852	359.427	58.3245			359.519	84.062	359.443	110.244	216.106	238.978	259.467	359.519	483.032	359.443	259.467	422.246	714.518	1981.81
359.783	109.016	57.514	72.3027	72.7823	69.168	112.629	138.633	73.725	87.91	360.207	57.9364			360.299	83.6414	360.224	110.305	217.299	239.454	260.434	360.299	483.142	360.224	260.434	421.491	709.735	1971.51
360.564	108.654	56.9714	72.0441	73.2166	69.1486	112.13	138.279	73.6876	88.2165	360.988	57.6153			361.08	83.3028	361.004	110.662	218.563	240.225	261.19	361.08	483.415	361.004	261.19	420.824	704.886	1958.58
361.345	108.275	56.6825	71.9157	73.2393	69.1007	111.813	138.091	73.9548	88.6458	361.768	57.3567			361.861	82.9892	361.784	111.161	219.753	241.567	262.051	361.861	483.594	361.784	262.051	420.175	700.003	1943.37
362.125	107.9	56.5763	71.9608	72.5247	69.174	112.595	137.808	75.0555	89.3751	362.548	57.1445			362.641	82.7579	362.565	111.997	220.299	243.083	262.993	362.641	483.748	362.565	262.993	419.191	694.816	1925.94
362.905	107.558	57.2533	71.9958	70.6841	69.14	113.907	137.329	76.7795	89.9382	363.329	57.0361			363.421	82.5891	363.346	112.862	220.357	244.313	263.946	363.421	484.065	363.346	263.946	418.031	689.19	1906.45
363.686	107.193	57.8886	72.2434	69.867	69.1642	115.003	136.637	77.428	90.2395	364.109	57.0034			364.202	82.4716	364.125	113.613	219.858	245.488	264.686	364.202	484.579	364.125	264.686	416.901	683.358	1885.43
364.465	106.932	58.405	72.4952	69.4903	69.1664	115.811	135.994	77.9081	90.4516	364.889	56.9843			364.981	82.4038	364.906	113.832	218.88	246.789	265.572	364.981	484.775	364.906	265.572	416.04	677.141	1862.82
365.246	106.754	58.8687	72.9247	69.3435	69.1629	116.421	135.793	78.2164	90.5906	365.669	56.8265			365.762	82.5032	365.686	113.53	217.064	247.953	266.447	365.762	484.857	365.686	266.447	415.201	670.653	1837.34
366.026	106.608	59.3314	73.5027	69.3539	69.2014	116.947	135.432	78.5294	90.572	366.449	56.7015			366.542	82.7827	366.465	113.385	217.338	248.71	267.522	366.542	485.081	366.465	267.522	414.505	663.893	1810.24
366.805	106.475	59.7072	74.1747	69.6952	69.5254	117.427	135.329	78.6547	90.4168	367.228	56.4541			367.321	83.0503	367.245	113.25	218.312	248.902	268.847	367.321	485.274	367.245	268.847	414.344	657.029	1782
367.585	106.503	60.001	75.0246	70.5644	70.1334	117.808	135.876	78.5744	90.2696	368.008	56.3585			368.101	83.3716	368.024	113.171	219.545	249.048	270.155	368.101	485.531	368.024	270.155	414.202	649.88	1751.71
368.364	106.66	60.2116	75.8398	71.1834	71.4459	117.958	136.769	78.1032	90.0483	368.787	56.1779			368.88	83.6912	368.804	113.228	220.579	249.044	270.913	368.88	486.017	368.804	270.913	413.673	641.989	1720.15
369.144	106.868	60.3213	76.6007	71.6816	72.2177	117.965	137.52	77.8647	89.8526	369.567	55.8518			369.66	84.0175	369.583	113.294	221.663	248.924	270.801	369.66	486.816	369.583	270.801	412.963	633.621	1687.99
369.923	107.107	60.1934	77.308	72.0419	72.8366	117.725	138.395	77.7142	89.6347	370.346	55.452			370.439	84.3526	370.363	113.392	222.808	248.505	270.727	370.439	487.593	370.363	270.727	411.692	625.313	1654.04
370.703	107.573	59.5991	77.6399	72.3516	73.1505	117.636	139.028	77.5831	89.3914	371.126	54.9581			371.218	84.6765	371.143	113.475	223.923	247.973	271.085	371.218	488.383	371.143	271.085	410.037	616.791	1619.91
371.482	107.961	60.0978	77.7088	72.6841	73.2144	118.232	139.085	77.5315	89.1446	371.905	54.8111			371.998	85.0016	371.921	113.148	224.974	247.638	271.884	371.998	489.093	371.921	271.884	410.11	608.17	1586.24
372.261	108.401	60.6155	77.8282	72.8467	73.4132	118.783	138.967	77.6098	89.0693	372.684	55.8175			372.776	85.3512	372.701	112.791	225.995	247.831	273.06	372.776	489.782	372.701	273.06	410.744	599.677	1553.57
373.04	108.873	61.052	77.6606	72.9546	73.5977	119.283	138.641	77.8479	89.0318	373.463	57.2681			373.555	85.674	373.479	112.652	226.971	248.242	274.599	373.555	490.485	373.479	274.599	411.905	591.578	1521.57
373.819	109.308	61.432	77.476	73.026	73.7817	119.805	137.823	78.1702	89.0119	374.241	59.0436			374.334	86.0609	374.258	112.597	227.943	248.617	276.412	374.334	491.247	374.258	276.412	412.635	584.118	1490.04
374.598	109.741	61.7315	76.9506	73.0536	73.9781	120.383	136.595	78.4449	89.0459	375.02	60.8554			375.113	86.3905	375.036	112.618	228.925	249.179	278.513	375.113	492.004	375.036	278.513	413.208	577.266	1458.93
375.376	110.09	61.8378	76.3255	72.6904	73.9447	120.944	136.091	78.5755	89.0559	375.799	62.9583			375.891	86.7248	375.815	112.726	229.84	249.852	280.797	375.891	492.686	375.815	280.797	413.351	570.56	1428
376.154	110.138	61.8961	75.6368	71.701	73.9796	121.296	136.088	78.7101	89.0691	376.578	64.2252			376.67	87.8117	376.593	112.86	230.758	250.694	283.139	376.67	493.372	376.593	283.139	412.995	563.076	1397.43
376.933	109.762	61.8911	74.9718	71.3961	73.9876	121.752	135.82	78.7064	89.042	377.355	63.7947			377.448	88.5247	377.372	113.052	231.627	251.591	285.812	377.448	494.121	377.372	285.812	412.272	555.503	1368.33
377.711	109.411	61.7859	74.3423	71.408	73.8911	122.187	136.178	78.8488	89.0155	378.133	61.2778			378.226	88.1365	378.15	113.188	232.457	252.74	288.426	378.226	494.988	378.15	288.426	410.951	546.409	1339.56
378.489	108.988	61.5823	74.1988	71.5449	73.8034	122.511	137.012	79.0809	88.951	378.912	60.4315			379.004	87.4317	378.928	113.369	233.229	253.898	289.914	379.004	496.157	378.928	289.914	409.134	540.699	1310.95
379.267	108.69	61.2956	74.142	71.9501	73.7858	122.555	137.343	79.3275	88.7671	379.689	59.8111			379.782	86.642	379.706	113.561	233.932	255.137	291.477	379.782	497.4	379.706	291.477	406.931	537.176	1283.51
380.046	108.535	60.9633	74.2699	72.4053	73.9874	122.558	137.674	79.5348	88.4464	380.468	59.4089			380.56	85.9187	380.484	113.812	234.587	256.082	293.285	380.56	498.868	380.484	293.285	404.103	535.275	1258.01
380.823	108.435	60.6578	74.5195	72.6491	74.4709	122.201	138.065	79.5884	87.7782	381.245	59.2588			381.338	85.3867	381.262	114.197	235.174	256.676	295.118	381.338	500.474	381.262	295.118	401.043	535.013	1233.61
381.6	108.326	60.2808	74.8825	73.0291	75.3143	121.789	138.677	79.3898	87.0716	382.023	59.4016			382.116	85.1607	382.039	114.437	235.707	257.5	296.96	382.116	502.081	382.039	296.96	398.847	533.916	1210.16
382.379	108.259	59.9197	75.5987	73.3879	76.1066	121.303	139.553	79.0081	86.3628	382.801	59.4144			382.893	85.4003	382.817	114.691	236.171	258.003	298.738	382.893	503.13	382.817	298.738	396.746	529.211	1186.45
383.156	108.183	59.5511	76.1002	73.2979	76.603	120.812	140.427	78.5679	85.6567	383.578	58.6452			383.67	86.1174	383.595	114.944	236.441	258.451	300.383	383.67	503.559	383.595	300.383	394.937	525.002	1162.53
383.934	108.21	59.2099	76.5869	72.9553	76.9926	120.425	140.966	78.2097	84.9971	384.356	58.0337			384.448	87.9589	384.372	115.211	236.601	259.13	301.606	384.448	503.636	384.372	301.606	393.84	521.244	1138.24
384.711	108.152	58.9132	76.6464	72.2684	76.864	120.106	141.228	77.8888	84.3652	385.133	57.5982			385.225	89.8373	385.15	115.27	236.663	259.855	302.802	385.225	503.467	385.15	302.802	392.65	516.968	1114.68
385.488	108.101	58.6127	76.4241	71.087	76.4799	119.957	141.569	77.5232	83.776	385.91	57.2939			386.002	90.4192	385.926	115.653	236.671	261.263	303.79	386.002	503.243	385.926	303.79	391.689	512.953	1091.7
386.265	108.086	58.3477	76.0767	69.4512	76.0568	119.787	141.529	77.2516	83.3777	386.687	57.1088			386.78	90.5602	386.703	116.086	236.519	263.318	304.559	386.78	503.113	386.703	304.559	391.079	509.005	1071.19
387.042	108.098	58.1629	75.8941	69.104	75.6631	119.841	141.3	77.0683	83.0059	387.464	57.0567			387.556	90.3452	387.48	116.506	236.23	262.835	305.093	387.556	502.936	387.48	305.093	391.313	505.043	1051.81
387.819	108.199	58.0245	75.8288	69.0835	75.2449	120.014	140.723	76.9573	82.7059	388.241	57.2172			388.333	89.6567	388.257	117.002	235.888	261.44	305.241	388.333	502.296	388.257	305.241	391.022	500.941	1037.1
388.595	108.357	58.1167	75.5705	69.0394	74.8158	120.305	140.051	76.8699	82.4172	389.018	57.4747			389.11	88.5557	389.034	117.568	235.509	260.119	305.242	389.11	501.646	389.034	305.242	391.105	497.051	1024.9
389.373	108.571	58.1896	75.354	69.2688	74.4267	120.615	139.61	77.0414	82.2143	389.794	57.8034			389.886	87.5661	389.81	118.018	235.237	257.637	304.996	389.886	501.361	389.81	304.996	391.156	493.574	1012.18
390.149	108.848	58.3123	75.1611	69.5691	74.1395	120.977	139.474	77.26	82.2254	390.57	58.0927			390.663	86.8527	390.587	118.508	235.188	256.083	304.335	390.663	501.13	390.587	304.335	391.041	490.422	997.279
390.925	109.175	58.7073	75.017	70.615	73.9703	121.331	139.497	77.6265	82.4013	391.347	58.2674			391.439	86.2995	391.363	118.677	235.087	255.035	303.031	391.439	500.86	391.363	303.031	390.432	487.643	983.297
391.702	109.125	59.091	74.8445	71.0993	73.8532	121.664	139.472	78.0632	82.572	392.124	58.4594			392.216	85.8774	392.139	118.718	235.087	254.32	301.659	392.216	500.465	392.139	301.659	389.432	485.312	969.914
392.478	108.646	59.5012	74.7799	71.5492	73.7555	121.926	139.458	78.6098	82.812	392.9	58.6399			392.992	85.5736	392.915	118.516	235.26	253.911	300.466	392.992	499.944	392.915	300.466	388.016	483.4	956.477
393.254	108.272	59.9016	74.662	71.4151	73.9141	122.357	139.65	79.3181	83.0713	393.675	58.8443			393.767	85.352	393.692	118.222	235.302	253.977	299.989	393.767	499.16	393.692	299.989	386.37	482.004	942.762
394.03	107.883	60.3471	74.6301	71.3482	74.1197	122.615	139.89	80.0076	83.4217	394.451	59.4175			394.543	85.1166	394.468	117.688	235.529	254.482	299.537	394.543	498.048	394.468	299.537	384.719	481.053	930.679
394.806	107.531	60.7748	74.5659	71.2646	74.3148	122.757	140.585	80.5255	83.83	395.228	60.7306			395.32	84.9947	395.244	117.11	236.184	256.071	298.664	395.32	496.667	395.244	298.664	382.619	480.591	921.078
395.582	107.322	61.1877	74.5533	71.3692	74.6242	122.722	141.601	80.9686	84.182	396.003	60.5174			396.095	85.1455	396.019	116.43	236.977	257.435	298.553	396.095	495.199	396.019	298.553	380.419	480.053	913.586
396.358	107.101	61.6106	74.468	71.4564	74.9415	122.524	142.023	80.9878	84.5647	396.779	59.9546			396.871	85.2751	396.795	115.413	236.36	257.181	298.461	396.871	494.226	396.795	298.461	378.176	478.115	907.991
397.133	106.919	61.8942	74.4211	71.3902	75.2637	122.282	142.242	80.5093	84.9625	397.554	59.1937			397.646	85.252	397.571	114.495	235.831	256.536	298.267	397.646	493.637	397.571	298.267	375.963	475.782	902.358
397.908	106.829	62.3636	74.3063	70.6433	75.4121	121.939	142.67	80.1088	85.3761	398.329	58.2773			398.421	85.1888	398.346	113.424	235.554	255.244	297.894	398.421	492.018	398.346	297.894	373.493	473.236	895.835
398.684	106.734	62.5604	74.1942	70.2826	75.557	121.566	142.88	79.6493	85.7944	399.105	57.3491			399.197	85.0726	399.121	112.386	235.09	254.054	297.141	399.197	489.061	399.121	297.141	371.413	470.457	889.069
399.459	106.919	62.4517	74.0409	70.3898	75.3708	121.374	142.742	79.161	86.2028	399.881	56.5344			399.973	84.9132	399.896	111.392	233.35	253.015	296.153	399.973	485.354	399.896	296.153	369.965	467.488	881.991
400.235	107.298	62.3964	73.9693	70.4934	75.1991	120.565	141.341	78.7133	86.5782	400.656	56.0749			400.748	84.7064	400.671	110.597	230.342	251.739	294.819	400.748	481.674	400.671	294.819	368.146	464.306	875.007
401.01	107.77	62.2846	73.8763	70.6825	74.958	119.636	140.812	78.3656	86.8286	401.43	55.5692			401.522	84.4743	401.446	110.092	226.355	250.2	293.283	401.522	478.694	401.446	293.283	366.424	460.964	868.162
401.784	108.063	62.1599	73.83	70.8287	74.801	118.658	140.143	78.1204	86.9894	402.205	54.8747			402.297	84.1569	402.222	109.741	224.505	248.797	291.428	402.297	476.057	402.222	291.428	364.724	457.575	861.326
402.559	108.409	62.0295	73.7361	70.9129	74.5236	117.641	139.527	78.1185	87.1904	402.98	54.6692			403.072	83.728	402.997	109.617	223.005	247.376	289.32	403.072	473.325	402.997	289.32	363.389	454.263	854.673
403.334	108.53	61.8696	73.6021	70.8999	74.4096	116.862	138.734	78.5589	87.3092	403.754	54.7336			403.846	83.4445	403.771	110.068	222.154	245.946	286.923	403.846	470.633	403.771	286.923	361.785	451.673	848.436
404.108	108.205	61.7057	73.4743	71.021	74.3494	116.134	138.264	79.0678	87.3555	404.529	55.5066			404.621	83.4851	404.546	111.58	221.601	244.653	284.329	404.621	468.081	404.546	284.329	360.178	450.259	842.262
404.883	107.929	61.5323	73.3833	71.0171	74.3094	115.601	138.146	79.5578	87.3858	405.303	57.1058			405.395	83.7479	405.32	112.046	221.486	243.389	281.522	405.395	465.931	405.32	281.522	358.779	449.353	836.239
405.657	107.387	61.3496	73.3181	70.7785	74.4244	115.086	138.064	79.663	87.2752	406.078	57.563			406.17	84.1622	406.094	111.748	222.073	242.187	278.529	406.17	464.189	406.094	278.529	357.239	449.099	830.291
406.431	106.826	61.1822	73.237	70.6708	74.3939	114.708	137.851	79.7029	87.0079	406.852	58.2318			406.944	84.9955	406.869	110.876	223.367	241.14	275.444	406.944	462.749	406.869	275.444	355.377	450.081	823.817
407.205	106.252	60.989	73.1813	70.3601	74.3017	114.405	137.56	79.758	86.7332	407.626	59.0112			407.718	86.2273	407.643	108.767	223.22	240.269	272.235	407.718	461.581	407.643	272.235	353.371	452.155	817.798
407.98	105.724	60.8191	73.1684	69.8239	74.213	114.225	137.474	79.5942	86.4232	408.4	59.814			408.492	87.1881	408.417	104.134	222.922	239.528	269.327	408.492	460.731	408.417	269.327	351.749	453.228	812.916
408.754	105.192	60.7717	73.2724	69.3375	74.1325	114.229	137.081	79.4401	86.0848	409.175	60.5211			409.267	87.9933	409.191	100.603	222.512	239.054	266.577	409.267	460.262	409.191	266.577	350.487	452.511	808.811
409.527	104.755	60.7257	73.696	68.9559	73.7857	114.462	136.476	79.1907	85.6864	409.949	61.1362			410.04	88.7023	409.964	100.878	221.955	239.079	264.409	410.04	460.967	409.964	264.409	349.529	452.557	805.091
410.301	104.419	60.671	73.742	68.3276	73.3771	114.975	135.877	78.9124	85.126	410.722	61.5305			410.814	89.1866	410.738	103.717	221.246	239.311	262.825	410.814	462.234	410.738	262.825	348.739	451.8	801.768
411.075	104.23	60.6083	73.5438	68.0663	72.9079	115.523	135.386	78.7006	84.4767	411.495	61.6213			411.587	89.3098	411.512	105.788	220.331	239.809	261.769	411.587	461.893	411.512	261.769	348.383	450.752	798.875
411.848	103.984	60.5801	73.4023	67.9609	72.3101	115.505	134.999	78.4992	83.7237	412.268	61.1996			412.36	88.7682	412.285	107.359	218.487	238.535	261.56	412.36	461.42	412.285	261.56	347.682	449.354	797.025
412.622	103.969	60.4914	73.5686	67.9242	71.8006	115.286	134.515	78.3482	82.8683	413.042	59.6384			413.134	87.8194	413.059	108.378	217.663	236.686	261.435	413.134	461.166	413.059	261.435	347.219	447.785	794.703
413.395	104.07	60.5975	73.7743	67.9911	71.3605	114.984	134.436	78.1772	82.9611	413.815	59.3274			413.907	87.4292	413.832	108.545	216.728	234.969	261.103	413.907	460.907	413.832	261.103	346.668	446.096	792.099
414.168	104.424	60.7367	74.0275	67.9919	70.963	114.584	134.203	78.0854	83.3639	414.588	59.0687			414.68	87.1727	414.605	107.486	215.779	233.658	260.851	414.68	460.729	414.605	260.851	346.335	444.096	789.471
414.942	104.807	60.8773	74.1837	68.0041	70.6095	114.355	134.01	77.9159	83.8329	415.362	58.7378			415.453	86.998	415.378	106.49	214.773	232.594	260.277	415.453	460.763	415.378	260.277	346.52	441.984	786.714
415.715	105.226	61.0631	74.3281	67.9524	70.5276	114.071	133.742	78.0651	84.4451	416.135	58.4434			416.226	87.0584	416.151	105.514	213.678	232.041	259.599	416.226	460.738	416.151	259.599	346.747	439.868	783.943
416.488	105.632	61.25	74.3388	67.8201	70.6761	113.766	133.535	78.2579	84.8909	416.908	58.0979			416.999	87.1727	416.924	104.284	212.51	231.63	258.861	416.999	460.414	416.924	258.861	347.28	437.762	780.44
417.261	106.04	61.4422	74.3372	67.6177	70.8439	112.952	133.189	78.5226	85.2199	417.68	57.8153			417.772	87.2817	417.697	103.121	211.261	231.221	258.134	417.772	459.514	417.697	258.134	347.981	435.814	777.119
418.033	106.424	61.6275	74.2487	67.2073	71.0993	112.03	132.988	79.0833	85.4299	418.453	57.4743			418.545	87.3731	418.469	101.835	210.014	230.346	257.482	418.545	458.269	418.469	257.482	348.022	434.403	773.648
418.806	106.801	62.0328	74.1431	66.6922	71.3464	111.229	132.888	79.5555	85.5417	419.226	57.1893			419.318	87.4529	419.242	101.753	208.806	228.904	256.951	419.318	456.989	419.242	256.951	347.678	433.562	770.031
419.578	107.035	62.102	74.0923	66.301	71.8551	110.868	132.669	79.9542	85.4184	419.998	57.0073			420.09	87.5254	420.014	102.317	207.608	227.529	256.586	420.09	456.207	420.014	256.586	347.122	433.079	766.024
420.35	107.152	62.1373	73.8136	65.4519	72.3848	110.857	132.619	79.3375	85.4132	420.77	56.9377			420.862	87.523	420.787	102.208	206.202	226.221	256.364	420.862	456.269	420.787	256.364	346.526	432.933	761.691
421.123	107.216	62.1523	73.5284	65.2382	72.9094	111.2	132.63	78.197	85.3233	421.542	57.0061			421.634	87.338	421.559	101.449	204.877	225.228	256.332	421.634	456.022	421.559	256.332	345.979	432.817	757.303
421.895	107.149	62.1703	73.2361	64.9417	73.4114	111.857	132.463	77.2594	85.2132	422.314	57.2961			422.406	87.073	422.331	98.5049	203.86	224.458	256.182	422.406	454.742	422.331	256.182	345.872	431.331	754.156
422.667	107.062	61.6942	72.9246	64.7063	73.9178	112.686	132.025	76.533	85.0739	423.087	57.6871			423.178	86.66	423.102	100.42	203.828	223.823	256.04	423.178	453.579	423.102	256.04	345.83	429.099	752.235
423.439	106.671	61.5448	72.6213	64.3824	74.3309	113.702	131.482	75.9712	84.8927	423.859	58.1107			423.95	86.0606	423.874	102.093	204.378	223.241	255.932	423.95	452.631	423.874	255.932	345.71	430.571	751.086
424.21	106.41	61.3672	72.3206	64.4663	74.4463	114.762	131.24	75.6025	84.7148	424.631	58.6119			424.722	85.3198	424.646	102.164	205.019	223.224	256.436	424.722	451.985	424.646	256.436	345.369	432.868	751.085
424.982	106.026	61.1832	72.0231	64.6661	74.5905	115.77	131.057	75.436	84.4845	425.402	59.0963			425.493	84.4576	425.418	102.524	205.295	223.203	257.212	425.493	451.688	425.418	257.212	344.677	434.957	751.501
425.754	105.579	61.0485	71.7501	64.9554	74.7269	116.717	131.548	75.4841	84.267	426.173	59.6128			426.265	83.672	426.19	102.322	205.34	223.208	258.023	426.265	451.734	426.19	258.023	344.155	436.764	752.003
426.526	105.018	60.8855	71.5338	65.2315	74.8601	117.516	132.252	75.7122	83.9823	426.945	60.0627			427.037	82.9071	426.961	99.9589	205.758	223.363	258.9	427.037	452.217	426.961	258.9	342.917	438.179	752.587
427.297	104.269	60.7891	71.3436	65.3116	74.5456	118.214	133.662	76.1851	83.7166	427.717	60.1911			427.808	82.1938	427.732	98.9862	206.331	223.437	259.784	427.808	452.944	427.732	259.784	341.303	439.225	752.957
428.068	103.464	60.6142	71.4122	66.2248	74.0663	118.93	134.432	78.2793	83.4033	428.487	60.2523			428.579	81.5959	428.504	98.2543	206.727	223.549	260.43	428.579	453.959	428.504	260.43	341.207	439.674	751.654
428.84	102.677	60.4929	71.7298	67.1035	73.5265	119.675	135.49	78.8595	83.1164	429.259	60.1654			429.35	81.1443	429.275	97.7181	206.893	223.724	261.14	429.35	455.006	429.275	261.14	341.041	439.187	748.575
429.611	101.882	60.3814	72.1221	67.9196	72.9615	120.4	136.713	79.2612	82.7976	430.03	59.9146			430.121	80.7859	430.046	97.3485	206.991	223.655	261.174	430.121	455.756	430.046	261.174	340.734	436.055	745.064
430.381	101.253	60.2566	72.5604	68.5291	72.3897	120.276	137.963	79.409	82.5752	430.801	59.5099			430.893	80.7267	430.817	97.1608	207.297	223.731	258.476	430.893	456.72	430.817	258.476	341.074	435.079	743.501
431.152	101.824	60.1683	73.0565	68.7053	71.9153	119.359	139.083	79.4815	82.1251	431.571	59.0026			431.663	80.747	431.588	97.0972	209.024	223.8	255.362	431.663	458.144	431.588	255.362	341.192	434.353	742.284
431.923	101.71	60.0872	73.5833	69.0194	71.5031	119.03	140.075	79.5453	81.6667	432.342	58.3632			432.434	80.9258	432.359	97.2992	210.107	223.773	252.071	432.434	458.019	432.359	252.071	341.057	433.58	741.097
432.694	101.65	60.0427	74.1747	68.7386	71.0968	118.85	140.596	79.5714	81.1412	433.113	56.8029			433.205	81.2245	433.129	97.6084	210.456	223.683	249.152	433.205	458.049	433.129	249.152	341.445	432.993	739.783
433.464	101.734	59.9996	74.7397	68.8774	70.7643	118.695	140.872	79.6465	80.7121	433.883	55.9534			433.975	81.5898	433.9	98.1239	209.782	223.607	246.689	433.975	457.612	433.9	246.689	341.981	432.502	738.417
434.235	101.945	59.9693	75.276	68.8809	70.6208	118.596	141.366	79.6249	80.5705	434.654	55.8685			434.745	81.8864	434.67	98.6941	208.168	223.591	244.754	434.745	457.01	434.67	244.754	342.237	432.11	737.352
435.005	102.448	59.9282	75.7632	69.3764	70.7216	118.537	141.772	79.5221	80.9266	435.424	56.0691			435.516	82.0845	435.44	99.3745	207.895	223.56	243.859	435.516	455.908	435.44	243.859	342.387	431.791	736.55
435.775	103.13	59.8636	76.131	70.8329	70.8409	118.481	142.297	79.4673	81.3489	436.194	56.4696			436.285	82.2839	436.211	100.223	207.643	223.219	244.001	436.285	453.951	436.211	244.001	342.348	431.579	735.913
436.546	104.031	59.8163	76.2134	71.0014	70.9837	118.47	142.44	79.4685	81.7773	436.964	56.9642			437.056	82.3852	436.98	101.017	207.309	222.308	248.751	437.056	451.779	436.98	248.751	342.908	431.495	735.239
437.315	105.288	59.7499	76.3902	70.602	71.1259	118.426	142.605	79.2787	82.211	437.735	57.5093			437.825	82.2867	437.75	101.732	207.032	221.406	251.088	437.825	451.882	437.75	251.088	342.948	431.556	734.378
438.086	106.231	59.7292	76.4788	70.0893	71.2983	118.388	142.297	79.3856	82.6529	438.504	58.0536			438.595	82.2496	438.521	102.259	206.533	220.448	252.788	438.595	453.054	438.521	252.788	342.613	431.668	732.987
438.855	106.854	59.6538	76.5847	69.5291	71.4548	118.305	142.168	79.4177	82.9546	439.274	58.4585			439.366	82.2566	439.29	102.442	206.087	219.48	253.441	439.366	454.878	439.29	253.441	342.162	431.87	730.05
439.625	107.281	59.6791	76.7744	68.8508	71.6351	118.185	141.84	79.5057	83.2014	440.043	58.8952			440.135	82.3303	440.06	102.272	205.752	218.706	252.85	440.135	457.278	440.06	252.85	341.61	432.09	726.931
440.395	107.631	59.5983	76.9395	67.8479	71.8039	118.067	140.954	79.5815	83.4157	440.813	59.1769			440.905	82.4532	440.829	102.027	205.49	218.206	252.793	440.905	459.575	440.829	252.793	341.202	432.25	724.052
441.164	107.884	59.7347	77.0984	66.7083	71.8978	117.795	139.993	79.6751	83.5285	441.582	59.4568			441.673	82.6577	441.599	101.532	205.531	217.987	253.497	441.673	460.955	441.599	253.497	341.005	432.429	721.336
441.934	108.029	59.8799	77.2903	65.9015	72.0825	117.607	138.872	79.7042	83.6177	442.352	59.6192			442.443	82.8959	442.368	100.864	205.907	218.755	252.823	442.443	461	442.368	252.823	339.938	432.019	718.844
442.703	108.119	60.1037	77.2304	65.4481	72.0487	117.382	138.107	79.7784	83.6188	443.121	59.758			443.212	83.2556	443.137	99.9326	206.514	220.199	252.518	443.212	457.493	443.137	252.518	339.071	431.186	716.532
443.472	108.139	60.541	76.9805	65.3559	71.8416	117.167	137.312	79.8243	83.5621	443.89	59.8576			443.981	83.6969	443.907	98.7046	207.279	221.862	252.731	443.981	455.285	443.907	252.731	339.269	429.963	714.497
444.241	108.173	60.8604	76.5407	66.8649	71.7348	116.93	136.472	79.6638	83.4523	444.66	59.7625			444.751	84.5073	444.675	97.2302	208.129	222.666	252.609	444.751	453.434	444.675	252.609	338.836	427.153	712.599
445.01	108.004	61.2129	75.8436	67.3314	71.5938	116.699	135.603	79.5045	83.2568	445.428	58.6436			445.519	85.2563	445.445	95.7176	208.974	223.214	252.772	445.519	453.401	445.445	252.772	338.474	423.844	710.873
445.779	107.916	61.5545	75.45	67.8687	71.4614	116.444	134.817	79.2925	82.833	446.197	57.4048			446.289	85.9831	446.213	95.2705	209.61	223.377	253.304	446.289	453.134	446.213	253.304	338.584	421.316	709.312
446.548	107.546	61.917	75.1686	68.3741	71.356	116.273	134.474	79.0929	82.3257	446.966	57.1876			447.057	86.7098	446.982	95.1979	210.012	223.2	254.239	447.057	452.797	446.982	254.239	338.894	419.317	707.87
447.316	107.111	62.4069	76.8126	68.8811	71.2746	116.128	134.372	78.8462	81.8859	447.735	57.6606			447.825	87.3083	447.75	95.4734	210.129	222.792	255.8	447.825	452.467	447.75	255.8	339.637	418.295	706.469
448.085	106.648	62.6097	76.9499	69.4986	71.2268	115.393	133.808	78.5257	81.5046	448.503	57.791			448.594	87.5479	448.519	95.8153	209.832	222.223	257.579	448.594	452.295	448.519	257.579	340.786	418.304	705.46
448.853	106.154	62.7241	76.7284	69.9466	71.1848	114.689	133.893	78.1956	81.6929	449.271	57.8055			449.362	87.4237	449.287	96.6618	209.419	221.55	258.298	449.362	452.201	449.287	258.298	341.461	419.087	704.649
449.622	105.669	62.7943	76.5815	70.3948	71.2446	114.349	133.966	77.8956	82.442	450.039	57.7714			450.131	87.335	450.055	97.4868	208.886	220.789	258.732	450.131	452.346	450.055	258.732	340.94	420.349	704.009
450.39	105.191	62.3577	76.064	70.8853	71.3126	114.259	133.976	77.7441	83.2658	450.807	57.5985			450.898	87.1746	450.824	97.7374	208.444	219.939	256.292	450.898	452.644	450.824	256.292	340.015	421.761	703.509
451.157	104.736	62.1187	75.4417	71.3883	71.515	114.187	133.816	77.6304	84.1455	451.576	57.6622			451.667	86.9411	451.591	97.7806	207.728	219.074	256.5	451.667	453.316	451.591	256.5	339.44	421.764	703.062
451.926	104.312	61.7884	74.8418	71.9848	71.9535	114.272	133.821	77.7751	85.0082	452.343	57.9709			452.435	86.6347	452.36	97.9159	206.842	218.41	257.274	452.435	454.469	452.36	257.274	339.163	420.455	702.788
452.693	103.975	61.4979	74.2803	72.5256	72.5611	114.456	133.806	77.9298	85.8459	453.112	58.3721			453.202	86.2869	453.127	98.1043	205.157	218.65	258.22	453.202	456.12	453.127	258.22	339.538	419.326	702.76
453.462	103.61	61.0976	73.7672	73.0664	73.3968	114.901	133.909	78.0676	86.5748	453.879	58.951			453.97	85.8161	453.895	98.3215	204.027	219.211	259.378	453.97	456.775	453.895	259.378	340.223	418.403	702.821
454.229	103.462	60.9253	73.3303	73.2957	74.1543	115.613	133.757	78.4826	87.1615	454.646	59.2824			454.738	85.5041	454.663	97.701	203.537	219.463	260.418	454.738	457.023	454.663	260.418	339.383	417.743	703.083
454.996	103.347	60.7939	73.0133	73.4099	74.8322	116.635	133.726	78.9112	87.5342	455.415	59.6434			455.506	85.2848	455.43	97.5955	203.638	219.83	260.685	455.506	457.213	455.43	260.685	338.388	417.213	701.649
455.764	103.586	60.6801	72.7416	73.2623	75.3688	117.744	133.916	79.3728	87.7594	456.182	59.764			456.273	85.151	456.198	97.6261	204.081	220.495	261.113	456.273	457.632	456.198	261.113	337.613	416.924	698.112
456.532	103.772	60.8702	72.5802	73.4148	75.7682	118.973	135.254	79.8901	87.7375	456.949	59.785			457.04	84.9837	456.965	97.6816	205.28	221.253	261.714	457.04	457.773	456.965	261.714	337.377	416.758	694.651
456.658	103.805	60.9149	72.5543	73.4396	75.8269	119.176	135.507	79.9736	87.7212	457.716	59.8379			457.808	84.7586	457.732	97.6925	206.561	222.089	262.291	457.808	457.933	457.732	262.291	336.107	416.847	691.299
457.427	104.12	61.0061	72.5457	73.3893	75.4748	120.437	136.256	80.353	87.5342	457.754	59.8309			458.447	84.6022	457.753	97.762	206.626	222.105	262.321	458.447	458.084	457.753	262.321	336.024	416.828	691.205
458.198	104.392	61.0805	72.6077	73.4196	74.8631	121.629	137.06	80.7313	87.2347	458.525	59.6667			459.217	84.3577	458.523	98.0096	207.396	222.871	262.35	459.217	459.703	458.523	262.35	334.569	417.438	688.444
458.967	104.626	61.2085	72.7919	73.3099	74.2337	122.561	137.071	81.0451	86.5252	459.294	59.4298			459.986	84.0964	459.292	98.2136	208.182	223.563	262.473	459.986	460.448	459.292	262.473	333.584	416.768	685.864
459.737	104.879	61.2609	73.022	72.9296	73.5732	123.148	136.74	81.0095	85.7943	460.064	59.1746			460.756	83.736	460.062	98.3518	211.29	224.134	263.101	460.756	460.499	460.062	263.101	332.136	414.232	682.893
460.506	105.057	61.3646	73.3926	72.0138	72.9148	123.454	135.903	80.935	85.0138	460.833	58.8735			461.525	83.3716	460.832	98.5073	211.684	224.629	263.304	461.525	459.759	460.832	263.304	330.687	412.682	680.088
461.275	105.199	61.6072	73.8221	71.2686	72.3138	123.499	135.412	80.811	84.2134	461.602	58.5348			462.294	82.8514	461.601	98.5742	211.763	224.985	263.503	462.294	458.227	461.601	263.503	330.082	412.062	677.523
462.044	104.769	61.4894	74.3595	70.3976	71.7131	123.213	135.033	80.5066	83.4222	462.371	58.2433			463.063	82.2525	462.37	98.6569	211.464	224.975	263.535	463.063	456.536	462.37	263.535	328.837	411.699	675.427
462.814	104.359	61.4084	74.9559	69.4747	71.2303	122.592	134.859	79.8562	82.6736	463.14	58.0475			463.833	81.2355	463.139	98.64	210.763	224.553	263.554	463.833	454.91	463.139	263.554	327.324	411.81	673.879
463.582	103.165	61.2387	75.5476	68.3927	70.8458	121.515	134.947	79.1728	82.2807	463.91	57.9366			464.601	80.308	463.908	98.6347	209.933	223.828	263.536	464.601	453.678	463.908	263.536	326.388	412.259	673.151
464.352	102.19	60.8842	76.0691	67.3022	70.5725	119.907	135.143	78.5548	81.9829	464.679	58.0051			465.37	79.3963	464.677	98.5886	208.446	222.773	263.442	465.37	452.802	464.677	263.442	325.523	412.866	672.586
465.121	101.373	60.5942	76.2542	66.423	70.3901	118.017	135.567	77.9339	81.7949	465.447	58.2286			466.139	78.6597	465.446	98.5402	208.59	221.811	263.293	466.139	452.418	465.446	263.293	325.856	413.552	672.3
465.89	100.994	60.294	76.1117	66.0941	70.2712	116.051	135.968	77.3493	81.7583	466.216	58.3832			466.907	78.0079	466.214	98.5113	208.85	221.429	263.118	466.907	452.12	466.214	263.118	326.309	414.247	670.969
466.658	100.849	60.0129	75.3428	65.7813	70.2069	114.606	136.377	76.8031	81.88	466.984	58.6704			467.676	77.7943	466.983	98.4901	209.32	221.484	262.915	467.676	451.907	466.983	262.915	326.375	414.452	669.053
467.427	100.828	59.7516	75.4388	64.918	70.19	112.869	137.347	76.294	82.0688	467.753	59.0285			468.444	77.9283	467.751	98.485	209.903	221.791	262.851	468.444	451.917	467.751	262.851	326.309	414.062	667.592
468.195	101.011	59.5341	75.6686	63.7189	70.2445	112.944	138.099	75.9921	82.3398	468.521	59.3509			469.212	78.2401	468.519	98.5284	210.746	222.395	263.004	469.212	452.744	468.519	263.004	326.418	413.941	667.296
468.963	101.313	59.3774	75.8997	62.9191	70.4026	113.274	138.759	75.6519	82.6426	469.289	59.6983			469.98	78.8119	469.288	98.424	211.662	222.839	263.328	469.98	453.326	469.288	263.328	327.097	414.502	667.389
469.731	101.755	59.1817	76.0985	62.9357	70.5984	113.543	139.072	75.5698	83.0154	470.058	60.0187			470.748	79.5782	470.056	98.2733	212.858	223.316	264.434	470.748	454.02	470.056	264.434	327.661	413.754	667.528
470.499	102.239	58.9576	76.2988	63.1746	70.8227	114.495	139.315	75.5331	83.4275	470.826	60.2561			471.516	80.4392	470.824	98.2777	213.823	224.099	265.817	471.516	454.67	470.824	265.817	328.802	414.542	667.436
471.267	102.929	58.9129	76.543	64.0245	71.1573	115.475	139.628	75.6092	83.866	471.593	60.358			472.284	81.3369	471.592	98.3972	212.737	225.382	267.64	472.284	455.373	471.592	267.64	330.223	414.765	667.216
472.035	103.672	58.8249	76.6035	65.152	71.6918	116.449	139.62	75.7669	84.389	472.361	60.5287			473.052	82.2682	472.359	98.675	213.255	227.237	269.91	473.052	456.031	472.359	269.91	332.349	414.105	666.942
472.803	104.514	58.7367	76.6602	67.5463	72.2316	117.345	139.559	75.9064	84.92	473.129	60.4909			473.82	83.0647	473.127	99.1247	213.707	229.124	272.354	473.82	456.819	473.127	272.354	334.529	413.722	666.566
473.571	105.475	58.677	76.6622	69.0771	72.8514	118.276	138.845	76.2301	85.4561	473.897	60.3203			474.587	83.759	473.895	99.9408	214.056	230.952	275.339	474.587	457.707	473.895	275.339	336.297	413.35	665.646
474.338	106.423	58.5884	76.6327	70.3191	73.4807	119.021	137.881	76.7915	85.7716	474.664	59.822			475.355	84.1186	474.662	100.732	213.981	232.677	276.48	475.355	459.215	474.662	276.48	337.704	411.831	664.287
475.106	107.261	58.5513	76.5818	71.0561	74.1468	119.604	136.952	77.3692	86.0848	475.432	59.3499			476.122	84.4403	475.43	101.561	214.398	234.187	277.644	476.122	459.293	475.43	277.644	338.448	410.514	662.247
475.873	107.926	58.5075	76.5302	70.8386	74.8477	120.005	136.386	78.014	86.38	476.199	58.8065			476.889	84.5323	476.197	102.436	216.123	235.576	278.734	476.889	457.609	476.197	278.734	339.322	409.556	660.042
476.64	108.423	58.5225	76.3679	69.8335	75.4933	120.265	136.273	78.6774	85.9921	476.966	58.2971			477.656	84.4208	476.964	103.475	216.957	236.719	279.575	477.656	456.163	476.964	279.575	339.627	408.823	658.473
477.407	108.194	58.6577	76.3186	69.1896	76.1574	120.42	136.144	79.3433	85.285	477.733	57.7885			478.423	84.162	477.732	104.503	217.03	237.944	279.449	478.423	455.013	477.732	279.449	339.866	408.283	656.721
478.174	107.888	58.8094	76.2132	68.8464	76.3162	120.432	136.406	80.0025	84.6128	478.5	57.4065			479.19	83.5929	478.499	105.447	216.765	238.916	279.335	479.19	454.87	478.499	279.335	340.255	408.071	653.168
478.941	107.466	59.081	76.1411	68.3817	76.5887	120.376	137.005	80.6312	83.9862	479.267	57.1389			479.956	82.975	479.266	106.378	216.072	239.865	279.924	479.956	455.406	479.266	279.924	340.684	408.059	651.723
479.708	106.651	59.3634	76.0597	67.6434	76.5633	120.202	137.756	81.2162	83.2162	480.033	57.0317			480.723	82.8165	480.033	106.996	216.447	240.922	280.622	480.723	456.48	480.033	280.622	340.576	408.45	651.34
480.475	105.823	59.7349	75.9759	67.295	76.5061	119.99	139.016	81.7458	82.7589	480.8	57.0821			481.49	83.1944	480.799	107.051	217.279	242.009	281.665	481.49	457.99	480.799	281.665	339.954	409.13	651.558
481.241	105.09	60.1408	75.9033	67.0092	76.3736	119.749	139.748	81.8213	82.3573	481.567	57.1095			482.256	83.8175	481.565	107.11	218.98	243.276	283.299	482.256	459.874	481.565	283.299	339.52	410.003	651.775
482.008	104.661	60.8049	75.9571	67.1943	76.207	119.464	140.369	81.9589	82.0902	482.333	56.9997			483.023	84.5641	482.332	107.038	220.87	244.581	286.084	483.023	461.988	482.332	286.084	338.251	411.599	652.614
482.774	104.394	61.434	75.9358	67.4508	75.957	119.305	140.96	82.0103	81.8796	483.1	57.0132			483.789	85.4196	483.098	107.03	222.878	246.408	289.891	483.789	464.092	483.098	289.891	338.254	412.868	653.464
483.54	104.254	62.0952	75.8605	67.98	76.2245	119.076	141.59	81.9839	81.7119	483.866	57.1942			484.556	86.3796	483.865	106.762	224.74	248.302	292.683	484.556	466.765	483.865	292.683	338.15	413.002	653.971
484.306	104.377	62.8736	75.873	68.8383	76.9688	118.744	142.206	81.8583	81.6408	484.632	58.0309			485.321	87.4291	484.631	106.594	226.27	250.22	296.351	485.321	469.397	484.631	296.351	338.425	413.339	653.608
485.073	104.56	63.5058	75.6548	71.3682	77.3212	118.502	143.154	81.7114	81.5793	485.398	58.9395			486.087	88.6388	485.397	106.644	227.784	252.185	298.377	486.087	471.846	485.397	298.377	338.187	414.026	653.015
485.839	104.854	64.1115	75.4622	72.4243	77.2714	118.349	143.524	81.4134	81.6092	486.164	59.4771			486.853	89.6807	486.162	106.856	229.444	254.172	300.568	486.853	473.957	486.162	300.568	338.544	414.886	652.328
486.605	105.226	64.5775	75.288	73.0378	77.5274	118.479	143.494	81.0789	81.6316	486.93	59.7831			487.619	90.262	486.928	107.359	230.921	256.068	303.023	487.619	476.211	486.928	303.023	338.754	415.723	650.498
487.37	105.647	65.0843	75.1128	73.5678	77.7201	118.975	141.684	80.6266	81.6983	487.696	59.9068			488.385	90.0431	487.694	107.996	231.965	257.888	305.667	488.385	479.099	487.694	305.667	340.071	416.297	648.484
488.136	106.134	65.541	75.051	74.2127	77.9416	119.719	141.367	80.2295	81.786	488.461	59.965			489.15	89.5791	488.46	108.829	232.527	259.127	309.265	489.15	482.094	488.46	309.265	340.862	416.996	646.668
488.901	106.632	65.5001	75.0374	74.2894	78.1155	120.688	140.718	79.8382	81.8726	489.227	60.0075			489.915	89.1171	489.226	109.919	233.071	260.357	313.2	489.915	484.905	489.226	313.2	341.118	418.138	645.056
489.667	107.256	65.2837	75.0583	74.6476	78.2456	121.708	140.652	79.2848	82.0212	489.992	60.4344			490.681	88.924	489.99	111.125	233.379	261.613	317.28	490.681	486.808	489.99	317.28	341.373	419.575	643.789
490.432	107.815	64.9775	75.0963	74.5044	78.3635	122.701	140.78	79.2608	82.1484	490.758	60.6045			491.446	88.6841	490.756	112.371	233.806	262.882	321.4	491.446	488.231	490.756	321.4	341.779	421.143	643.137
491.197	108.361	64.6825	75.2359	74.038	78.2945	123.487	141.137	79.6562	82.3374	491.522	60.7168			492.211	88.2911	491.521	113.631	234.421	264.467	324.732	492.211	489.347	491.521	324.732	342.842	421.659	642.581
491.963	108.578	64.3759	75.388	73.3893	78.2688	124.135	141.697	80.1031	82.4803	492.288	60.5684			492.976	87.6587	492.287	114.919	235.41	265.904	327.317	492.976	490.394	492.287	327.317	344.327	421.951	642.428
492.728	108.555	64.0975	75.9075	72.7389	77.9403	124.644	142.61	80.4158	82.5931	493.053	60.3573			493.741	86.9348	493.051	116.191	236.53	267.551	330.021	493.741	491.237	493.051	330.021	346.068	422.224	642.444
493.492	108.07	63.8727	76.4955	72.4822	77.6909	125.049	143.481	80.7023	82.94	493.817	59.96			494.506	86.4948	493.816	117.524	237.997	269.693	335.086	494.506	492.427	493.816	335.086	347.676	421.397	642.633
494.257	107.536	63.6596	77.3885	72.2022	77.6173	125.39	144.559	80.926	83.3394	494.582	59.7645			495.27	86.396	494.581	118.715	239.668	272.6	338.595	495.27	493.361	494.581	338.595	348.962	420.422	642.952
495.022	107.111	63.4648	78.3472	71.9454	77.6631	125.728	145.703	80.991	83.7128	495.347	59.6217			496.035	86.6255	495.345	119.937	241.557	275.449	342.217	496.035	494.478	495.345	342.217	350.945	419.773	643.509
495.786	107.006	63.2885	79.4056	71.9337	78.5075	126.068	146.85	81.1236	84.0874	496.112	59.4419			496.8	87.1178	496.11	120.906	243.942	278.408	346.108	496.8	495.93	496.11	346.108	353.935	419.197	643.549
496.551	107.649	63.0942	80.4204	71.9424	79.395	126.55	147.858	81.0623	84.4392	496.876	59.5184			497.564	87.8761	496.875	121.992	246.507	281.387	350.353	497.564	497.972	496.875	350.353	355.668	418.757	643.491
497.316	108.684	63.2901	81.3466	72.437	80.4577	126.493	148.569	80.9922	84.7687	497.64	59.4683			498.328	88.6593	497.639	122.629	249.207	284.836	354.726	498.328	500.835	497.639	354.726	356.29	418.578	643.3
498.079	109.808	63.4702	82.1815	72.8431	81.7602	126.195	149.077	80.7713	85.0736	498.405	59.5504			499.093	89.5911	498.403	123.465	251.979	288.82	360.235	499.093	504.248	498.403	360.235	357.276	418.625	643.004
498.844	110.841	63.7113	82.1961	73.2962	83.1316	126.07	149.862	80.5886	85.3646	499.169	59.8747			499.856	90.423	499.168	124.303	254.792	293.255	366.865	499.856	508.475	499.168	366.865	358.496	418.8	639.813
499.608	111.612	63.9607	82.1683	73.9904	84.3965	126.281	151.641	80.3677	85.6404	499.933	60.1101			500.62	91.0829	499.931	125.128	257.709	298.184	373.724	500.62	513.166	499.931	373.724	360.55	419.095	635.459
500.372	112.283	64.2439	81.9231	74.3002	85.0164	126.845	152.888	80.1818	85.5716	500.696	60.1341			501.385	91.5127	500.695	126.156	260.415	303.313	380.377	501.385	518.3	500.695	380.377	363.491	419.535	632.434
501.136	112.687	64.559	81.6563	74.5303	85.2191	127.693	152.427	80.0492	85.5528	501.461	60.0399			502.148	91.66	501.459	127.448	262.704	308.478	386.544	502.148	524.506	501.459	386.544	366.591	420.03	626.074
501.899	112.891	64.8971	81.3785	74.9325	84.5189	128.886	152.144	79.9333	85.3801	502.225	59.8735			502.912	91.3361	502.223	129.195	265.072	313.383	393.114	502.912	531.448	502.223	393.114	369.78	420.91	625.221
502.663	113.265	65.2685	81.147	75.5696	84.3841	130.391	152.847	79.9473	85.0699	502.988	59.5836			503.675	90.8092	502.987	131.396	267.226	318.441	400.44	503.675	538.563	502.987	400.44	372.435	421.984	627.181
503.427	113.639	65.6644	80.9271	75.9994	84.3008	132.231	153.825	79.9685	84.7819	503.752	59.3081			504.439	90.2303	503.75	146.208	269.305	323.584	408.125	504.439	545.247	503.75	408.125	373.126	423.113	630.032
504.19	114.046	66.0742	80.7675	76.4336	84.3695	134.349	155.004	80.3878	84.1094	504.514	59.1737			505.202	89.8868	504.514	160.403	271.629	330.012	416.916	505.202	552.167	504.514	416.916	376.399	422.42	633.417
504.954	114.457	66.5118	80.6327	76.7288	84.367	136.794	156.291	80.8381	83.4052	505.278	59.0537			505.965	89.6763	505.276	151.835	274.303	337.189	427.181	505.965	559.172	505.276	427.181	380.348	423.21	636.328
505.717	114.805	66.9535	80.548	77.0086	84.2493	139.703	158.106	81.551	82.6632	506.041	58.9982			506.729	89.428	506.04	139.841	278.074	344.899	438.537	506.729	566.602	506.04	438.537	382.997	424.031	635.328
506.48	115.091	67.4097	80.5162	77.0773	84.3536	142.93	159.843	82.2772	81.9482	506.804	58.941			507.491	89.3485	506.803	140.048	282.408	353.241	453.123	507.491	574.815	506.803	453.123	385.957	424.599	634.23
507.243	115.416	67.8779	80.5335	77.667	85.0983	146.224	161.658	83.1898	81.3321	507.568	58.9047			508.255	89.4874	507.566	143.538	287.471	362.101	466.22	508.255	585.026	507.566	466.22	389.465	424.945	633.204
508.006	115.446	68.3603	80.6739	78.3841	86.715	148.958	163.926	84.1106	81.3922	508.33	58.8849			509.017	89.8774	508.329	145.787	292.993	371.512	479.495	509.017	595.753	508.329	479.495	393.628	425.012	632.29
508.769	115.382	68.6555	80.8525	79.0615	87.8149	151.47	166.296	85.0369	81.4115	509.094	58.8518			509.78	90.5836	509.092	148.753	299.073	381.492	492.947	509.78	606.095	509.092	492.947	398.002	425.095	631.437
509.532	115.322	69.0148	81.1791	79.8167	89.0062	153.719	168.433	85.8705	81.4634	509.856	58.936			510.542	91.9243	509.855	151.907	305.7	391.965	506.605	510.542	616.342	509.855	506.605	402.512	425.193	631.113
510.294	115.215	69.4479	81.5444	80.3488	90.3313	155.609	170.45	86.2039	81.6695	510.619	58.8813			511.305	93.4165	510.617	154.955	312.932	402.574	520.954	511.305	626.678	510.617	520.954	407.246	425.255	630.795
511.057	115.121	69.9236	82.0471	81.1202	91.85	157.283	171.964	86.4988	81.9732	511.381	58.8589			512.067	94.9017	511.379	158.535	320.621	414.002	536.032	512.067	636.93	511.379	536.032	411.544	425.264	631.006
511.819	115.052	70.3667	82.6127	81.7179	93.4203	158.732	173.135	86.6826	82.3253	512.143	58.9293			512.83	96.2445	512.142	162.39	328.761	425.875	551.751	512.83	647.238	512.142	551.751	411.621	425.188	631.396
512.582	115.082	70.81	83.205	82.157	95.098	160.001	174.405	86.8155	82.7663	512.906	58.6574			513.592	97.584	512.904	165.423	335.834	438.198	568.641	513.592	656.695	512.904	568.641	412.194	425.151	632.46
513.344	115.181	71.2306	83.8877	82.6961	96.8756	161.118	176.272	86.9556	83.2428	513.667	58.3852			514.354	98.8898	513.666	168.529	343.584	451.054	587.358	514.354	665.473	513.666	587.358	414.326	425.153	633.624
514.106	115.312	71.6333	84.6212	83.2093	98.5756	162.376	178.017	87.1708	84.0153	514.43	58.0537			515.116	100.153	514.428	172.196	351.863	464.367	606.104	515.116	674.269	514.428	606.104	417.331	425.135	634.577
514.868	115.634	72.0237	85.5003	83.5624	100.215	163.711	179.568	87.3913	84.5068	515.191	57.4962			515.877	101.366	515.191	176.188	360.312	478.084	625.647	515.877	683.076	515.191	625.647	423.024	425.305	634.873
515.629	116.033	72.3721	86.4991	83.6028	101.721	165.355	181.26	87.7481	84.9268	515.954	57.0283			516.64	102.543	515.952	179.995	368.724	492.15	645.646	516.64	691.885	515.952	645.646	431.336	424.58	634.802
516.392	116.423	72.7302	87.5276	84.0528	103.136	167.233	182.812	87.9065	84.8689	516.715	56.5737			517.401	103.653	516.714	183.782	377.114	506.463	665.19	517.401	700.804	516.714	665.19	443.231	422.994	634.043
517.153	116.789	73.1128	88.5912	84.4343	104.401	169.494	184.209	87.9591	84.9339	517.477	56.1366			518.163	104.734	517.476	187.698	385.885	520.966	685.052	518.163	709.738	517.476	685.052	448.818	421.151	632.407
517.915	117.177	73.4223	89.6736	84.9104	105.561	171.404	185.937	87.8742	84.9946	518.239	55.7246			518.924	105.764	518.237	191.606	395.292	535.844	705.564	518.924	718.669	518.237	705.564	452.039	419.383	630.686
518.676	117.459	73.552	89.8925	85.1941	106.599	172.965	187.32	87.7709	85.0957	519	55.3601			519.685	106.692	518.999	195.435	406.904	550.844	726.812	519.685	727.797	518.999	726.812	455.192	417.646	628.969
519.437	117.749	73.6539	90.2725	85.8254	107.546	175.054	189.056	87.7907	85.2511	519.762	55.3214			520.447	107.719	519.76	199.414	417.377	566.167	749.209	520.447	736.917	519.76	749.209	458.249	415.779	627.227
520.199	117.957	73.5816	91.3294	86.6801	108.309	176.965	190.38	87.7939	85.3491	520.523	55.1842			521.208	108.511	520.521	203.404	427.25	581.433	771.849	521.208	745.999	520.521	771.849	461.274	413.702	625.561
520.96	118.064	73.5771	92.5985	88.1352	109.014	178.863	191.762	87.8121	85.5242	521.283	55.2143			521.969	109.315	521.282	207.307	436.611	596.385	794.27	521.969	755.203	521.282	794.27	464.373	411.61	624.033
521.721	118.034	73.4292	94.9286	89.677	109.52	180.387	193.182	87.794	85.784	522.045	55.2658			522.73	110.011	522.043	211	445.237	611.045	817.123	522.73	765.339	522.043	817.123	467.529	409.558	622.955
522.482	117.458	73.2124	94.4156	91.121	109.935	181.625	194.069	87.7509	85.818	522.806	55.3791			523.49	110.683	522.804	214.562	452.353	625.098	839.503	523.49	776.333	522.804	839.503	470.75	407.474	621.825
523.243	116.665	73.007	92.9041	92.254	110.188	182.614	194.732	87.716	85.8093	523.566	55.5784			524.251	111.261	523.565	218.003	455.417	637.694	860.398	524.251	786.351	523.565	860.398	473.943	405.392	620.779
524.003	115.551	72.6863	89.0474	92.8736	110.352	183.365	195.075	87.5858	85.7304	524.327	55.8576			525.012	111.598	524.326	221.451	462.981	649.517	880.547	525.012	796.209	524.326	880.547	477.117	403.321	619.83
524.765	114.684	72.6182	88.7503	93.9545	110.333	183.774	194.883	87.4656	85.7092	525.088	56.1993			525.772	112.238	525.086	224.629	470.709	660.845	899.887	525.772	805.561	525.086	899.887	480.308	400.881	619.006
525.525	114.563	72.5011	88.7654	94.2316	110.292	183.89	195.06	87.3071	85.7494	525.848	56.592			526.533	112.778	525.847	227.479	478.229	672.632	918.412	526.533	813.666	525.847	918.412	483.284	398.415	618.012
526.285	114.929	72.6861	89.9273	94.2786	110.206	183.951	195.422	87.1329	85.7092	526.608	56.9664			527.294	113.271	526.607	229.934	485.511	684.705	936.201	527.294	820.071	526.607	936.201	486.184	395.792	617.018
527.045	115.519	72.7577	90.7718	93.8718	110.118	183.839	195.663	86.959	85.7031	527.369	57.3328			528.054	113.718	527.367	231.914	492.266	696.438	952.891	528.054	824.375	527.367	952.891	488.77	394.065	616.099
527.806	116.268	72.8347	91.1441	92.8498	110.02	183.567	195.782	86.7941	85.6669	528.129	57.2569			528.813	114.1	528.127	233.518	498.519	707.73	968.341	528.813	827.074	528.127	968.341	491.538	392.572	615.175
528.566	116.725	72.9409	91.1421	92.2149	109.954	183.365	195.835	86.6179	85.6292	528.889	57.034			529.573	114.689	528.888	235.246	504.551	717.976	982.313	529.573	828.484	528.888	982.313	495.059	391.214	614.427
529.326	117.154	73.0281	90.9765	90.6042	110.609	182.866	195.895	86.4504	85.5487	529.649	56.6858			530.334	115.062	529.648	237.043	510.868	727.486	994.573	530.334	829.186	529.648	994.573	498.225	389.845	613.641
530.085	117.826	73.2053	90.5147	89.2091	111.224	182.086	195.559	86.2812	85.6629	530.409	56.2775			531.093	115.29	530.407	238.936	517.853	736.14	1005.55	531.093	828.051	530.407	1005.55	500.896	388.31	612.736
530.846	118.487	73.3413	89.942	87.9676	111.773	181.046	195.359	86.1109	86.1744	531.169	55.7981			531.853	115.497	531.167	241.178	522.437	744.121	1013.83	531.853	825.02	531.167	1013.83	502.64	386.617	611.748
531.605	118.263	73.4965	88.9239	86.9827	112.191	179.793	195.268	85.9305	86.088	531.928	55.0737			532.612	115.693	531.927	242.976	525.782	750.955	1019.52	532.612	819.79	531.927	1019.52	502.808	385.021	610.28
532.365	117.316	73.4164	88.0468	86.2759	112.024	178.245	195.02	85.7299	85.077	532.688	54.4588			533.372	115.87	532.687	244.446	529.143	756.788	1022.75	533.372	812.535	532.687	1022.75	501.465	383.529	608.973
533.124	115.385	73.3358	87.5624	85.9286	111.756	176.465	194.615	85.5363	84.0354	533.448	54.7936			534.132	115.993	533.446	245.47	531.803	761.009	1023.81	534.132	802.996	533.446	1023.81	499.235	382.156	608.05
533.883	114.57	72.9882	87.7523	85.5182	111.361	174.419	193.662	85.3109	83.9054	534.207	56.3557			534.891	115.966	534.205	246.302	533.825	762.314	1022.99	534.891	791.976	534.205	1022.99	495.862	380.958	606.89
534.643	113.916	72.673	87.9388	84.9212	111.223	172.291	192.229	85.0503	83.4314	534.966	58.5419			535.65	115.929	534.964	247.649	534.657	761.15	1020.53	535.65	779.657	534.964	1020.53	491.709	379.819	605.675
535.403	113.136	72.3253	88.1147	84.4504	110.86	170.099	190.157	84.8376	82.8668	535.725	61.4344			536.409	115.791	535.723	248.758	533.035	760.478	1015.02	536.409	766.892	535.723	1015.02	486.383	378.575	604.847
536.161	112.71	71.8974	87.9529	84.6088	110.298	167.944	187.745	84.5367	82.3116	536.484	60.8773			537.168	115.562	536.483	249.542	530.076	755.584	1007.29	537.168	753.105	536.483	1007.29	480.019	377.272	603.884
536.92	112.273	71.5486	87.6829	84.813	109.298	166.117	185.219	84.1852	81.8996	537.243	58.5902			537.926	115.207	537.242	249.606	526.37	748.401	997.484	537.926	738.798	537.242	997.484	473.242	376.055	602.688
537.679	111.857	70.8307	87.2476	84.3941	107.998	164.395	182.431	83.9279	81.2636	538.002	57.605			538.686	114.792	538.001	249.357	522.454	739.243	985.558	538.686	724.221	538.001	985.558	466.31	374.919	601.682
538.438	111.515	70.1428	86.7279	83.8552	106.588	162.739	179.283	83.2708	80.9063	538.761	58.0909			539.444	114.266	538.759	248.313	517.121	728.17	971.766	539.444	709.301	538.759	971.766	458.367	373.672	600.872
539.196	111.215	69.502	86.1363	83.2086	104.742	161.03	176.349	83.1093	80.7097	539.52	60.0134			540.203	113.626	539.518	246.056	510.589	715.282	956.311	540.203	694.337	539.518	956.311	450.023	372.113	600.347
539.955	111.208	69.3267	85.4768	82.6863	103.13	158.854	173.595	82.9816	80.6855	540.278	60.9848			540.961	112.882	540.276	243.171	502.586	700.982	939.117	540.961	679.131	540.276	939.117	441.473	370.989	599.911
540.713	110.961	69.0505	84.7984	81.8381	101.644	156.531	171.048	82.9642	80.842	541.037	61.0956			541.719	112.036	541.035	239.549	493.378	685.276	920.076	541.719	664.104	541.035	920.076	432.964	370.369	599.564
541.472	110.608	68.9037	84.0311	80.9928	100.273	154.117	168.449	83.0274	81.1852	541.795	60.7116			542.478	111.159	541.793	235.533	482.967	668.984	899.541	542.478	648.616	541.793	899.541	425.151	370.663	599.337
542.231	110.189	68.8087	83.2727	80.2817	98.9806	152.058	165.881	83.0945	81.3176	542.553	60.1477			543.236	110.222	542.551	231.302	471.888	652.863	877.132	543.236	633.539	542.551	877.132	418.065	370.159	599.031
542.989	109.758	68.6378	82.4445	79.4844	97.754	150.087	163.768	83.1231	81.3723	543.311	59.5979			543.994	109.24	543.309	227.091	462.275	636.304	853.164	543.994	620.512	543.309	853.164	411.662	368.589	598.68
543.747	109.34	68.4806	81.4665	78.5282	96.6119	148.22	161.966	83.1999	81.6688	544.069	59.1406			544.752	108.247	544.068	222.9	451.289	618.409	828.414	544.752	608.466	544.068	828.414	406.193	366.804	598.107
544.505	108.976	68.1964	80.4031	77.5747	95.5097	146.431	160.729	83.2117	82.2932	544.827	58.7499			545.509	107.329	544.826	218.924	440.732	599.974	803.073	545.509	597.541	544.826	803.073	401.209	365.054	597.489
545.263	108.604	67.5673	79.3986	76.8095	94.4663	144.655	159.454	82.6564	82.8433	545.585	58.4201			546.267	106.401	545.584	215.151	429.86	584.549	777.286	546.267	587.744	545.584	777.286	396.72	364.137	597.204
546.02	108.246	66.5975	78.4866	76.3279	93.4266	143.087	158.615	82.241	83.3933	546.342	58.1188			547.025	105.299	546.341	211.426	418.432	566.42	750.885	547.025	579.172	546.341	750.885	392.653	363.557	596.748
546.778	107.976	65.8385	77.6648	75.6397	92.4684	141.762	157.484	81.7891	83.7664	547.1	57.853			547.782	104.183	547.099	207.512	407.298	548.181	724.604	547.782	571.465	547.099	724.604	388.769	363.319	596.312
547.535	107.774	65.1407	77.4937	75.433	91.6003	140.581	156.12	81.177	84.0043	547.857	57.6672			548.54	103.037	547.857	203.508	396.583	530.114	698.475	548.54	564.534	547.857	698.475	384.721	363.323	594.996
548.293	107.631	64.3168	77.4021	74.7897	90.7144	139.705	155.135	80.5792	84.206	548.615	57.4871			549.297	101.869	548.614	199.73	386.548	512.669	673.254	549.297	558.026	548.614	673.254	380.672	363.567	593.012
549.05	107.445	63.242	77.3136	74.3541	90.0204	138.835	153.998	79.9535	84.2082	549.372	57.3767			550.054	100.752	549.371	196.066	376.804	496.166	649.514	550.054	552.188	549.371	649.514	375.539	363.736	591.032
549.807	107.233	62.6841	77.3941	74.5248	89.366	138.108	153.156	79.4818	84.5533	550.129	57.2732			550.811	99.6413	550.128	192.554	367.643	481.404	626.798	550.811	546.948	550.128	626.798	371.33	364.085	589.217
550.565	107.04	62.777	77.5078	74.0502	88.7421	137.338	152.218	79.6164	84.6503	550.887	57.2106			551.568	98.5707	550.885	189.226	359.391	465.877	605.255	551.568	541.609	550.885	605.255	367.872	364.559	587.664
551.322	106.832	62.8849	77.8213	73.3276	88.1529	136.709	151.685	79.2793	84.5722	551.644	57.1388			552.325	97.5827	551.642	186.039	351.533	451.506	586.171	552.325	536.204	551.642	586.171	364.462	365.119	586.938
552.078	106.732	63.1143	78.2503	72.3565	87.6011	136.318	151.048	79.1444	84.3306	552.401	57.125			553.082	96.6498	552.399	183.252	342.974	438.693	568.229	553.082	530.459	552.399	568.229	361.151	365.678	586.974
552.835	106.746	63.4217	78.7788	71.0546	87.0869	136.173	150.292	79.1825	83.8813	553.157	57.1233			553.839	95.9428	553.156	180.618	335.459	427.163	552.659	553.839	524.255	553.156	552.659	357.072	365.176	587.06
553.591	106.838	63.784	79.2948	69.8964	86.5857	135.703	149.518	79.4504	83.3207	553.914	57.1602			554.596	95.1479	553.912	178.115	328.508	415.985	536.672	554.596	517.674	553.912	536.672	353.213	364.977	586.891
554.348	107.086	64.1654	79.8168	69.0749	86.097	135.088	148.884	79.9277	83.5151	554.671	57.2066			555.352	94.3931	554.669	175.282	322.243	405.092	521.981	555.352	511.14	554.669	521.981	349.667	364.899	586.574
555.105	107.302	64.4889	80.0892	68.2921	85.618	134.763	147.998	80.6754	84.2354	555.427	57.2869			556.109	93.6507	555.425	172.406	316.615	394.657	508.426	556.109	504.955	555.425	508.426	347.839	365.138	586.514
555.861	107.364	64.7228	80.3421	67.8517	85.1321	134.523	147.198	81.0796	83.889	556.183	57.3628			556.865	92.953	556.182	169.476	310.878	384.795	495.822	556.865	499.452	556.182	495.822	346.024	365.288	586.81
556.618	107.314	64.8639	80.4945	68.5135	84.6558	134.313	146.586	81.4364	82.9838	556.939	57.5136			557.62	92.1512	556.938	165.34	305.674	375.547	484.069	557.62	494.402	556.938	484.069	344.447	365.451	587.54
557.374	107.252	64.8584	80.5504	69.5169	84.0786	134.022	146.52	81.7298	83.203	557.695	57.6807			558.377	91.3908	557.695	162.701	300.947	366.865	473.109	558.377	489.781	557.695	473.109	343.162	365.227	588.715
558.13	107.196	64.8233	80.4561	70.3698	83.6261	133.333	146.842	81.9812	83.623	558.452	57.9063			559.133	90.6289	558.45	160.132	296.846	358.806	462.189	559.133	485.574	558.45	462.189	341.957	363.635	590.293
558.885	107.155	64.7307	80.2294	71.8739	83.1547	132.462	146.658	82.2258	83.9754	559.208	58.1426			559.889	90.0098	559.206	158.732	293.331	351.462	451.457	559.889	482.025	559.206	451.457	339.777	361.829	592.004
559.641	107.128	64.1984	79.9734	72.3609	82.7093	131.571	146.693	82.1866	84.5176	559.964	58.3746			560.645	89.4615	559.962	157.376	290.256	344.708	442.192	560.645	479.339	559.962	442.192	338.311	360.315	593.803
560.397	107.081	63.871	79.2943	72.739	82.2623	130.627	146.56	81.9254	85.0078	560.719	58.6125			561.4	89.0423	560.718	155.566	287.383	338.452	433.73	561.4	477.168	560.718	433.73	335.9	359.416	594.62
561.153	107.074	63.4718	78.5887	72.8411	81.8394	129.919	146.23	81.6089	85.4823	561.475	58.8733			562.155	89.0184	561.474	153.568	284.151	332.718	425.669	562.155	475.436	561.474	425.669	334.049	358.613	593.843
561.909	107.079	63.1196	77.8811	72.314	81.4419	129.359	146.328	81.2999	85.9177	562.23	59.0904			562.911	88.9266	562.229	151.287	280.87	327.402	418.033	562.911	474.29	562.229	418.033	332.374	358.358	590.043
562.664	107.088	63.0689	77.1347	72.3751	81.0724	128.795	146.441	81.0012	86.1164	562.986	59.2817			563.666	88.789	562.984	148.901	277.551	322.251	410.18	563.666	473.44	562.984	410.18	330.971	358.573	585.965
563.419	107.078	63.3037	76.4602	72.5805	80.7626	128.062	146.572	80.7071	86.0178	563.741	59.4589			564.422	88.6726	563.74	146.564	274.698	316.786	402.613	564.422	473.07	563.74	402.613	329.611	359.15	582.73
564.175	106.947	64.0704	76.209	73.1385	80.4428	127.379	146.085	80.4268	85.6955	564.496	59.6367			565.177	88.6403	564.495	144.505	270.175	311.747	395.019	565.177	473.284	564.495	395.019	328.832	359.709	580.638
564.93	106.779	64.2124	75.9987	73.7015	80.0843	126.642	145.858	80.0887	85.4114	565.251	59.7516			565.932	88.2471	565.25	145.318	265.874	306.93	387.014	565.932	473.917	565.25	387.014	328.434	359.769	579.584
565.685	106.56	64.237	75.9129	73.3095	79.6532	125.913	145.592	79.7572	85.1075	566.007	59.8109			566.687	87.6648	566.005	143.879	261.818	302.206	379.208	566.687	475.071	566.005	379.208	328.45	359.591	579.437
566.44	106.376	64.0918	75.8571	72.8926	79.1532	125.329	145.346	79.4697	84.9123	566.762	59.8318			567.442	86.9958	566.76	141.917	257.991	297.247	372.347	567.442	473.941	566.76	372.347	327.757	359.195	582.074
567.195	106.248	63.8097	76.203	72.5021	78.7779	125.062	145.147	79.2476	84.5964	567.516	59.8233			568.197	86.4133	567.515	140.152	254.297	291.958	366.043	568.197	472.464	567.515	366.043	326.506	358.612	584.875
567.95	106.204	63.2634	76.7064	72.1138	78.4223	124.845	144.776	79.0593	84.2638	568.271	59.7341			568.951	85.8583	568.27	138.465	250.618	287.867	360.274	568.951	470.672	568.27	360.274	324.591	357.974	583.92
568.704	106.271	62.3236	77.2297	71.6795	78.0533	124.69	144.582	78.9902	83.9258	569.026	59.5399			569.706	85.3919	569.024	136.911	247.064	284.214	355.309	569.706	468.474	569.024	355.309	322.131	357.225	582.436
569.459	106.217	61.8593	77.721	71.2636	77.6739	124.414	143.351	78.9437	83.6027	569.781	59.4057			570.46	84.8353	569.779	135.454	243.804	280.927	350.736	570.46	465.727	569.779	350.736	319.23	356.379	581.136
570.213	105.985	61.5829	78.1578	70.7627	77.33	124.259	142.202	79.0867	83.3677	570.534	59.2168			571.214	84.485	570.533	134.156	240.959	277.787	345.975	571.214	462.529	570.533	345.975	316.664	355.467	579.812
570.967	106.138	61.5162	78.4507	70.4082	77.1204	124.182	141.237	79.5043	83.1128	571.289	58.8849			571.968	84.2356	571.287	133.014	238.874	273.787	341.253	571.968	456.611	571.287	341.253	313.903	354.282	578.653
571.722	106.244	62.1705	78.6283	70.1262	76.9958	123.637	140.129	80.2639	83.0577	572.043	58.5352			572.723	83.9619	572.042	131.941	237.314	268.922	337.024	572.723	451.748	572.042	337.024	310.835	353.023	578.077
572.476	106.501	62.7968	78.5154	69.9983	76.9705	123.066	138.567	81.021	83.1741	572.797	58.1964			573.476	83.5231	572.796	131.207	235.809	264.621	332.886	573.476	447.859	572.796	332.886	307.647	351.677	576.609
573.23	106.828	63.1091	78.2828	69.9902	77.0404	122.411	137.398	81.7981	83.6644	573.551	57.8021			574.23	83.1989	573.549	130.6	234.126	261.038	328.887	574.23	444.56	573.549	328.887	304.802	350.209	574.405
573.984	107.313	63.2438	77.8333	70.2577	77.1969	121.808	136.146	82.5115	84.2536	574.305	57.4306			574.985	82.9101	574.304	130.148	232.387	257.65	325.111	574.985	441.604	574.304	325.111	302.178	350.078	572.359
574.738	107.798	62.9394	77.2327	70.1264	77.3971	121.465	135.446	83.1409	84.942	575.059	57.0926			575.738	82.6257	575.058	129.773	230.597	254.71	321.145	575.738	443.346	575.058	321.145	299.827	350.096	571.141
575.491	108.27	61.0525	76.3169	69.981	77.6169	121.156	135.269	83.49	85.5683	575.813	56.8364			576.492	82.4221	575.811	129.421	228.721	251.685	317.202	576.492	444.166	575.811	317.202	298.025	349.993	569.741
576.245	108.781	59.9784	75.3647	70.1575	77.7839	120.989	135.744	83.4954	86.0637	576.566	56.616			577.246	82.3174	576.565	129.155	226.989	248.551	313.112	577.246	444.818	576.565	313.112	297.132	349.759	568.616
576.998	109.184	59.2522	74.4891	70.5401	77.9347	120.8	138.814	83.5402	86.4074	577.32	56.828			577.998	82.2103	577.318	128.91	225.313	245.536	309.003	577.998	445.394	577.318	309.003	296.682	350.054	567.512
577.752	109.366	58.7861	73.6502	70.8541	78.0432	120.672	139.712	83.227	86.5703	578.073	56.8402			578.752	82.1537	578.072	128.663	223.828	232.562	304.663	578.752	445.948	578.072	304.663	296.669	350.473	572.782
578.506	109.328	58.436	72.9054	71.0597	78.1051	120.591	140.248	82.7945	86.302	578.826	57.1915			579.505	82.172	578.825	128.245	222.704	234.208	300.249	579.505	445.121	578.825	300.249	297.633	351.327	572.2
579.258	109.289	58.0662	72.8427	71.4574	78.2032	120.537	140.358	82.3113	86.0403	579.58	57.6116			580.258	82.2521	579.578	127.555	221.68	233.944	295.908	580.258	444.374	579.578	295.908	297.295	352.305	571.717
580.012	109.245	58.0696	72.7945	71.7186	78.0881	120.552	140.944	81.7958	86.1689	580.332	58.0265			581.011	82.2292	580.331	126.762	220.501	226.733	291.747	581.011	446.835	580.331	291.747	297.09	353.314	571.408
580.764	109.153	58.327	73.0326	71.7526	77.9051	120.549	141.599	81.2838	86.225	581.086	58.4645			581.764	82.268	581.084	125.844	219.277	223.501	288.332	581.764	447.017	581.084	288.332	296.82	353.68	571.131
581.518	109.044	58.8878	73.5196	71.6391	77.6696	120.587	142.277	80.7852	86.3503	581.838	58.8772			582.517	82.3888	581.837	124.905	217.794	223.312	285.277	582.517	449.046	581.837	285.277	296.237	353.269	570.87
582.27	108.933	59.784	74.2278	71.6837	77.3963	120.634	142.962	80.3908	86.4313	582.591	59.2662			583.269	82.5954	582.589	123.953	216.276	226.412	282.442	583.269	450.931	582.589	282.442	295.521	353.265	570.64
583.023	108.942	60.7047	75.0783	71.6195	77.1396	120.735	143.662	79.9883	86.4581	583.343	59.5326			584.022	82.9523	583.342	123.028	215.067	219.074	279.587	584.022	445.995	583.342	279.587	294.741	353.199	570.384
583.775	109.138	61.5432	75.739	71.7437	76.8378	121.152	144.38	79.6299	86.3986	584.096	59.861			584.774	83.3331	584.095	122.205	213.783	217.918	277.087	584.774	439.522	584.095	277.087	293.748	352.924	569.71
584.528	109.572	62.3389	76.0292	71.4876	76.5014	121.029	145.884	79.353	86.2789	584.848	60.0751			585.527	83.7301	584.847	121.433	213.1	216.505	274.978	585.527	434.929	584.847	274.978	293.115	352.192	568.276
585.28	110.142	63.0676	76.3388	71.1921	76.313	120.916	145.977	79.1377	86.1169	585.601	60.207			586.279	84.0644	585.599	120.75	212.672	217.227	273.392	586.279	434.431	585.599	273.392	292.532	351.259	567.145
586.033	110.795	63.6819	76.644	70.8887	76.1746	120.922	145.199	79.003	86.1682	586.353	60.177			587.032	84.4094	586.352	120.088	211.979	214.225	271.579	587.032	434.175	586.352	271.579	292.281	350.644	566.931
586.785	111.492	64.2495	77.0347	70.6471	76.0696	120.901	143.801	78.9669	86.2971	587.106	60.196			587.783	84.6467	587.104	119.478	209.534	212.329	269.519	587.783	433.153	587.104	269.519	292.178	350.031	566.986
587.537	112.102	64.7725	77.3369	70.2847	76.0328	120.797	142.514	78.9658	86.4425	587.857	60.0149			588.535	84.7794	587.856	118.909	207.049	212.548	267.636	588.535	432.928	587.856	267.636	292.182	349.416	567.311
588.289	112.559	65.1779	77.6525	70.1151	76.3479	120.702	141.503	79.0299	86.429	588.61	59.8113			589.287	84.8911	588.608	118.437	205.15	212.226	265.881	589.287	433.507	588.608	265.881	292.462	348.873	567.722
589.04	112.926	65.4542	77.9023	70.1974	76.4959	120.524	140.497	79.1418	86.3511	589.361	59.591			590.039	84.7195	589.36	118.14	203.029	211.987	264.329	590.039	434.331	589.36	264.329	292.918	348.163	568.095
589.793	113.146	65.5237	77.9234	70.025	76.5689	120.245	139.485	79.2722	86.2	590.113	59.3625			590.791	84.5228	590.112	117.879	200.168	211.815	263.01	590.791	435.169	590.112	263.01	293.38	347.533	568.207
590.544	113.401	65.4913	77.8312	70.304	76.5952	119.99	138.282	79.4324	85.515	590.865	59.1156			591.542	84.2548	590.863	117.71	201.393	211.672	262.17	591.542	436.214	590.863	262.17	294.114	346.965	567.651
591.296	113.214	65.3858	77.7832	70.7906	76.5878	119.743	137.582	79.5142	85.3188	591.616	58.8632			592.294	83.8271	591.615	117.7	203.248	211.384	261.457	592.294	437.142	591.615	261.457	295.233	346.529	566.667
592.047	112.852	65.1715	77.8054	71.113	76.429	119.794	137.416	79.6518	85.2909	592.368	58.6227			593.045	83.3649	592.366	118.382	203.342	211.156	260.72	593.045	437.912	592.366	260.72	296.468	346.23	565.612
592.798	112.448	64.8709	77.9824	71.4899	76.2415	119.795	138.614	79.6959	85.3691	593.119	58.2723			593.796	82.7787	593.118	118.648	202.232	210.046	260.153	593.796	438.538	593.118	260.153	297.886	346.513	564.61
593.55	112.198	64.5392	78.2404	72.0041	75.9471	119.907	139.061	79.7587	85.5181	593.87	58.109			594.548	82.291	593.869	118.806	202.747	210.093	259.493	594.548	439.258	593.869	259.493	298.809	346.603	563.501
594.301	111.848	64.1755	78.4797	72.5041	75.5697	120.134	139.583	79.7277	85.8132	594.621	58.0621			595.298	81.9047	594.62	118.792	203.419	209.267	258.9	595.298	439.917	594.62	258.9	299.208	346.687	562.659
595.053	111.508	63.9619	78.7335	72.9921	75.0175	120.519	140.151	79.7064	85.9692	595.372	58.0453			596.049	81.6429	595.371	118.729	203.17	208.535	257.842	596.049	440.465	595.371	257.842	300.192	346.494	562.495
595.803	111.156	63.958	78.9616	73.2483	74.4928	120.923	140.258	79.6979	86.0858	596.123	58.0352			596.8	81.7185	596.122	118.468	202.36	207.737	256.368	596.8	441.276	596.122	256.368	301.107	346.118	562.13
596.554	110.815	64.0309	79.1348	73.3356	73.953	121.338	141.185	79.6171	86.1247	596.874	58.0254			597.551	81.8328	596.872	118.086	202.195	207.055	255.346	597.551	442.195	596.872	255.346	301.734	345.793	561.225
597.304	110.395	64.1358	79.4174	73.5638	73.5605	121.346	141.889	79.5373	86.1294	597.625	58.0259			598.301	82.0286	597.624	117.616	201.093	206.44	254.096	598.301	443.058	597.624	254.096	302.343	345.384	560.246
598.056	110.212	64.2258	79.7072	73.694	73.3714	121.505	142.47	79.5552	86.1548	598.375	58.0523			599.052	82.3972	598.374	117.088	200.908	206.267	252.951	599.052	443.871	598.374	252.951	303.131	344.908	559.459
598.806	110.104	64.3727	79.9244	73.5276	73.3207	121.975	142.872	79.7381	86.0348	599.126	58.0875			599.802	82.8093	599.124	116.596	201.183	206.375	251.978	599.802	444.677	599.124	251.978	303.888	344.451	555.808
599.556	109.891	64.5546	80.1001	73.068	73.5437	122.513	142.93	80.0091	85.855	599.876	58.1082			600.553	83.4945	599.874	116.407	201.565	206.537	251.224	600.553	445.621	599.874	251.224	303.934	343.944	562.859
600.307	109.702	64.6878	80.1476	72.8425	73.7549	123.276	143.13	80.3003	85.6556	600.626	58.1411			601.303	84.1523	600.625	116.29	202.141	206.525	250.593	601.303	446.925	600.625	250.593	305.134	343.691	562.778
601.057	109.402	64.8866	79.9756	72.4752	74.0053	124.252	143.18	80.4064	85.4439	601.377	58.1545			602.053	84.6854	601.375	116.201	202.857	206.446	250.182	602.053	448.434	601.375	250.182	306.088	343.607	562.787
601.807	108.998	65.0227	79.5171	72.1229	74.3825	126.047	142.948	80.4276	85.2301	602.127	58.1952			602.803	84.9376	602.125	116.433	203.542	206.363	249.956	602.803	450.484	602.125	249.956	308.436	343.407	562.826
602.557	108.454	65.1077	78.9289	71.8128	74.794	127.096	142.758	80.5512	85.0136	602.877	58.2056			603.553	84.8052	602.875	116.527	203.995	206.244	250.001	603.553	452.726	602.875	250.001	309.965	343.306	558.612
603.307	107.966	65.1425	77.5815	71.8432	75.1934	127.823	142.529	80.7062	84.7959	603.626	58.2358			604.303	84.6682	603.626	117.622	204.342	206.22	250.309	604.303	454.466	603.626	250.309	310.853	343.145	554.043
604.057	107.528	65.1618	76.386	71.8646	75.5032	128.382	141.805	80.8806	84.5846	604.376	58.1962			605.053	84.3373	604.375	118.082	204.626	206.355	250.953	605.053	455.582	604.375	250.953	310.466	343.217	554.929
604.807	107.037	65.1539	75.4135	71.7245	75.6412	128.787	141.249	81.0834	84.3742	605.126	57.9283			605.802	83.9248	605.125	117.842	204.905	206.604	252.089	605.802	456.053	605.125	252.089	309.116	343.408	561.871
605.556	106.907	65.0892	74.5743	71.8043	75.8642	129.041	140.825	81.1488	84.2008	605.876	57.9611			606.552	83.3751	605.874	117.804	205.18	207.12	253.563	606.552	456.02	605.874	253.563	306.655	343.449	561.427
606.305	106.841	64.9534	74.3651	71.6759	76.0595	129.157	140.378	81.371	84.049	606.625	58.3722			607.301	82.7438	606.624	118.249	205.289	207.983	255.243	607.301	454.931	606.624	255.243	303.467	343.341	559.047
607.056	107.046	64.7724	74.3357	71.6652	76.295	129.183	139.589	81.5422	83.9246	607.374	58.779			608.051	82.1679	607.374	118.633	205.219	209.319	256.566	608.051	453.741	607.374	256.566	301.295	342.376	554.948
607.805	107.242	64.1167	74.4892	71.8436	76.5261	129	138.87	81.6838	83.8353	608.124	59.234			608.8	81.7161	608.123	119.001	205.036	210.92	258.01	608.8	452.119	608.123	258.01	299.957	341.676	553.797
608.554	107.502	63.0703	74.7142	72.2061	76.7166	128.668	138.455	81.6814	83.796	608.874	59.6995			609.549	81.3141	608.872	119.4	204.735	212.712	259.186	609.549	450.299	608.872	259.186	298.903	341.037	554.432
609.303	107.772	62.2079	75.083	72.299	77.0048	128.155	138.219	81.5681	83.7907	609.622	60.1305			610.298	81.0519	609.621	119.913	204.55	214.546	260.064	610.298	448.685	609.621	260.064	300.074	340.642	555.438
610.052	108.111	61.9961	75.6505	72.5566	77.3964	127.559	138.217	81.3899	83.7957	610.371	60.5209			611.046	80.8791	610.37	120.202	204.409	216.283	260.622	611.046	446.795	610.37	260.622	300.465	340.878	554.983
610.8	108.456	62.2752	77.0731	72.6301	77.7713	126.851	138.087	81.1951	83.7621	611.12	60.809			611.795	80.8078	611.118	120.598	203.996	217.388	261.012	611.795	445.185	611.118	261.012	300.63	341.077	553.368
611.549	108.796	63.1803	77.604	72.9434	78.1492	126.042	138.444	80.9738	83.7466	611.869	60.9571			612.544	80.968	611.868	121.16	203.77	218.428	261.13	612.544	443.732	611.868	261.13	296.995	341.249	551.422
612.299	109.115	64.6952	77.1205	73.3625	78.5292	125.137	138.517	80.8353	83.7241	612.617	60.8682			613.293	81.219	612.616	121.779	203.425	219.568	261.107	613.293	442.438	612.616	261.107	296.05	340.865	549.587
613.047	109.381	66.8868	77.4279	73.8174	78.9004	124.393	138.318	80.7614	83.7241	613.366	60.0861			614.042	81.763	613.365	122.41	203.606	220.62	261.891	614.042	441.337	613.365	261.891	295.473	340.101	548.6
613.796	109.603	67.323	77.6568	74.0787	79.2489	123.458	138.336	81.1475	83.7147	614.114	60.3404			614.79	82.5852	614.113	122.937	204.091	220.287	262.79	614.79	440.626	614.113	262.79	294.684	339.6	548.129
614.544	109.801	67.2199	77.8455	74.2999	79.5602	122.531	138.684	81.4866	83.7317	614.863	60.6694			615.538	83.345	614.862	123.422	204.681	219.9	263.76	615.538	440.04	614.862	263.76	293.634	339.683	548.85
615.292	109.913	66.3819	77.8926	74.4804	79.8044	121.743	139.077	81.613	83.7355	615.612	61.0155			616.286	83.8851	615.61	123.581	205.171	219.811	264.627	616.286	439.21	615.61	264.627	293.105	339.624	551.116
616.04	110.082	64.9544	77.6848	74.2961	80.0351	120.54	139.007	81.2609	83.7528	616.36	61.3329			617.034	84.2919	616.358	122.804	206.004	219.71	265.445	617.034	438.363	616.358	265.445	292.596	339.393	551.12
616.788	109.978	64.1061	77.2509	74.0734	80.121	119.105	138.988	80.8819	83.8137	617.108	61.5644			617.782	84.5639	617.106	122.01	206.847	219.722	266.094	617.782	437.455	617.106	266.094	291.915	338.845	551.118
617.536	109.807	63.6258	77.028	73.7316	79.9572	117.491	139.026	80.6628	84.079	617.856	60.8528			618.53	84.6403	617.854	120.871	207.709	219.678	266.438	618.53	435.647	617.854	266.438	291.354	338.369	550.698
618.284	109.613	63.5878	76.8335	73.424	79.733	115.465	139.17	80.4843	84.3825	618.604	61.0321			619.278	84.6137	618.602	120.818	208.506	219.658	266.782	619.278	433.952	618.602	266.782	290.512	338.083	549.312
619.032	109.242	63.8254	77.7333	72.7922	78.9332	114.796	138.982	80.2902	84.6531	619.351	61.4274			620.025	84.4218	619.349	121.291	208.875	219.671	267.752	620.025	432.515	619.349	267.752	288.938	338.295	547.941
619.78	108.853	64.2974	77.6539	71.7927	78.199	114.398	138.836	79.8963	84.8514	620.099	62.0744			620.773	84.1915	620.097	121.957	209.271	219.618	266.982	620.773	431.046	620.097	266.982	286.972	339.782	546.647
620.527	108.445	64.7759	77.5362	71.0259	77.4947	114.353	138.767	79.6378	85.2368	620.846	62.3657			621.52	83.8389	620.845	122.385	209.505	219.418	263.494	621.52	429.461	620.845	263.494	284.945	339.229	545.515
621.275	108.051	63.8381	77.3662	70.5201	77.1523	117.148	138.84	79.703	85.6159	621.594	62.3125			622.268	83.4287	621.592	122.875	209.263	219.022	261.987	622.268	427.807	621.592	261.987	283.183	338.582	545.432
622.022	107.688	63.6177	77.1424	69.9502	76.9472	118.081	139.022	79.6784	85.8165	622.341	61.9939			623.015	82.9335	622.34	123.472	208.562	218.031	260.453	623.015	426.349	622.34	260.453	281.947	337.706	545.657
622.77	107.598	63.4031	76.9136	69.4452	77.0051	119.201	139.292	79.5607	85.8638	623.089	61.4322			623.762	82.3231	623.087	123.922	207.759	216.236	258.831	623.762	424.832	623.087	258.831	280.871	336.772	545.97
623.517	107.507	63.3261	76.7506	68.8195	77.086	120.388	139.339	79.3238	85.7971	623.836	61.0703			624.509	81.6225	623.834	123.642	206.864	214.173	257.058	624.509	423.381	623.834	257.058	280.151	335.808	546.445
624.264	107.465	63.3415	76.358	68.1364	77.2363	121.555	139.368	79.1891	85.6284	624.583	60.8272			625.256	80.8357	624.581	122.561	205.922	211.834	255.156	625.256	422.033	624.581	255.156	279.613	334.849	546.816
625.011	107.464	63.3803	75.9967	67.7868	77.3667	122.672	138.923	79.2016	85.3857	625.33	60.5951			626.003	80.1206	625.328	122.272	204.723	209.47	253.132	626.003	420.213	625.328	253.132	279.054	333.8	547.037
625.758	107.518	63.472	75.6888	67.5051	77.5198	123.75	138.184	79.4251	85.0731	626.076	60.2504			626.75	79.8048	626.075	121.705	203.435	207.276	251.103	626.75	418.512	626.075	251.103	278.551	332.907	547.486
626.505	107.593	63.6179	75.5155	67.5748	77.8463	124.559	137.93	79.8489	84.7932	626.823	59.8763			627.497	79.8756	626.822	120.874	202.152	205.626	248.825	627.497	416.766	626.822	248.825	278.465	332.229	548.089
627.252	107.408	63.7613	75.415	67.6973	78.2402	124.646	137.517	80.2737	84.4703	627.569	59.625			628.244	80.0517	627.569	120.181	200.894	204.22	247.092	628.244	415.651	627.569	247.092	278.643	331.724	545.845
627.997	107.327	63.8093	75.3504	68.1576	78.5895	124.699	137.404	80.1038	84.1428	628.316	59.371			628.989	80.6356	628.315	119.635	199.735	202.442	245.811	628.989	414.204	628.315	245.811	279.357	331.828	545.81
628.744	107.23	63.8154	75.3828	68.3672	78.8443	124.477	137.682	79.8918	84.2681	629.063	59.2361			629.736	81.6752	629.062	119.069	198.503	200.872	244.91	629.736	412.57	629.062	244.91	279.207	332.364	546.011
629.49	107.164	63.8082	75.385	68.4297	78.8109	124.07	137.894	79.532	84.7096	629.809	59.185			630.482	82.5453	629.807	118.779	197.264	199.326	243.755	630.482	410.866	629.807	243.755	279.212	333.123	546.258
630.237	107.097	63.7105	75.4563	68.4862	78.5431	123.519	137.544	79.0373	85.3	630.555	59.2232			631.228	83.1768	630.554	118.539	196.009	198.511	242.431	631.228	408.771	630.554	242.431	279.365	331.57	546.159
630.983	107.055	63.6108	75.5176	68.5578	77.5186	122.796	136.814	78.4732	85.7098	631.302	59.293			631.975	83.766	631.3	118.327	195.358	197.978	240.775	631.975	406.917	631.3	240.775	279.603	332.158	546.151
631.729	107.028	63.4039	75.548	68.7294	76.9955	121.861	136.738	78.5527	86.0408	632.047	59.4168			632.721	84.2996	632.046	118.193	194.823	197.545	238.77	632.721	405.204	632.046	238.77	279.146	332.697	545.904
632.476	107.003	63.1568	75.7583	68.8069	76.5792	120.861	136.732	78.538	86.2372	632.793	59.5592			633.467	84.7712	632.792	118.12	194.42	196.892	235.336	633.467	403.839	632.792	235.336	278.441	334.178	545.12
633.221	107.048	62.9056	75.9629	69.0537	76.1365	120.209	136.557	78.5544	86.1998	633.539	59.6417			634.212	85.2138	633.538	118.06	193.554	196.885	233.714	634.212	402.994	633.538	233.714	277.034	336.434	543.153
633.967	107.084	62.6478	76.1927	69.2758	75.9164	119.914	136.433	78.5586	85.7568	634.285	59.6997			634.958	85.6676	634.283	118.037	193.039	196.861	231.525	634.958	403.366	634.283	231.525	275.516	338.656	541.296
634.713	107.178	62.3999	76.3828	69.6093	75.8562	119.83	136.572	78.5325	85.3994	635.031	59.6918			635.703	85.7614	635.029	118.036	192.707	196.202	229.381	635.703	405.649	635.029	229.381	274.428	339.466	539.712
635.458	107.192	62.1337	76.594	70.2087	76.0048	119.862	136.457	78.4776	85.0143	635.777	59.6714			636.449	85.6656	635.775	118.057	192.424	195.513	227.7	636.449	405.4	635.775	227.7	273.547	339.781	538.377
636.203	107.543	61.9686	76.7837	70.5714	76.2931	120.002	136.427	78.4042	84.6061	636.521	59.5234			637.194	85.4622	636.52	118.127	191.825	194.622	225.968	637.194	405.975	636.52	225.968	272.42	340.084	537.787
636.949	107.946	61.8995	76.9054	70.7052	76.6065	120.247	136.383	78.3016	84.343	637.267	59.5528			637.939	85.0444	637.266	118.248	190.942	193.722	223.768	637.939	406.662	637.266	223.768	271.413	340.16	537.572
637.694	108.34	61.9296	77.0605	70.7775	76.8962	120.42	136	78.1683	84.0441	638.012	59.5153			638.684	84.6073	638.01	118.602	190.107	192.846	220.881	638.684	407.508	638.01	220.881	270.334	339.96	537.642
638.44	108.678	61.9566	77.2936	70.7651	77.1066	120.668	135.166	77.9746	83.7993	638.758	59.4326			639.43	84.1381	638.756	119.293	189.561	191.973	218.057	639.43	408.382	638.756	218.057	269.549	338.072	537.659
639.184	108.966	62.1068	77.5809	70.9459	77.2057	120.933	134.145	77.8279	83.5896	639.502	59.3064			640.175	83.6833	639.501	119.083	189.049	191.247	217.115	640.175	409.317	639.501	217.115	268.749	337.887	537.454
639.929	109.224	62.3512	77.8142	70.9707	77.2561	121.214	133.023	77.5597	83.628	640.247	59.1476			640.919	83.3201	640.245	118.764	188.725	190.495	216.912	640.919	410.562	640.245	216.912	268.546	337.001	537.36
640.674	109.136	62.6261	78.0297	70.6547	77.2544	121.463	132.337	77.3441	83.784	640.992	58.9495			641.664	83.0162	640.99	118.536	188.42	188.303	217.168	641.664	411.727	640.99	217.168	267.761	335.093	537.444
641.419	109.094	62.9024	78.1434	70.2803	77.1828	121.722	132.59	77.0793	84.0181	641.736	58.8361			642.409	82.8078	641.735	118.279	188.322	185.991	217.96	642.409	412.72	641.735	217.96	267.536	332.369	537.761
642.163	108.927	63.2241	78.1935	69.7823	77.0501	121.881	132.971	76.7932	84.3342	642.481	58.758			643.153	82.6118	642.48	118.114	188.298	184.964	218.811	643.153	413.312	642.48	218.811	267.712	331.159	537.869
642.908	108.631	63.6505	78.1152	69.1555	76.7937	121.931	133.255	76.5083	84.6564	643.226	58.6685			643.898	82.5304	643.224	118.007	188.303	184.329	219.612	643.898	413.909	643.224	219.612	267.882	330.503	537.848
643.653	108.015	64.0214	77.9106	68.4649	76.4373	121.836	133.502	76.2821	85.0113	643.97	58.8615			644.642	82.5519	643.969	117.885	188.378	184.487	219.923	644.642	414.074	643.969	219.923	268.499	330.7	537.765
644.397	107.3	64.4326	77.5914	67.7397	76.0492	121.661	133.714	76.0868	85.3438	644.714	59.0224			645.386	82.6125	644.714	117.832	187.975	185.144	220.027	645.386	413.845	644.714	220.027	269.087	333.149	537.384
645.141	106.628	64.8136	77.1827	67.1288	75.701	121.423	133.867	76.0041	85.6786	645.459	59.1729			646.13	82.7403	645.457	117.795	186.843	185.85	219.84	646.13	413.733	645.457	219.84	269.943	331.223	536.985
645.886	106.025	65.2138	76.6626	66.5511	75.2846	121.058	133.267	76.3348	85.8694	646.203	59.3382			646.875	82.959	646.202	117.855	186.038	186.156	219.505	646.875	413.352	646.202	219.505	270.592	330.032	536.378
646.629	105.575	65.4432	76.1663	66.5046	75.1164	120.547	133.515	76.5878	86.1262	646.947	59.39			647.618	83.2193	646.946	118.051	185.301	186.056	219.018	647.618	412.886	646.946	219.018	270.521	329.334	535.833
647.373	105.366	65.2999	75.7037	66.7962	75.1215	120.235	132.359	76.9189	86.2879	647.691	59.3698			648.362	83.5174	647.689	118.438	185.888	186.058	218.475	648.362	411.863	647.689	218.475	270.634	328.869	535.645
648.117	105.284	64.827	75.3532	67.3609	75.0843	120.18	132.738	77.2519	86.6411	648.434	59.2722			649.106	83.8337	648.434	118.861	186.792	186.061	218.532	649.106	410.958	648.434	218.532	270.935	328.37	536.111
648.861	105.236	64.212	75.0486	67.9268	75.0449	120.346	133.355	77.5844	87.0962	649.178	59.1263			649.849	84.1865	649.177	119.331	187.196	186.111	219.1	649.849	410.337	649.177	219.1	270.807	327.757	537.122
649.605	105.219	63.5705	74.8807	68.532	75.0041	120.577	134.437	77.8307	87.2506	649.922	58.9692			650.593	84.5421	649.921	119.861	186.813	186.355	219.842	650.593	409.812	649.921	219.842	270.328	327.182	538.456
650.348	105.199	63.3558	74.8344	69.0643	75.0009	120.706	135.591	78.121	87.2684	650.665	58.8119			651.336	84.9172	650.664	120.258	186.452	186.598	220.42	651.336	409.2	650.664	220.42	269.704	326.519	539.476
651.092	105.315	63.2921	74.8568	69.8033	75.1407	120.843	136.165	78.4305	87.2021	651.409	58.7296			652.08	85.3356	651.407	120.461	186.191	186.285	220.917	652.08	408.665	651.407	220.917	268.932	326.049	538.807
651.835	105.578	63.4003	75.0904	70.3397	75.3361	121.264	136.514	78.9403	86.8242	652.152	58.9433			652.823	85.7344	652.151	120.513	185.899	185.839	221.037	652.823	408.238	652.151	221.037	268.152	325.586	537.879
652.578	106.08	63.6494	75.4061	70.7779	75.5878	121.692	135.993	79.198	86.4051	652.896	59.0905			653.566	85.2705	652.894	120.465	185.7	185.333	220.443	653.566	407.889	652.894	220.443	267.466	325.105	537.003
653.321	106.696	64.0294	75.7212	71.204	75.9162	121.809	135.279	78.0322	85.9398	653.638	59.2948			654.31	85.2705	653.637	120.335	185.83	184.878	219.421	654.31	408.152	653.637	219.421	266.627	325.246	536.396
654.064	107.239	64.5648	75.9604	71.4678	76.3349	122.187	134.425	79.2625	85.4799	654.382	59.5667			655.052	85.2705	654.38	120.195	186.216	184.479	218.703	655.052	408.357	654.38	218.703	265.97	325.489	535.92
654.807	107.657	64.9415	76.0379	71.4622	76.761	122.637	133.17	80.1818	85.031	655.124	59.9517			655.795	85.2705	655.123	120.067	186.558	184.148	218.315	655.795	408.705	655.123	218.315	265.787	325.805	535.747
655.55	107.899	64.8227	76.0686	71.1624	77.1506	123.063	131.772	80.5754	84.6422	655.867	60.3424			656.538	85.2705	655.866	119.978	185.904	183.966	217.849	656.538	409.168	655.866	217.849	265.968	325.657	535.871
656.292	108.033	64.4541	75.9803	71.0483	77.5052	123.239	131.239	80.6642	84.2682	656.61	60.7142			657.281	84.2487	656.609	119.837	184.922	183.792	217.613	657.281	409.366	656.609	217.613	266.786	325.474	535.679
657.036	108.188	64.2638	75.6479	70.6943	77.7446	123.071	131.489	80.5293	83.8938	657.353	61.1006			658.023	84.2083	657.351	119.356	184.109	183.683	217.01	658.023	409.502	657.351	217.01	267.371	325.38	534.922
657.778	108.316	63.9447	75.3532	70.0891	76.7349	122.671	131.57	80.3414	83.548	658.095	61.4703			658.766	85.2102	658.094	118.777	183.519	183.672	216.438	658.766	409.233	658.094	216.438	267.962	325.968	534.212
658.521	108.548	63.5995	75.0145	69.4988	76.335	122.026	132.364	80.4868	83.279	658.838	61.7443			659.508	83.7214	658.836	118.444	183.129	183.796	215.902	659.508	409.21	658.836	215.902	268.969	326.203	533.509
659.263	108.891	63.2053	74.6712	68.9395	75.86	121.19	132.364	80.1758	82.9143	659.58	62.0278			660.249	82.0622	659.579	118.236	182.989	184.064	215.34	660.249	408.177	659.579	215.34	269.529	326.171	532.907
660.005	109.315	62.9179	74.3856	68.6669	75.3945	120.397	132.271	80.37	82.5584	660.322	62.2387			660.992	81.5747	660.321	118.111	183.018	184.743	214.911	660.992	407.755	660.321	214.911	269.584	325.975	532.518
660.747	109.782	62.8683	74.5353	68.5781	74.8723	119.665	132.37	80.0283	82.1721	661.064	62.3836			661.734	81.2086	661.062	118.143	183.324	185.486	214.61	661.734	407.092	661.062	214.61	269.917	325.97	532.328
661.489	109.982	63.0131	74.6927	68.7977	74.3459	118.929	133.328	79.8022	81.865	661.806	62.4024			662.476	80.7755	661.805	118.201	183.922	186.1	214.411	662.476	406.556	661.805	214.411	270.09	326.262	532.313
662.231	109.843	63.239	75.1283	69.3427	73.8662	118.368	133.459	79.4172	81.6583	662.548	62.0755			663.217	80.2983	662.546	118.273	184.361	186.158	214.266	663.217	406.037	662.546	214.266	269.424	326.803	532.791
662.973	109.814	63.4497	75.3482	69.0588	73.4441	117.943	133.755	78.754	81.6653	663.29	61.7098			663.96	79.8559	663.289	118.276	185.184	185.546	214.034	663.96	405.928	663.289	214.034	268.639	327.085	533.409
663.715	109.907	63.6469	75.6451	69.0758	73.8992	117.706	133.928	78.1006	81.8634	664.032	61.2637			664.701	79.8645	664.03	118.303	185.303	185.19	213.726	664.701	406.623	664.03	213.726	267.532	327.11	534.252
664.456	109.985	63.8308	75.9176	69.085	75.3913	117.458	134.2	77.5084	82.2639	664.773	60.7607			665.442	80.0546	664.771	118.386	184.945	185.619	213.586	665.442	406.797	664.771	213.586	266.163	326.979	534.739
665.197	110.064	63.9923	76.1401	69.1724	77.0346	117.598	134.561	77.0772	82.6825	665.514	60.2025			666.184	80.5467	665.513	118.347	184.722	185.214	212.856	666.184	406.871	665.513	212.856	264.808	326.723	534.503
665.939	110.114	64.1421	76.3724	69.3878	78.6329	117.479	134.749	76.7531	83.2135	666.256	59.9223			666.925	80.9808	666.254	118.283	184.708	183.978	211.204	666.925	406.842	666.254	211.204	263.955	326.532	534.166
666.68	110.09	64.2825	76.5294	69.6103	80.0959	117.524	134.837	76.5365	83.78	666.997	59.6179			667.666	81.4501	666.996	118.074	184.696	183.314	209.237	667.666	406.827	666.996	209.237	263.111	326.155	534.06
667.421	110.139	64.4074	76.6036	69.7663	80.9804	117.69	134.851	76.5582	84.4639	667.738	59.2939			668.408	81.796	667.737	118.238	184.502	182.748	208.879	668.408	406.415	667.737	208.879	262.236	325.883	534.498
668.163	110.048	64.525	76.5983	69.7744	81.0238	117.985	134.796	76.7979	85.0569	668.48	58.7819			669.148	82.1065	668.478	118.457	184.354	182.256	210.754	669.148	405.797	668.478	210.754	261.243	325.644	535.636
668.904	110.05	64.6049	76.5424	69.6381	80.3175	118.392	134.483	77.2312	85.5765	669.22	59.3315			669.889	82.3976	669.219	118.703	184.498	181.905	211.732	669.889	404.723	669.219	211.732	261.076	325.782	537.374
669.645	110.002	64.6796	76.3754	69.0923	79.3765	118.793	133.871	77.8532	86.0164	669.961	60.2257			670.631	82.6817	669.96	118.886	184.784	181.565	210.752	670.631	402.533	669.96	210.752	261.842	326.38	539.682
670.386	109.939	64.6722	76.2411	68.5816	78.7034	119.176	133.733	78.5613	86.401	670.703	60.3958			671.371	82.9492	670.701	119.056	184.875	181.257	209.277	671.371	401.246	670.701	209.277	262.781	326.737	541.428
671.127	109.868	64.6468	75.8477	68.1244	78.1425	119.59	133.872	79.1684	86.7492	671.443	60.2942			672.111	83.2801	671.441	119.083	185.064	180.66	207.357	672.111	400.164	671.441	207.357	263.816	326.757	542.522
671.867	109.769	64.5311	75.4142	67.7533	77.649	120.891	133.88	79.555	87.0339	672.183	60.2903			672.852	83.6326	672.182	119.009	185.075	179.661	205.187	672.852	398.822	672.182	205.187	264.504	326.617	542.959
672.607	109.592	64.361	74.9808	67.5904	77.3447	123.048	133.7	79.7562	87.2782	672.924	60.2795			673.593	83.9549	672.923	118.98	185.004	178.931	203.25	673.593	397.88	672.923	203.25	265.049	326.264	543.224
673.348	109.339	64.1412	74.6532	67.5392	77.1714	125.153	133.559	79.8829	87.231	673.665	60.2794			674.333	84.212	673.663	118.908	184.869	178.503	206.767	674.333	397.415	673.663	206.767	265.478	326.107	542.948
674.088	108.906	63.9064	74.399	67.7116	76.7801	125.153	133.401	79.9409	87.2048	674.405	60.2717			675.073	84.4133	674.403	118.839	184.644	178.239	207.795	675.073	397.342	674.403	207.795	265.566	325.948	542.464
674.828	108.465	63.6155	74.2717	68.4637	76.2677	125.153	133.247	79.9739	87.1658	675.145	60.2491			675.814	84.2219	675.144	118.759	184.151	178.181	208.144	675.814	397.638	675.144	208.144	265.403	325.506	542.175
675.568	107.934	63.4	74.4587	69.1153	75.6449	125.153	133.386	79.8192	87.1406	675.885	60.1906			676.553	83.7981	675.884	118.669	183.721	178.106	207.998	676.553	398.939	675.884	207.998	265.916	324.87	540.959
676.309	107.406	63.3515	74.6056	69.5656	75.0027	124.473	133.683	79.6481	87.2093	676.625	60.1199			677.293	83.414	676.624	118.589	183.112	178.125	207.9	677.293	399.811	676.624	207.9	265.999	324.682	539.075
677.049	106.934	63.4304	74.8221	69.8698	74.4072	122.277	133.86	79.433	87.359	677.365	60.0444			678.033	83.0304	677.363	118.855	182.531	178.155	207.845	678.033	400.368	677.363	207.845	266.252	324.262	537.123
677.789	106.589	63.5872	75.0688	69.9854	73.7778	120.737	134.389	79.1455	87.5134	678.105	59.6506			678.772	82.8041	678.103	118.943	182.245	178.266	208.891	678.772	401.549	678.103	208.891	266.897	323.76	536.594
678.528	106.631	63.7662	75.3066	70.2196	73.4867	120.559	135.016	78.7903	87.6644	678.844	59.2582			679.513	82.6617	678.843	118.955	181.931	178.461	209.281	679.513	402.636	678.843	209.281	267.781	323.477	536.698
679.268	107.003	63.8282	75.4351	70.3415	73.501	118.865	135.816	78.4014	87.9282	679.584	58.8241			680.252	82.5898	679.583	118.854	181.574	178.806	209.705	680.252	403.304	679.583	209.705	268.639	322.975	537.09
680.007	107.102	63.8447	75.494	70.485	73.6648	118.045	136.617	78.2579	87.9958	680.323	58.3853			680.991	82.6866	680.322	118.711	181.346	179.462	210.164	680.991	404.102	680.322	210.164	269.461	322.391	537.742
680.747	106.629	63.8879	75.5179	70.6105	73.9125	117.046	137.159	77.9115	87.9183	681.063	57.9585			681.73	82.9256	681.061	118.621	181.241	180.127	210.318	681.73	405.124	681.061	210.318	269.039	322.361	538.376
681.486	106.335	63.9975	75.4844	70.7191	74.3002	117.939	137.294	77.7246	87.7689	681.802	57.5472			682.47	83.323	681.801	118.6	180.66	180.837	210.377	682.47	405.816	681.801	210.377	268.632	322.57	538.479
682.226	106.174	64.1265	75.5066	70.6502	74.8496	118.315	137.343	77.7534	87.6478	682.541	57.195			683.208	83.8991	682.54	118.621	180.223	181.269	210.337	683.208	406.717	682.54	210.337	268.253	323.146	538.769
682.965	106.199	63.8116	75.6793	70.5708	75.4227	118.339	137.159	78.2728	87.5128	683.28	56.9018			683.947	84.5911	683.279	118.632	179.755	181.577	209.959	683.947	407.153	683.279	209.959	268.251	323.632	539.377
683.703	106.308	63.6642	75.8617	70.4103	75.8988	118.547	136.862	79.333	87.4093	684.019	56.8257			684.686	85.4153	684.018	118.677	179.423	181.782	209.406	684.686	408.125	684.018	209.406	267.914	325.6	540.084
684.442	106.419	63.4483	75.482	70.2645	76.3223	118.317	136.514	80.1039	87.4414	684.758	56.9259			685.426	86.4677	684.757	118.694	179.535	181.816	208.817	685.426	408.725	684.757	208.817	267.039	327.223	540.943
685.181	106.561	63.1509	75.817	70.1048	76.6597	118.053	136.623	80.6304	87.4257	685.497	57.1286			686.164	87.2022	685.496	119.02	179.656	181.61	208.064	686.164	409.488	685.496	208.064	265.759	328.922	542.068
685.92	106.821	62.9214	76.0312	69.8609	76.9514	117.566	136.566	80.9121	87.4321	686.235	57.5852			686.903	85.5769	686.235	119.402	179.749	181.214	207.285	686.903	410.478	686.235	207.285	264.898	330.174	543.462
686.658	107.28	62.8826	76.224	69.5618	77.2354	117.311	135.747	81.0116	87.5006	686.974	58.0559			687.641	83.4424	686.973	119.88	179.59	180.592	206.382	687.641	409.741	686.973	206.382	263.49	328.466	548.231
687.397	108.016	62.9484	76.3825	69.2273	77.4798	117.274	134.887	81.1174	87.5114	687.712	58.5206			688.38	84.2195	687.712	120.348	179.554	179.628	205.793	688.38	407.843	687.712	205.793	262.103	326.15	550.561
688.135	108.929	63.1541	76.5254	68.9245	77.6964	117.371	134.162	81.4501	87.5129	688.451	59.2113			689.118	84.6799	688.45	120.862	179.64	178.408	205.553	689.118	406.353	688.45	205.553	261.061	330.865	552.09
688.874	109.775	64.0478	76.7473	68.7006	77.8678	117.567	134.405	81.6804	87.5578	689.189	59.98			689.856	84.7427	689.188	121.365	179.663	177.273	205.468	689.856	404.66	689.188	205.468	260.522	332.101	554.192
689.612	110.383	64.593	76.9379	68.4887	77.9836	117.772	135.124	81.6153	87.5444	689.927	60.7653			690.594	85.0631	689.926	121.896	179.439	176.349	205.575	690.594	402.633	689.926	205.575	260.572	332.574	556.644
690.35	110.833	65.2244	77.8314	68.2756	77.9623	118.003	136.443	81.2984	87.4736	690.665	61.5842			691.332	85.3337	690.664	122.401	179.299	175.477	205.747	691.332	400.117	690.664	205.747	261.631	332.566	559.209
691.088	111.489	65.9467	78.359	68.0625	77.9762	118.038	137.597	81.1125	87.3783	691.403	62.1102			692.07	85.3312	691.402	122.849	179.223	174.639	206.184	692.07	396.613	691.402	206.184	262.606	332.288	561.761
691.826	112.472	66.6773	78.7421	68.1569	78.0315	117.894	138.801	80.5996	87.2358	692.141	62.304			692.808	85.2401	692.14	123.331	179.356	174.05	206.338	692.808	395.9	692.14	206.338	263.766	331.978	564.273
692.564	112.454	67.0215	78.7729	68.2897	78.208	117.541	139.623	79.962	87.0241	692.879	62.3244			693.546	84.094	692.878	123.518	179.47	173.948	206.22	693.546	397.536	692.878	206.22	265.306	331.894	567.049
693.301	112.181	66.9043	78.6482	68.6152	78.3993	117.063	138.991	79.8316	86.8072	693.617	62.2552			694.284	83.8614	693.616	123.215	179.785	174.064	206.174	694.284	399.845	693.616	206.174	266.766	331.638	569.954
694.039	111.626	66.4243	78.494	69.067	78.5506	116.631	137.765	80.1018	86.5379	694.354	62.0256			695.021	83.7506	694.354	122.203	180.282	174.833	206.146	695.021	402.066	694.354	206.146	266.854	331.379	573.134
694.777	110.868	65.5201	78.4796	69.6193	78.5198	116.374	135.925	80.7149	86.4284	695.092	61.7452			695.759	83.6383	695.091	121.828	180.319	175.703	206.256	695.759	404.832	695.091	206.256	267.191	330.858	576.618
695.514	109.968	64.2696	78.3819	69.8652	78.1935	116.309	133.985	81.2476	86.7122	695.829	61.2502			696.496	83.5248	695.828	121.926	180.618	175.905	206.182	696.496	407.263	695.828	206.182	267.293	330.245	580.028
696.252	109.15	62.8629	78.3515	69.9998	77.6157	116.538	132.705	81.6864	87.2196	696.567	60.7928			697.233	83.4675	696.566	122.204	180.819	175.429	205.812	697.233	409.16	696.566	205.812	267.034	329.86	583.347
696.989	108.682	61.4403	78.4754	69.9929	76.814	117.075	132.362	82.0788	87.7708	697.304	60.3089			697.97	83.4305	697.302	122.549	181.034	174.974	205.057	697.97	408.607	697.302	205.057	266.484	329.549	586.387
697.726	108.313	60.41	79.0352	70.0557	75.8522	117.575	133.116	82.1761	88.4595	698.041	59.8607			698.707	83.4392	698.039	122.945	181.426	174.514	204.527	698.707	407.988	698.039	204.527	265.931	329.806	589.158
698.463	107.909	60.2798	79.0965	70.0791	75.0846	117.605	133.341	81.9076	89.0398	698.778	59.5364			699.444	83.4681	698.776	123.419	181.757	174.101	204.082	699.444	404.868	698.776	204.082	265.243	330.71	591.732
699.2	107.523	60.3826	78.8987	70.0679	74.6391	117.37	133.427	82.0432	89.5454	699.515	59.3553			700.181	83.53	699.513	124.23	182.165	173.69	203.796	700.181	402.615	699.513	203.796	264.66	331.575	594.062
699.936	107.121	60.4401	78.7269	70.0939	74.3762	117.068	133.593	82.1551	89.9167	700.252	59.2617			700.917	83.5895	700.25	124.43	182.354	173.361	203.138	700.917	400.183	700.25	203.138	264.125	332.268	596.207
700.673	106.816	60.5886	78.4186	69.9107	74.5283	116.843	133.559	82.0762	90.0603	700.988	59.1496			701.654	83.5499	700.987	123.842	182.212	173.348	202.27	701.654	398.448	700.987	202.27	263.426	332.604	598.073
701.41	106.642	60.7846	77.9062	69.706	75.1798	116.859	133.241	81.8543	90.0552	701.725	59.3099			702.391	83.5778	701.724	123.122	181.894	173.804	201.791	702.391	396.661	701.724	201.791	263.013	333.021	599.589
702.147	106.587	61.0193	77.3455	69.4557	75.557	117.047	132.481	81.3256	89.8328	702.461	59.662			703.127	83.6575	702.461	122.69	181.562	173.478	202.018	703.127	395.212	702.461	202.018	262.712	333.372	600.021
702.883	106.602	61.1861	76.6263	69.1939	75.8035	117.437	132.327	80.83	89.3463	703.198	60.0432			703.863	83.8141	703.196	122.566	181.175	172.966	202.829	703.863	393.651	703.196	202.829	262.816	333.201	601.801
703.62	106.809	61.5666	75.9748	68.9593	75.7989	117.948	132.334	80.6432	88.7826	703.935	60.4516			704.599	84.0745	703.933	122.577	180.643	172.835	203.25	704.599	392.143	703.933	203.25	262.993	333.295	602.713
704.355	107.059	61.9326	75.4195	68.7388	75.9932	118.892	132.465	80.5189	88.5345	704.671	60.8523			705.336	84.3553	704.669	122.644	180.077	172.97	203.676	705.336	390.394	704.669	203.676	263.31	333.252	602.996
705.092	107.262	62.4066	75.1074	68.7472	76.2952	119.858	132.624	80.5448	88.163	705.406	61.1618			706.072	84.5016	705.405	122.73	179.721	173.032	204.053	706.072	388.723	705.405	204.053	264.181	333.123	602.625
705.828	107.373	62.7187	74.9328	69.1988	76.7249	120.906	132.819	80.7225	87.5321	706.142	61.5011			706.808	84.4751	706.142	122.718	179.228	172.985	204.668	706.808	387.31	706.142	204.668	264.456	332.993	601.807
706.564	107.412	63.0066	74.8736	69.7496	77.3536	121.852	133.013	80.3901	86.8815	706.879	61.8152			707.543	84.3728	706.877	122.717	178.732	172.9	204.807	707.543	386.298	706.877	204.807	263.935	332.955	601.106
707.299	107.311	63.2617	74.8596	70.137	78.1379	122.709	132.988	79.9791	86.4173	707.615	62.0685			708.279	84.3206	707.613	122.776	178.387	172.961	204.631	708.279	385.896	707.613	204.631	263.357	332.844	599.759
708.035	106.973	63.4497	75.0151	70.5532	78.8858	123.474	133.338	79.2885	86.1645	708.35	62.216			709.015	84.3151	708.349	122.954	178.383	173.064	204.407	709.015	385.873	708.349	204.407	262.513	332.402	597.719
708.771	106.61	63.6935	75.2391	70.9121	79.5391	124.041	133.765	78.4702	86.0252	709.085	62.3375			709.751	84.2503	709.085	123.219	178.503	173.409	204.183	709.751	386.811	709.085	204.183	261.763	331.961	594.394
709.507	106.4	63.9027	75.8821	71.1174	80.1958	124.471	134.142	78.7058	85.9694	709.821	62.4174			710.485	84.3945	709.819	123.548	178.346	173.985	204.008	710.485	387.069	709.819	204.008	261.213	332.127	590.726
710.242	106.361	64.1227	76.1715	71.1335	80.7436	124.79	134.279	78.5052	85.9919	710.557	62.4708			711.221	84.789	710.555	123.865	178.34	174.546	203.722	711.221	387.47	710.555	203.722	260.577	332.046	585.647
710.977	106.666	64.3241	76.4605	71.1168	81.1429	124.865	134.592	78.3552	86.0995	711.292	62.4872			711.956	85.1916	711.291	123.944	178.484	174.615	203.512	711.956	388.12	711.291	203.512	259.829	331.639	577.175
711.713	107.035	64.4985	76.8012	70.9273	81.4537	124.41	134.863	78.3764	86.2474	712.027	62.5124			712.691	85.4891	712.025	124.042	178.614	174.373	203.313	712.691	388.818	712.025	203.313	259.323	330.875	575.215
712.447	107.404	64.6581	77.1751	70.729	81.6689	123.84	135.153	78.5231	86.4266	712.762	62.409			713.426	85.6988	712.761	124.136	178.774	174.377	202.619	713.426	389.732	712.761	202.619	258.647	330.032	577.254
713.183	107.785	64.8002	77.6083	70.524	81.8007	123.169	135.299	78.7684	86.5349	713.497	62.2781			714.161	85.8227	713.496	124.271	178.878	174.408	201.845	714.161	390.996	713.496	201.845	257.859	329.185	576.067
713.918	108.126	64.9464	78.0596	70.3323	81.7433	122.478	135.262	79.0676	86.6345	714.232	62.1393			714.896	85.8773	714.23	124.358	179.004	174.379	201.327	714.896	392.698	714.23	201.327	257.333	328.492	572.875
714.652	108.391	64.9867	78.5147	70.1217	81.4248	121.808	135.23	79.4291	86.5008	714.967	61.9503			715.631	85.861	714.965	124.404	179.257	174.181	200.75	715.631	394.271	714.965	200.75	256.032	327.324	569.206
715.387	108.553	64.9478	78.9541	69.9745	80.6376	121.163	135.089	79.8216	86.3036	715.701	61.7723			716.366	85.7787	715.7	124.392	179.563	173.841	200.303	716.366	396.059	715.7	200.303	254.305	325.926	564.131
716.122	108.706	64.6469	79.3533	69.6261	79.779	120.613	134.685	80.2414	86.2479	716.436	61.5861			717.1	85.6714	716.434	124.308	179.847	173.54	199.892	717.1	397.724	716.434	199.892	252.937	324.589	559.032
716.856	108.733	64.3214	79.6035	69.1732	78.9172	120.173	134.423	80.6811	86.4462	717.17	61.4148			717.834	85.5375	717.169	124.199	180.328	173.387	199.512	717.834	398.875	717.169	199.512	251.61	323.218	554.983
717.591	108.913	64.004	79.8072	68.9578	77.9046	119.771	134.192	81.057	86.8042	717.905	61.2304			718.569	85.412	717.904	124	180.61	173.377	199.191	718.569	399.546	717.904	199.191	250.291	321.868	551.566
718.325	109.057	63.7029	79.9128	68.8356	76.9766	119.472	134.033	81.3496	87.0907	718.64	61.1467			719.303	85.1871	718.638	123.871	180.341	173.33	199.034	719.303	400.021	718.638	199.034	249.476	320.669	548.542
719.059	109.191	63.4514	79.9457	69.171	76.084	119.265	133.958	81.5933	87.1845	719.373	60.9894			720.037	84.9455	719.372	123.813	179.911	173.328	199.027	720.037	399.589	719.372	199.027	249.076	319.422	545.861
719.794	109.417	63.1945	79.6365	69.5764	75.3193	119.111	134.178	81.5556	87.3348	720.108	60.9495			720.771	84.6797	720.106	123.906	179.907	173.604	199.141	720.771	398.48	720.106	199.141	248.832	318.66	543.385
720.527	109.506	63.0363	79.06	70.0098	74.6289	119.029	134.306	81.3674	87.6777	720.841	60.8264			721.505	84.4919	720.84	124.072	179.359	174.209	199.251	721.505	397.06	720.84	199.251	248.704	317.409	541.019
721.262	109.509	63.1275	78.4411	70.5551	74.018	119.034	134.418	81.1758	88.2633	721.576	60.7077			722.238	84.4066	721.574	124.256	178.951	174.63	199.21	722.238	395.446	721.574	199.21	248.587	313.969	537.24
721.995	109.46	63.5258	77.7742	71.0657	73.5344	119.084	134.732	81.1127	88.9023	722.31	60.5904			722.972	84.723	722.308	124.412	178.774	174.718	199.22	722.972	393.602	722.308	199.22	248.63	311.51	533.81
722.729	109.274	63.9022	77.0763	71.7425	73.1501	119.225	135.322	81.5815	89.4453	723.043	60.4736			723.707	85.2	723.042	124.624	178.742	174.831	199.155	723.707	391.868	723.042	199.155	249.365	310.563	530.604
723.462	109.002	64.2598	76.4339	72.3125	72.908	119.084	135.881	81.6419	89.9263	723.777	60.3696			724.44	85.3296	723.775	124.985	178.761	174.988	199.054	724.44	390.265	723.775	199.054	250.462	310.381	527.632
724.196	108.679	64.5933	75.8761	72.8209	72.8477	118.205	136.504	81.4535	90.2053	724.51	60.2632			725.173	85.4714	724.509	125.48	178.872	175.199	199.163	725.173	388.647	724.509	199.163	251.502	310.61	524.974
724.929	108.282	64.9355	75.4811	73.2289	72.9939	118.741	137.121	81.0751	90.2643	725.244	60.1999			725.906	85.6505	725.242	125.832	179.025	175.493	199.671	725.906	387.04	725.242	199.671	252.135	311.405	522.318
725.663	107.903	65.1713	75.3766	73.5333	73.3221	119.423	137.625	80.5811	90.0413	725.977	60.1572			726.64	85.8419	725.976	126.071	179.091	175.577	200.634	726.64	385.67	725.976	200.634	252.58	312.396	520.271
726.396	107.491	65.2588	75.4098	73.5827	73.7943	120.168	137.786	80.1347	89.8229	726.711	60.0586			727.373	85.9103	726.709	126.23	179.206	175.437	201.353	727.373	384.378	726.709	201.353	252.935	314.169	519.25
727.13	107.163	65.3324	75.6865	73.5247	74.3694	121.105	137.913	79.7788	89.4764	727.443	60.0698			728.106	85.8916	727.441	126.331	178.613	175.179	201.67	728.106	383.914	727.441	201.67	253.186	315.5	519.095
727.862	107.089	65.3161	76.3385	73.4917	75.0725	122.225	138.227	79.3952	89.0967	728.176	60.243			728.839	85.6874	728.175	126.377	177.73	174.881	201.667	728.839	384.211	728.175	201.667	253.349	316.206	519.507
728.596	106.995	65.2787	77.2667	73.8062	75.8944	123.171	138.537	79.0533	88.7289	728.909	60.5753			729.571	84.4945	728.907	126.343	176.884	174.564	201.571	729.571	384.788	728.907	201.571	253.22	316.261	520.32
729.328	107.171	65.1823	78.2186	73.9325	76.8182	123.751	138.463	78.7907	88.3694	729.642	60.9537			730.305	84.1556	729.641	126.176	176.306	174.198	201.2	730.305	385.797	729.641	201.2	252.892	315.706	521.19
730.062	107.506	65.0786	79.1701	73.9183	77.7674	123.895	138.276	78.7822	87.9823	730.375	61.2666			731.037	84.4657	730.373	125.937	176.003	173.242	200.582	731.037	387.95	730.373	200.582	252.79	315.323	521.693
730.794	107.95	64.9439	79.9744	73.7142	78.7293	123.653	137.788	78.9981	87.9576	731.107	61.5694			731.77	84.6831	731.106	125.721	175.555	173.233	199.892	731.77	389.909	731.106	199.892	252.419	315.088	520.829
731.526	108.424	64.8266	80.6973	73.3516	79.3716	122.976	137.46	79.3278	88.124	731.84	61.8668			732.502	84.6616	731.838	125.512	175.125	173.275	199.072	732.502	391.673	731.838	199.072	251.884	314.895	519.732
732.259	109.001	64.8527	81.2667	72.9985	79.7653	121.536	137.001	79.7335	88.1672	732.572	62.1405			733.234	84.2508	732.571	125.276	174.73	173.14	198.316	733.234	394.118	732.571	198.316	251.177	314.75	518.778
732.991	109.373	65.1478	81.7578	72.5928	80.1815	119.961	136.68	80.2103	88.1631	733.304	62.3888			733.967	84.3483	733.303	125.72	174.586	173.089	197.9	733.967	395.977	733.303	197.9	250.532	313.768	517.797
733.723	109.669	65.3924	82.034	72.2422	80.312	118.901	136.42	80.6078	88.2614	734.037	62.6255			734.698	84.441	734.035	125.788	174.617	172.908	197.805	734.698	396.713	734.035	197.805	249.683	312.324	516.304
734.456	109.82	65.645	81.9779	71.9654	80.4884	118.013	135.738	81.0552	88.592	734.769	62.7933			735.431	84.5155	734.768	126.022	174.805	172.254	197.801	735.431	396.5	734.768	197.801	249.008	311.5	514.435
735.188	109.53	65.7998	81.8257	71.8267	80.5429	117.361	135.408	81.4986	88.8988	735.501	62.9151			736.163	84.6054	735.5	126.31	175.399	171.83	197.875	736.163	395.979	735.5	197.875	248.703	311.574	512.801
735.919	109.181	65.9296	81.5619	71.7519	80.3272	116.948	135.044	82.0391	89.2475	736.233	62.9999			736.894	84.6974	736.231	126.6	177.197	171.997	198.027	736.894	393.969	736.231	198.027	248.857	312.088	511.597
736.652	108.659	66.2054	81.1903	71.5878	79.541	116.778	134.825	82.5885	89.644	736.965	62.9581			737.627	84.8015	736.964	126.909	178.657	172.208	198.196	737.627	391.893	736.964	198.196	248.876	312.142	511.011
737.383	108.13	66.6015	80.7796	71.3027	78.9657	116.839	134.366	82.9914	89.8564	737.696	62.7555			738.358	84.9179	737.695	127.317	179.226	171.9	198.278	738.358	391.215	737.695	198.278	249.338	311.853	510.56
738.115	107.555	66.275	80.3038	70.7772	78.5312	117.076	133.658	83.1041	89.726	738.428	62.5425			739.089	85.0539	738.427	127.517	179.231	171.522	197.88	739.089	391.229	738.427	197.88	249.763	311.199	510.07
738.847	106.982	65.4314	79.6899	70.333	78.3444	117.753	133.069	83.0759	89.5199	739.16	62.3313			739.821	85.1943	739.158	127.588	178.883	171.344	197.307	739.821	391.869	739.158	197.307	249.609	310.076	509.379
739.578	106.472	64.9688	79.0084	69.9956	78.4545	118.627	132.228	82.91	89.3469	739.891	62.1025			740.552	85.4088	739.89	127.586	178.5	171.581	197.064	740.552	392.449	739.89	197.064	249.326	308.858	508.269
740.309	106.145	64.6934	78.2726	69.7607	78.9509	119.607	131.895	82.6775	89.1873	740.623	61.935			741.284	85.6926	740.621	127.565	178.336	171.895	197.088	741.284	392.683	740.621	197.088	249.603	308.139	507.154
741.041	105.899	64.4468	77.5433	69.5774	79.598	120.574	132.228	82.5123	89.0645	741.354	62.0497			742.014	85.9054	741.352	127.648	178.315	172.277	198.067	742.014	393.93	741.352	198.067	250.177	306.971	506.047
741.772	105.826	64.2322	76.8262	69.5134	80.1695	121.2	133.113	82.3155	89.0831	742.085	62.1495			742.746	86.2766	742.084	127.699	178.306	172.612	198.937	742.746	395.027	742.084	198.937	249.464	305.789	505.24
742.503	105.964	64.2447	76.3444	69.4932	80.4996	121.795	133.659	82.1409	89.0675	742.816	62.2792			743.477	86.7892	742.815	127.839	178.233	172.636	199.138	743.477	395.114	742.815	199.138	247.658	304.474	504.594
743.234	106.173	64.3008	75.9056	69.4887	80.8462	122.269	134.593	81.9606	89.1228	743.547	62.3725			744.208	87.3393	743.545	128.001	178.165	171.941	199.283	744.208	394.86	743.545	199.283	245.646	302.691	504.022
743.964	106.598	64.4118	75.6553	69.472	81.1143	122.595	135.415	81.7979	89.0502	744.278	62.499			744.938	87.8666	744.276	128.158	178.144	171.264	199.342	744.938	393.701	744.276	199.342	243.923	300.983	503.496
744.696	107.131	64.5606	75.6043	69.6297	81.4887	122.763	135.989	81.6134	88.9361	745.008	62.6114			745.669	88.1223	745.007	128.321	178.231	170.561	199.253	745.669	392.878	745.007	199.253	241.641	299.556	503.012
745.426	107.693	64.7119	75.7045	70.0512	81.83	122.807	136.267	81.4659	88.8016	745.739	62.7847			746.4	88.0919	745.738	128.487	178.374	169.92	199.087	746.4	391.94	745.738	199.087	239.689	298.261	502.443
746.157	108.321	64.8691	75.9579	70.6786	82.0305	122.759	136.674	81.3114	88.7053	746.469	62.944			747.13	87.8627	746.468	128.67	178.28	169.24	198.799	747.13	391.1	746.468	198.799	239.673	297.119	501.989
746.887	108.844	65.0227	76.2426	71.3171	82.1176	122.589	137.384	81.1336	88.6572	747.2	63.0722			747.86	87.3945	747.199	128.853	177.97	168.523	198.286	747.86	390.58	747.199	198.286	242.749	296.583	501.49
747.617	109.311	65.1804	76.5769	71.7895	82.0163	122.297	137.507	80.93	88.6032	747.931	63.1659			748.591	86.4851	747.929	128.816	176.97	167.982	197.903	748.591	390.366	747.929	197.903	242.164	296.475	500.937
748.348	109.686	65.39	76.5829	72.2758	81.7508	121.379	137.029	80.7587	88.541	748.661	63.2027			749.321	85.1099	748.659	128.759	175.303	167.512	197.602	749.321	389.978	748.659	197.602	238.982	296.258	500.308
749.078	109.956	65.5513	76.6064	72.6607	81.4073	121.412	136.287	80.626	88.5075	749.391	63.1933			750.051	83.8505	749.389	128.776	174.083	167.179	196.97	750.051	389.357	749.389	196.97	240.08	295.963	498.855
749.808	109.988	65.9286	76.6437	72.8531	80.919	121.868	135.793	80.5447	88.4612	750.121	63.1327			750.781	82.9931	750.12	128.854	174.016	166.939	196	750.781	388.582	750.12	196	241.479	295.756	496.441
750.538	109.612	65.7466	76.748	72.6921	80.4442	122.569	135.192	80.5194	88.4432	750.851	63.0576			751.511	82.5644	750.85	128.99	174.588	166.834	195.02	751.511	388.212	750.85	195.02	243.021	295.775	493.712
751.268	109.196	65.5584	75.525	72.3859	80.0324	123.434	134.507	80.5396	88.3975	751.58	62.8694			752.241	82.8135	751.579	129.161	175.387	166.955	194.189	752.241	388.483	751.579	194.189	245.35	296.213	490.935
751.998	108.713	65.3101	73.6163	72.0899	79.5617	124.319	134.281	80.6431	88.3612	752.31	62.5709			752.97	82.8274	752.309	129.38	175.91	167.345	193.579	752.97	388.751	752.309	193.579	246.795	296.836	488.273
752.727	108.233	65.0901	74.9615	71.7883	78.9923	125.488	134.135	80.8356	88.3628	753.04	62.2818			753.7	82.9774	753.039	129.64	176.667	168.076	193.302	753.7	388.973	753.039	193.302	247.517	297.465	486.045
753.457	108.276	64.8874	76.4067	71.3942	78.5167	125.246	134.193	81.0812	88.3843	753.77	61.9851			754.429	83.5854	753.768	129.957	177.317	168.834	193.31	754.429	389.307	753.768	193.31	246.664	298.181	484.277
754.186	108.468	64.7113	78.7351	70.9743	78.1086	124.709	134.286	81.5081	88.4198	754.499	61.7435			755.159	84.2731	754.498	130.165	178.091	169.73	193.587	755.159	389.456	754.498	193.587	245.389	298.722	482.814
754.916	108.782	64.7712	80.102	70.6324	79.2765	124.158	134.945	81.9504	88.4795	755.229	61.5554			755.888	84.9599	755.227	130.425	178.749	170.682	194.333	755.888	389.17	755.227	194.333	244.807	298.996	481.677
755.645	108.97	64.9512	80.2948	70.3976	79.3315	123.742	135.762	82.4291	88.5539	755.958	61.47			756.617	85.6871	755.956	130.634	179.426	171.528	195.231	756.617	389.075	755.956	195.231	244.842	298.827	480.704
756.374	109.126	65.3235	80.2826	70.1606	78.9043	122.771	136.296	82.9334	88.6341	756.687	61.4385			757.346	86.3231	756.685	130.915	180.287	172.068	196.145	757.346	389.036	756.685	196.145	244.97	298.614	479.808
757.103	109.129	65.93	80.1704	69.9584	78.5995	121.552	136.534	83.4081	88.6252	757.416	61.6834			758.075	86.7985	757.414	131.345	181.033	172.389	197.131	758.075	388.855	757.414	197.131	244.917	298.569	478.997
757.832	109.121	66.6069	80.1196	70.1596	78.1863	119.737	136.963	83.1967	88.6744	758.145	62.2036			758.804	87.1863	758.143	131.813	181.638	172.726	198.152	758.804	388.815	758.143	198.152	244.615	297.984	477.768
758.561	109.345	67.2919	80.1689	70.4474	78.8695	118.662	137.418	83.2538	88.6415	758.874	62.7786			759.533	87.5054	758.872	132.293	182.099	173.047	199.174	759.533	388.71	758.872	199.174	244.231	297.133	476.682
759.29	109.631	67.9998	80.1337	71.2663	79.6871	118.141	137.623	83.5954	88.5673	759.603	63.4048			760.261	87.746	759.601	132.681	182.126	173.354	200.287	760.261	388.512	759.601	200.287	243.762	296.616	476.159
760.019	110.027	68.6698	80.0074	71.5652	80.8014	118.127	137.876	83.8333	88.4211	760.331	63.8417			760.99	87.9398	760.33	133.061	181.881	173.695	201.367	760.99	388.359	760.33	201.367	243.399	296.537	475.963
760.747	110.215	69.3144	79.8475	71.8313	82.186	118.798	138.615	85.3235	88.2687	761.06	64.2643			761.719	88.0841	761.058	133.355	181.527	173.871	202.288	761.719	388.123	761.058	202.288	242.889	296.712	476.121
761.476	110.429	69.9269	79.6294	72.0422	84.9033	119.554	138.789	84.9869	88.1285	761.789	64.6657			762.447	88.1733	761.787	133.628	180.891	173.942	203.089	762.447	387.536	761.787	203.089	242.341	296.811	476.596
762.204	110.436	70.3376	79.3808	72.2505	84.2988	119.363	138.429	84.2235	88.0123	762.517	65.1021			763.175	88.1379	762.515	133.945	180.062	174.039	203.61	763.175	386.652	762.515	203.61	241.8	296.487	477.308
762.933	110.397	70.5911	79.1728	72.5776	83.3184	119.191	138.03	82.9711	87.9419	763.245	65.4922			763.904	87.9903	763.244	134.242	179.311	174.155	203.582	763.904	385.545	763.244	203.582	241.789	296.05	478.092
763.661	110.508	70.7761	78.9063	72.7676	81.9192	119.162	137.473	81.1684	87.9292	763.974	65.7964			764.632	87.6537	763.972	134.49	178.616	174.258	203.281	764.632	384.777	763.972	203.281	241.653	295.808	478.958
764.389	110.629	70.8686	78.5192	73.0747	80.3491	119.287	136.938	80.7244	87.8913	764.701	66.0123			765.36	87.2731	764.7	134.742	177.784	174.417	202.909	765.36	384.033	764.7	202.909	240.834	295.584	479.279
765.117	110.825	70.8728	78.1809	73.0601	78.4562	119.482	136.644	80.319	87.8576	765.429	66.2001			766.088	86.8305	765.428	134.805	176.958	174.345	202.162	766.088	383.245	765.428	202.162	239.826	295.555	478.774
765.846	111.325	70.7648	77.7523	73.4395	77.1551	120.034	136.609	80.1182	87.8258	766.157	66.3558			766.816	86.3475	766.156	134.731	176.154	173.647	201.208	766.816	382.507	766.156	201.208	238.41	295.558	478.229
766.573	111.815	70.4266	77.3267	73.6669	76.4198	120.682	136.116	80.1332	87.7224	766.885	66.486			767.544	85.8471	766.884	134.786	175.275	172.915	200.546	767.544	381.575	766.884	200.546	236.79	295.715	478.002
767.301	112.554	70.0753	76.8761	73.9977	76.2751	121.37	135.54	80.417	87.5092	767.613	66.5718			768.271	85.3716	767.612	134.881	175.007	172.26	199.708	768.271	381.1	767.612	199.708	235.088	295.992	478.143
768.028	113.262	69.5646	76.3324	74.4064	76.538	121.929	135.38	80.8042	87.4798	768.34	66.6346			768.998	84.9795	768.339	134.864	175.19	171.625	198.674	768.998	380.993	768.339	198.674	233.678	296.199	478.176
768.756	113.826	68.8904	75.8108	75.0099	77.1235	122.285	135.306	82.2338	87.3127	769.068	66.6898			769.726	84.8128	769.066	134.836	175.26	171.162	198.026	769.726	380.783	769.066	198.026	233.107	296.39	478.136
769.483	113.536	68.2152	75.1913	75.0118	77.8777	122.037	135.276	83.1251	87.1645	769.796	66.6821			770.453	84.6508	769.794	134.814	175.174	170.78	197.717	770.453	380.583	769.794	197.717	232.631	296.774	476.633
770.211	112.81	67.4894	74.6047	74.7703	78.2683	121.629	134.94	84.1476	86.9021	770.522	66.5383			771.18	84.8946	770.521	134.604	175.181	170.247	197.554	771.18	380.377	770.521	197.554	232.319	296.966	474.125
770.938	111.866	66.7528	74.0025	74.5788	78.3452	121.168	134.281	84.6475	86.5795	771.25	66.3626			771.908	85.0201	771.249	134.309	175.32	169.675	198.187	771.908	380.673	771.249	198.187	232.147	296.681	472.584
771.666	110.933	66.0222	73.4253	74.4588	78.3718	120.647	134.013	84.6485	86.3791	771.977	66.1767			772.635	85.3136	771.975	133.966	175.531	169.256	198.941	772.635	381.387	771.975	198.941	232.165	295.313	471.451
772.392	110.004	65.2901	73.0568	74.29	78.4942	120.1	133.844	84.3567	86.2172	772.704	65.9474			773.361	85.1344	772.702	133.594	175.695	168.74	198.577	773.361	382.066	772.702	198.577	232.271	293.287	470.559
773.119	109.162	64.7827	72.8181	73.5338	78.6572	119.665	133.323	83.6421	86.0918	773.431	65.6715			774.088	85.2716	773.429	133.205	175.764	168.141	197.866	774.088	382.364	773.429	197.866	232.566	292.002	469.812
773.846	108.375	64.4055	72.7361	73.0724	78.9325	119.299	132.76	82.9144	86.1019	774.157	65.3865			774.815	85.4918	774.156	132.792	175.759	167.638	196.612	774.815	382.717	774.156	196.612	232.902	291.365	469.411
774.573	107.74	64.1098	72.6973	72.7953	79.2797	118.902	132.279	82.1247	86.4613	774.884	65.0908			775.542	85.7722	774.883	132.374	175.619	167.206	195.572	775.542	383.18	774.883	195.572	233.132	291.289	468.815
775.299	107.37	63.8106	72.8415	73.0457	79.5115	118.785	132.149	81.4495	86.6217	775.611	64.7996			776.268	86.06	775.609	132.004	175.389	166.632	195.096	776.268	383.017	775.609	195.096	233.672	291.356	468.259
776.026	107.064	64.0154	73.2974	73.1346	79.5679	118.726	132.335	80.6835	87.1106	776.338	64.5095			776.995	86.3216	776.336	131.67	175.322	166.244	194.646	776.995	382.911	776.336	194.646	234.457	291.778	467.772
776.753	106.95	64.4548	73.8067	73.3588	79.8386	118.849	132.058	80.0371	87.7026	777.064	64.224			777.721	86.2796	777.063	131.329	175.382	166.04	194.304	777.721	382.841	777.063	194.304	234.984	292	466.53
777.479	106.857	64.8935	74.2375	73.6771	80.2383	119.055	132.514	79.7074	88.2217	777.79	63.9839			778.448	85.842	777.789	131.07	175.564	166.137	194.034	778.448	382.712	777.789	194.034	235.277	291.398	464.844
778.205	107.017	65.466	74.4733	73.9281	80.7083	119.414	133.051	79.7536	88.6943	778.517	63.8118			779.173	85.6434	778.515	130.781	175.539	166.376	194.026	779.173	382.438	778.515	194.026	235.361	290.321	463.203
778.931	107.339	66.0597	75.1127	74.2489	81.1052	119.896	133.957	80.1293	89.1683	779.242	63.6411			779.9	85.974	779.241	130.514	175.313	166.789	194.075	779.9	381.748	779.241	194.075	235.48	289.618	462.02
779.658	107.807	66.691	76.0318	74.7226	81.3813	120.769	135.141	80.7047	89.6024	779.969	63.533			780.626	86.4232	779.968	130.251	175.154	167.406	194.445	780.626	380.637	779.968	194.445	235.667	288.849	461.324
780.383	108.508	67.0454	77.6954	75.211	81.5807	121.913	136.275	81.2685	89.9999	780.695	63.398			781.351	86.8152	780.693	130.706	175.028	167.957	195.16	781.351	379.214	780.693	195.16	235.333	288.327	460.935
781.109	109.316	67.3165	79.3598	76.0212	81.684	122.858	137.166	82.13	90.274	781.42	63.2958			782.077	87.1664	781.419	132.345	174.99	168.016	195.662	782.077	377.888	781.419	195.662	234.35	288.253	460.864
781.835	110.051	67.4293	80.7527	76.6459	81.5135	123.351	138.149	82.8755	90.5141	782.146	63.2258			782.803	87.3815	782.145	135.149	174.965	167.842	195.792	782.803	376.979	782.145	195.792	233.749	288.228	460.979
782.561	110.315	67.5413	81.7518	77.2561	81.206	123.836	138.743	83.6338	90.7387	782.872	63.2289			783.528	87.4763	782.87	136.653	174.892	167.455	195.767	783.528	376.31	782.87	195.767	233.514	288.43	461.095
783.286	109.926	67.5536	82.3708	77.6705	80.7972	124.213	139.061	84.3439	90.8571	783.597	63.2834			784.254	87.4709	783.596	133.328	174.701	167.293	195.735	784.254	375.686	783.596	195.735	233.369	289.022	461.298
784.011	109.459	67.5428	82.5834	77.3919	80.5533	124.627	139.34	84.9804	90.7892	784.323	63.3402			784.98	87.4266	784.321	130.103	174.722	167.176	195.663	784.98	375.494	784.321	195.663	233.194	289.676	461.543
784.737	108.918	67.4722	82.3609	74.8652	80.2648	124.313	139.515	85.4824	90.733	785.048	63.4253			785.704	87.3357	785.047	127.916	174.813	167.123	195.487	785.704	375.363	785.047	195.487	233.369	290.457	461.832
785.463	108.389	67.3059	81.7429	73.8818	79.994	123.782	139.472	85.9287	90.7291	785.773	63.511			786.43	87.2662	785.772	129.661	174.858	167.275	194.905	786.43	375.821	785.772	194.905	233.671	291.062	462.137
786.187	108.026	67.1369	80.8842	73.0911	79.623	123.256	139.506	86.3948	90.6207	786.499	63.614			787.154	87.1742	786.497	130.377	174.893	167.351	193.987	787.154	376.399	786.497	193.987	233.956	291.477	462.428
786.913	107.776	66.9259	78.719	72.6985	79.2906	122.85	139.628	86.5009	90.5617	787.223	63.7396			787.88	87.0589	787.222	131.53	174.747	167.45	193.303	787.88	376.487	787.222	193.303	234.074	291.913	462.651
787.637	107.703	66.759	77.9668	72.6634	78.9904	122.731	139.267	86.498	90.5344	787.949	63.9568			788.605	86.9082	787.947	132.805	174.577	167.587	192.592	788.605	376.798	787.947	192.592	234.047	291.918	462.807
788.363	107.724	67.0162	77.8273	73.2459	78.7492	122.59	139.074	86.3865	90.6504	788.674	64.2116			789.329	86.7328	788.672	134.664	174.686	167.412	191.94	789.329	377.656	788.672	191.94	233.948	291.92	462.934
789.087	107.918	67.647	78.5984	73.6794	78.8642	122.303	138.519	86.2401	90.754	789.398	64.4769			790.054	86.5346	789.397	136.799	174.716	167.195	191.476	790.054	378.621	789.397	191.476	234.002	291.889	463
789.812	108.231	68.2323	78.2471	73.6959	79.1814	122.273	137.779	86.0198	90.7033	790.123	64.75			790.779	86.3098	790.122	137.897	174.438	167.11	191.434	790.779	379.594	790.122	191.434	233.283	291.957	463.025
790.537	108.828	68.8448	77.7927	73.6964	78.8235	122.521	137.555	85.755	90.4802	790.847	65.0261			791.503	86.0535	790.846	138.356	174.235	167.008	192.016	791.503	380.377	790.846	192.016	232.489	291.962	462.748
791.261	109.542	69.2617	77.3927	73.4676	78.7992	122.837	137.219	85.4707	90.0058	791.572	65.3102			792.227	85.7967	791.571	138.413	173.83	167.032	193.501	792.227	380.323	791.571	193.501	231.643	291.763	462.037
791.986	110.29	69.5853	77.037	73.1376	78.9573	123.208	137.115	85.1333	89.3487	792.296	65.5813			792.952	85.5188	792.295	138.059	173.535	167.224	195.056	792.952	379.771	792.295	195.056	230.859	291.167	461.286
792.71	110.977	69.4569	76.7221	72.8713	79.4289	123.6	136.779	84.8186	88.1937	793.021	65.7923			793.676	85.2359	793.019	137.781	173.566	167.262	195.604	793.676	378.971	793.019	195.604	230.226	289.927	460.624
793.434	111.215	69.2367	76.4252	72.6515	80.0516	124.025	136.79	84.4314	87.7766	793.745	65.8517			794.4	84.9539	793.744	136.897	174.014	166.639	196.227	794.4	377.233	793.744	196.227	229.554	288.609	460.556
794.158	111.207	68.9134	76.1405	72.4966	80.7199	124.467	137.191	84.1284	87.5897	794.469	65.8398			795.124	84.6622	794.468	136.578	174.531	166.084	196.934	795.124	375.709	794.468	196.934	228.888	287.065	461.093
794.882	111.145	68.5652	75.9398	72.3449	81.2063	124.598	137.644	83.7754	87.4869	795.193	65.7104			795.848	84.4554	795.191	136.495	175.057	165.678	197.808	795.848	374.467	795.191	197.808	228.107	285.657	461.355
795.606	110.663	68.1927	75.8438	72.1818	81.5672	124.712	138.127	83.6316	87.3983	795.916	65.5184			796.572	84.3123	795.916	136.552	175.605	165.424	197.89	796.572	374.101	795.916	197.89	227.209	284.493	460.389
796.33	109.887	67.7428	75.8022	71.9129	81.8272	124.796	138.336	83.5761	87.3991	796.641	65.2874			797.295	84.2826	796.639	136.646	175.909	165.251	196.771	797.295	374.406	796.639	196.771	226.245	283.409	458.603
797.054	108.99	67.5061	75.8475	71.0977	81.9788	124.884	138.503	83.5503	87.5927	797.364	65.1235			798.019	84.2663	797.363	137.282	176.108	165.113	195.331	798.019	374.39	797.363	195.331	225.588	282.306	457.056
797.777	108.138	67.3439	75.9675	70.2572	81.9588	124.909	138.565	83.4958	88.2804	798.088	64.769			798.742	84.3713	798.086	138.371	176.428	164.943	193.399	798.742	374.391	798.086	193.399	225.49	281.677	455.978
798.501	107.36	67.1672	76.182	69.584	81.7419	124.847	138.206	83.4741	89.2208	798.811	64.3848			799.466	84.7311	798.81	138.541	176.949	164.464	190.897	799.466	374.87	798.81	190.897	225.383	280.859	455.259
799.225	106.761	67.0103	76.4564	69.2626	80.8788	124.728	137.91	83.4227	89.9577	799.534	64.0318			800.189	85.1063	799.533	138.101	177.386	163.578	188.423	800.189	375.342	799.533	188.423	225.352	280.408	454.974
799.948	106.263	66.8822	76.7571	69.1946	80.2311	124.533	137.27	83.4	90.7067	800.258	63.6699			800.912	85.1809	800.256	136.106	177.51	162.729	186.685	800.912	376.025	800.256	186.685	225.18	280.187	455.178
800.671	105.813	66.7886	77.0982	69.3472	79.7163	124.352	136.963	83.1826	91.4494	800.981	63.5336			801.636	85.0463	800.98	132.048	177.412	161.929	185.878	801.636	376.659	800.98	185.878	225.18	279.813	455.825
801.394	105.488	66.6815	77.5626	69.6017	79.7595	123.939	136.74	79.3619	91.8875	801.705	63.6897			802.359	84.8834	801.703	131.914	177.222	161.194	186.178	802.359	377.018	801.703	186.178	225.306	279.737	456.782
802.117	105.463	66.5959	78.3825	70.1189	79.4081	123.428	136.342	79.0263	92.3616	802.427	63.8486			803.082	84.7904	802.426	134.131	177.87	160.522	186.941	803.082	376.977	802.426	186.941	225.488	280.111	457.95
802.841	105.606	66.5342	79.1757	70.7689	78.7721	122.891	135.646	79.5414	92.6565	803.15	64.1489			803.805	84.7923	803.149	133.004	177.46	160.121	187.97	803.805	376.893	803.149	187.97	225.831	280.606	459.427
803.563	105.967	66.4736	79.6055	71.5744	78.1088	122.345	135.266	80.4029	92.7708	803.873	64.503			804.527	84.8648	803.872	134.716	176.4	159.942	189.084	804.527	376.68	803.872	189.084	226.301	280.808	460.986
804.286	106.746	66.4468	79.8899	72.0603	77.7581	121.789	135.369	81.6005	92.5532	804.596	64.9926			805.25	85.0617	804.594	136.894	175.299	159.979	190.109	805.25	376.266	804.594	190.109	226.745	281.142	462.396
805.008	107.673	66.4233	79.8146	72.3361	77.29	121.238	135.573	83.5104	92.1618	805.318	65.2398			805.973	85.2821	805.317	138.261	174.266	160.282	190.382	805.973	375.817	805.317	190.382	227.49	281.665	463.056
805.731	108.649	66.4391	79.6338	72.5677	76.9156	120.703	135.718	83.9427	91.6795	806.041	65.3558			806.695	85.5625	806.04	139.052	173.359	160.839	189.683	806.695	374.268	806.04	189.683	228.357	282.46	462.85
806.453	109.702	66.4497	79.5209	73.071	77	120.29	136.148	84.2417	91.1948	806.764	65.1854			807.417	85.8332	806.762	139.193	172.567	161.615	189.602	807.417	372.552	806.762	189.602	229.231	283.181	461.959
807.176	110.622	66.497	79.4459	73.6843	77.3753	119.95	136.783	84.1702	90.6833	807.486	64.8872			808.14	86.0979	807.484	138.757	171.934	162.448	190.041	808.14	371.137	807.484	190.041	230.027	283.489	460.555
807.898	111.484	66.5675	79.2635	74.3296	77.8204	119.762	137.273	81.9396	90.3629	808.208	64.3443			808.862	86.2767	808.207	137.995	171.461	163.243	190.17	808.862	370.166	808.207	190.17	230.616	283.87	459.066
808.62	112.235	66.6207	78.9131	74.6768	78.2312	119.626	137.848	80.1369	90.0439	808.93	63.7564			809.584	86.3962	808.929	137.178	171.217	163.829	189.983	809.584	369.952	808.929	189.983	231.188	284.199	457.638
809.342	112.765	66.7183	78.0389	74.8042	78.8737	119.559	138.344	80.0897	89.6276	809.652	63.0204			810.306	86.5345	809.651	136.254	171.134	163.913	189.914	810.306	369.187	809.651	189.914	231.65	284.548	456.617
810.064	113.186	66.7407	77.7389	74.8222	79.5651	119.509	138.809	87.7981	89.1176	810.374	62.1842			811.028	86.6848	810.372	135.643	171.202	163.915	189.807	811.028	368.348	810.372	189.807	231.255	284.488	455.878
810.786	113.477	66.8319	77.8377	74.7946	80.2845	119.512	139.113	81.4782	88.6269	811.096	61.299			811.75	87.0359	811.095	135.525	171.446	163.698	189.159	811.75	367.705	811.095	189.159	230.4	283.893	455.885
811.508	113.685	66.8969	78.0883	74.7616	81.0223	119.54	139.386	78.9878	88.2348	811.817	60.381			812.471	87.7983	811.817	135.341	171.85	163.406	188.501	812.471	366.982	811.817	188.501	229.544	283.113	456.016
812.23	113.707	67.0077	78.4526	74.7563	81.6946	119.586	139.126	79.6701	88.0397	812.54	59.3799			813.193	89.5994	812.538	135.031	172.393	162.939	187.595	813.193	366.622	812.538	187.595	228.796	283.114	456.389
812.951	113.616	67.109	79.097	74.7287	82.2859	119.631	138.723	82.3184	88.0102	813.261	59.2281			813.914	93.6611	813.259	134.815	172.787	162.495	186.009	813.914	367.131	813.259	186.009	228.181	283.122	456.842
813.673	113.416	67.2456	79.7603	74.7349	82.7748	119.657	138.57	83.4157	88.0805	813.982	60.4541			814.636	97.2726	813.981	134.72	172.951	162.096	185.43	814.636	367.969	813.981	185.43	227.663	282.904	456.969
814.394	113.142	67.4078	80.4724	74.734	83.1019	119.606	138.069	80.9096	88.2611	814.704	62.2664			815.357	94.8413	814.702	134.719	173.187	161.784	185.154	815.357	369.174	814.702	185.154	227.293	282.62	456.704
815.115	112.785	67.6039	81.1853	74.739	83.1746	119.363	137.533	78.6159	88.6206	815.425	64.8032			816.078	90.4849	815.424	134.88	173.849	161.629	185.225	816.078	370.174	815.424	185.225	226.964	282.71	456.325
815.837	112.437	67.836	81.8998	74.7628	83.1694	119.206	136.923	79.079	89.11	816.146	67.5074			816.799	88.1623	816.145	135.418	174.533	161.601	185.715	816.799	371.005	816.145	185.715	226.73	282.73	455.936
816.558	112.074	68.1125	82.5948	74.8131	82.9553	118.957	136.862	81.4429	89.7215	816.867	68.3288			817.52	86.3841	816.866	136.394	175.16	161.764	186.22	817.52	371.644	816.866	186.22	226.589	283.103	455.322
817.279	112.327	68.4457	82.9394	74.8805	82.5699	118.684	137.222	81.837	90.4161	817.589	67.9946			818.241	85.1662	817.587	137.421	175.365	162.196	186.942	818.241	372.382	817.587	186.942	226.528	283.615	454.787
818	114.139	68.8291	83.291	74.9569	82.1975	118.16	138.072	81.9955	91.2357	818.309	64.8801			818.962	84.7528	818.308	138.531	175.201	162.748	188.155	818.962	372.54	818.308	188.155	226.608	284.299	454.357
818.721	114.774	69.2748	83.244	75.1426	81.8326	117.848	139.152	80.6296	91.8879	819.03	61.8379			819.682	85.1372	819.028	139.553	175.047	162.531	188.861	819.682	372.253	819.028	188.861	226.835	285.093	454.299
819.441	114.747	69.7781	82.9445	75.3092	81.5068	118.347	139.877	79.7092	91.3127	819.751	61.234			820.403	85.7799	819.749	140.375	174.681	162.204	189.505	820.403	371.757	819.749	189.505	227.169	286.202	454.631
820.162	114.6	70.3195	82.5845	75.6935	81.178	119.448	140.59	79.3651	90.9166	820.471	61.59			821.124	86.5536	820.47	140.62	174.252	162	189.136	821.124	371.374	820.47	189.136	227.522	286.223	455.044
820.882	114.389	71.3865	82.1175	76.2848	81.0579	121.375	141.009	79.3387	89.3723	821.192	63.1029			821.844	87.2977	821.19	140.578	173.662	161.872	188.276	821.844	371.792	821.19	188.276	227.83	285.825	455.271
821.603	114.11	74.4579	81.609	76.8821	80.9994	122.244	140.86	79.6167	90.2816	821.912	65.4777			822.565	88.1876	821.91	140.571	173.309	161.775	186.882	822.565	372.192	821.91	186.882	228.095	285.461	456.002
822.323	113.65	72.0843	81.1162	77.3987	81.0088	122.641	140.597	80.1386	91.398	822.632	67.4082			823.285	89.3499	822.631	140.646	172.804	161.849	184.936	823.285	371.932	822.631	184.936	228.219	285.597	456.851
823.043	112.98	70.7855	80.6317	77.7799	81.0865	122.37	140.421	80.8296	91.8167	823.353	68.1691			824.005	90.453	823.351	140.445	172.338	162.033	183.806	824.005	371.491	823.351	183.806	228.188	285.88	457.848
823.763	112.271	70.5254	80.1385	77.9404	81.2662	121.759	139.844	81.6028	91.6557	824.073	66.0661			824.725	91.0738	824.071	140.18	171.881	162.339	183.437	824.725	370.226	824.071	183.437	227.949	285.258	458.734
824.483	111.635	71.0935	79.8483	77.7043	81.5798	121.069	138.97	82.5208	91.0538	824.793	65.958			825.445	91.0322	824.791	139.805	171.396	162.704	182.967	825.445	368.998	824.791	182.967	227.444	283.924	459.464
825.203	111.32	71.3081	79.6137	77.4717	82.0144	120.409	137.69	83.3103	90.059	825.513	65.9205			826.165	91.1831	825.511	139.409	171.041	162.575	182.448	826.165	368.263	825.511	182.448	226.652	283.766	459.92
825.923	111.274	71.1493	79.3731	77.2983	82.522	120.143	136.625	83.0166	88.9994	826.232	65.858			826.885	91.2931	826.231	138.933	171.22	162.264	182.238	826.885	367.972	826.231	182.238	225.911	283.603	460.227
826.643	111.812	70.4158	79.1922	77.13	83.2698	120.204	135.962	82.6602	88.2758	826.952	65.8122			827.604	91.4095	826.95	138.473	171.286	162.147	182.221	827.604	367.851	826.95	182.221	225.436	283.709	460.47
827.363	113.889	69.9138	79.0085	76.9856	84.2101	122.132	135.323	82.5721	87.9661	827.672	65.7771			828.324	91.111	827.67	138.062	171.841	162.308	182.371	828.324	367.886	827.67	182.371	225.637	283.675	460.463
828.082	113.989	69.7014	78.8382	76.8542	85.211	123.445	134.944	82.665	87.9971	828.391	65.7338			829.042	90.3804	828.39	137.694	172.749	162.654	182.652	829.042	368.106	828.39	182.652	225.854	284.427	459.972
828.802	113.106	69.8864	78.6343	76.7186	86.182	123.846	134.772	82.8059	88.713	829.111	65.5722			829.762	89.3414	829.109	137.396	172.666	163.035	183.19	829.762	369.311	829.109	183.19	226.15	285.881	459.399
829.521	112.315	69.9954	78.4648	76.5788	87.0958	124.039	134.706	83.0326	89.6154	829.83	65.631			830.481	88.1734	829.829	137.203	172.023	163.42	183.749	830.481	370.453	829.829	183.749	226.185	285.822	458.921
830.241	111.639	69.8296	78.3091	76.4367	87.4014	124.034	134.87	83.279	90.3701	830.55	65.66			831.201	86.9844	830.548	137.23	171.102	163.796	184.366	831.201	371.184	830.548	184.366	226.237	285.343	458.513
830.96	111.139	69.7212	78.1991	76.2812	87.3927	123.962	135.27	83.2948	91.0217	831.268	65.724			831.92	85.9583	831.267	137.397	170.053	164.011	184.928	831.92	372.093	831.267	184.928	226.383	284.287	458.342
831.679	110.743	69.6895	78.1304	76.1123	87.2168	123.812	134.938	83.1374	91.5842	831.987	65.7719			832.639	85.2154	831.986	137.855	168.927	163.882	185.273	832.639	372.973	831.986	185.273	226.704	283.066	458.93
832.397	110.458	69.6951	78.1146	75.7968	86.762	123.85	134.361	83.3722	92.0692	832.706	65.8445			833.358	84.6697	832.705	138.199	168.021	163.934	185.213	833.358	373.415	832.705	185.213	227.183	281.919	459.717
833.116	110.284	69.8521	78.1642	75.6177	85.946	122.617	134.214	83.9255	92.4421	833.425	65.9481			834.077	84.3415	833.424	137.793	167.73	163.986	184.484	834.077	373.88	833.424	184.484	227.783	280.998	460.195
833.835	110.201	70.1272	78.2686	75.5553	84.3381	120.999	134.512	84.8833	92.628	834.144	66.0243			834.795	84.8084	834.142	137.352	167.874	164.031	184.063	834.795	374.148	834.142	184.063	228.622	280.207	460.55
834.554	110.224	70.4472	78.4494	75.5042	83.1002	119.827	134.9	85.9679	92.7249	834.863	66.1507			835.513	85.5031	834.861	137.006	168.398	163.697	183.686	835.513	374.535	834.861	183.686	229.448	279.381	460.781
835.273	110.298	70.8323	78.7192	75.4856	82.6327	119.079	135.265	86.9292	92.7377	835.582	66.2107			836.232	86.4064	835.58	136.97	169.003	163.061	183.408	836.232	375.01	835.58	183.408	230.403	279.063	461.045
835.991	110.572	71.6385	79.1158	75.4664	83.0198	118.815	135.57	87.6851	92.6553	836.299	66.2871			836.95	86.8395	836.298	137.177	169.041	162.289	183.469	836.95	376.012	836.298	183.469	231.236	279.075	461.179
836.709	110.958	72.487	79.8501	75.466	83.4175	119.208	135.684	88.2079	92.4905	837.018	66.3327			837.669	87.1927	837.017	137.532	168.665	161.529	183.779	837.669	376.924	837.017	183.779	231.39	279.486	461.522
836.945	111.091	72.7392	80.1375	75.4479	83.4966	119.409	135.692	88.3493	92.4168	837.736	66.2795			838.387	87.4885	837.735	137.962	167.963	160.706	183.577	838.387	377.446	837.735	183.577	231.306	280.732	461.912
837.665	111.515	73.0372	81.0256	75.4165	84.2416	121.002	135.864	88.5195	92.1984	838.404	66.2901			839.105	87.7125	838.386	138.552	167.584	159.904	182.877	839.105	377.58	838.386	182.877	231.264	281.85	462.281
838.386	111.953	73.0672	81.8786	75.3774	84.5833	121.211	135.448	88.6154	91.8948	839.125	66.0485			839.691	87.8754	839.106	139.245	167.716	159.01	182.174	839.691	377.448	839.106	182.174	231.021	282.357	463.12
839.107	112.368	72.8527	82.6264	75.3074	84.7314	121.432	135.056	88.0545	91.5567	839.845	65.5923			840.411	88.0102	839.827	139.946	168.418	159.223	181.494	840.411	378.075	839.827	181.494	230.806	282.707	464.061
839.828	112.75	72.3819	83.1108	75.1956	84.7471	121.644	135.185	87.3997	91.1788	840.565	65.2795			841.132	88.114	840.548	140.655	169.23	159.325	180.893	841.132	378.1	840.548	180.893	230.5	282.331	465.04
840.548	113.107	71.7879	83.4655	75.073	84.7073	121.869	135.116	86.7053	90.758	841.286	64.9349			841.852	88.1915	841.268	141.152	170.169	159.129	180.324	841.852	378.088	841.268	180.324	230.21	281.658	465.875
841.268	113.376	70.9859	82.8536	74.9171	84.6487	122.08	135.679	86.0109	90.3238	842.006	64.5952			842.572	88.224	841.988	141.496	170.985	158.73	179.768	842.572	377.136	841.988	179.768	229.848	281.213	466.261
841.988	113.444	69.9441	82.0333	74.71	84.5944	122.401	135.918	85.2685	89.8863	842.726	64.2147			843.292	88.235	842.709	141.656	171.912	158.368	179.25	843.292	376.163	842.709	179.25	229.687	279.637	465.973
842.709	113.369	68.7454	81.1601	74.4157	84.5569	122.606	136.465	84.5565	89.4463	843.446	63.8835			844.012	88.2083	843.428	141.823	172.658	158.011	178.873	844.012	375.13	843.428	178.873	229.776	279.47	465.533
843.429	113.244	65.2546	80.3794	74.1889	84.4909	122.744	136.975	83.7527	88.9928	844.166	63.5303			844.732	88.156	844.148	142.404	173.278	157.73	178.581	844.732	373.584	844.148	178.581	230.033	279.176	464.612
844.148	113.014	65.3902	79.9368	73.8671	84.4371	122.812	137.005	83.309	88.5774	844.886	63.2739			845.451	88.0795	844.868	142.512	173.891	157.413	178.526	845.451	371.679	844.868	178.526	230.713	278.607	463.746
844.868	112.716	66.3305	79.5006	73.5404	84.3236	122.886	136.847	82.8885	88.226	845.606	63.064			846.171	87.9725	845.588	142.264	175.045	157.217	178.557	846.171	369.845	845.588	178.557	230.605	278.079	462.784
845.588	112.339	67.9593	79.0759	73.135	84.1589	122.904	136.177	82.557	87.8843	846.325	62.9509			846.891	87.8563	846.308	141.821	174.893	157.024	178.687	846.891	367.901	846.308	178.687	230.129	277.266	461.892
846.308	111.877	69.4292	79.0884	72.6372	84.0051	122.925	135.427	82.2621	87.5614	847.045	63.4942			847.61	87.72	847.027	141.179	174.925	156.958	178.955	847.61	365.502	847.027	178.955	229.453	276.514	460.556
847.028	111.35	70.3856	79.131	72.1224	83.6591	122.945	134.922	82.0193	87.2292	847.764	63.9824			848.33	87.6181	847.747	140.413	175.319	156.967	179.293	848.33	363.659	847.747	179.293	228.684	275.363	459.117
847.747	110.802	71.4832	79.204	71.6379	83.3539	122.952	134.914	81.8038	86.9911	848.484	64.3652			849.049	87.4668	848.465	139.658	175.768	157.146	179.633	849.049	362.423	848.465	179.633	227.918	274.833	458.698
848.466	110.214	72.8288	79.3316	71.3265	82.9844	123.053	134.543	81.5805	86.7832	849.203	64.7378			849.768	87.3509	849.185	138.906	176.202	157.454	180.018	849.768	360.254	849.185	180.018	226.59	274.927	459.077
849.185	110.454	73.6983	79.447	71.1314	82.655	122.983	134.115	81.3747	86.6697	849.922	64.7251			850.487	87.2069	849.904	138.164	175.66	158.051	180.41	850.487	359.727	849.904	180.41	225.231	275.042	458.381
849.905	109.99	74.3092	79.6042	71.4092	82.3206	123.359	133.403	81.1863	86.7204	850.641	64.4853			851.206	87.0746	850.623	137.573	175.378	158.826	180.851	851.206	360.34	850.623	180.851	224.222	275.233	457.818
850.623	108.88	74.3045	79.7401	71.3678	82.0075	123.926	132.897	80.9961	86.8571	851.36	64.8313			851.926	86.8498	851.343	136.86	175.106	159.946	181.311	851.926	360.908	851.343	181.311	223.607	275.041	458.259
851.343	108.18	71.3114	79.8452	71.4039	81.7408	124.416	133.157	80.8334	87.4145	852.079	65.3416			852.644	86.6182	852.061	135.961	174.99	161.781	181.486	852.644	361.472	852.061	181.486	223.075	275.513	459.717
852.061	107.786	70.7433	79.9436	71.4273	81.4885	124.823	133.365	80.6632	87.8784	852.798	65.9712			853.363	86.3566	852.78	135.614	174.886	163.181	181.694	853.363	362.164	852.78	181.694	223.055	275.588	460.918
852.78	108.083	70.2682	79.9515	71.4888	81.3087	125.202	133.132	80.5187	88.3144	853.517	66.598			854.081	86.0984	853.499	136.472	174.754	163.289	181.76	854.081	363.646	853.499	181.76	222.769	275.759	461.888
853.499	108.87	69.9637	79.9928	71.8126	81.1364	125.525	133.41	80.3871	88.7052	854.235	67.1667			854.8	85.7528	854.217	137.669	174.178	163.425	181.824	854.8	364.682	854.217	181.824	222.613	276.186	462.198
854.218	110.116	69.8034	79.979	72.2275	81.072	125.748	134.258	80.2548	88.995	854.954	67.5487			855.518	85.2499	854.936	138.932	173.093	163.348	181.816	855.518	365.631	854.936	181.816	222.406	277.337	462.13
854.936	111.723	69.8532	80.0215	72.7693	81.2166	125.836	134.747	80.1539	88.7857	855.672	67.6538			856.236	84.7653	855.654	140.321	171.663	163.329	181.857	856.236	366.198	855.654	181.857	222.161	278.711	461.272
855.655	113.717	70.0042	80.0592	73.0562	81.3914	125.443	135.766	80.1953	88.6187	856.391	67.1561			856.955	84.2734	856.373	141.854	170.375	163.424	183.189	856.955	367.449	856.373	183.189	221.643	279.26	460.104
856.373	115.484	70.1231	80.1258	73.3683	81.5984	125.111	136.512	79.9811	88.3748	857.108	67.3285			857.673	83.8242	857.09	143.202	168.942	163.757	184.45	857.673	367.978	857.09	184.45	221.023	279.885	458.746
857.091	115.569	70.181	80.1744	73.4334	82.0286	124.57	137.186	79.8095	88.427	857.826	67.1009			858.391	83.4029	857.809	144.258	167.833	164.106	184.255	858.391	367.498	857.809	184.255	220.423	280.006	457.308
857.809	115.149	69.8996	80.2609	73.5262	82.4653	123.927	137.14	79.5611	88.703	858.545	66.7389			859.109	83.014	858.527	144.741	167.098	164.051	183.143	859.109	366.681	858.527	183.143	219.93	279.499	455.79
858.527	114.455	69.6702	80.3191	73.5808	82.8649	122.952	137.009	79.2816	88.9482	859.262	66.2389			859.827	82.7054	859.245	144.896	167.063	163.786	181.259	859.827	365.813	859.245	181.259	219.928	276.746	454.134
859.245	113.681	69.4387	80.4042	73.6042	83.1394	121.941	136.664	79.0558	89.1475	859.981	65.5137			860.545	82.451	859.963	144.717	166.973	163.462	179.013	860.545	364.625	859.963	179.013	219.948	275.606	452.279
859.963	112.694	68.9825	80.4567	73.6187	82.4572	120.894	135.772	78.8716	89.3879	860.698	64.7372			861.262	82.8507	860.68	144.194	167.208	163.253	176.538	861.262	363.379	860.68	176.538	219.716	275.509	450.392
860.681	111.492	68.495	80.5299	73.6625	81.8117	119.882	135.366	78.7095	89.5398	861.415	63.3392			861.98	83.3132	861.398	143.341	167.761	162.957	174.314	861.98	361.168	861.398	174.314	219.205	275.5	448.483
861.398	110.035	68.0088	80.5563	73.7318	81.1176	119.492	135.148	78.5653	89.7401	862.133	62.8493			862.697	83.8421	862.115	142.184	168.787	162.759	172.594	862.697	359.654	862.115	172.594	218.832	273.946	446.725
862.115	108.666	67.5621	80.5689	73.8123	80.8368	119.183	134.723	78.5817	89.8879	862.851	62.6911			863.414	84.6925	862.833	141.526	170.419	162.477	171.988	863.414	358.03	862.833	171.988	218.603	272.495	445.147
862.833	108.982	67.0935	80.5439	73.9531	80.7135	119.187	134.39	78.7083	90.084	863.568	62.7645			864.132	85.611	863.55	141.101	171.769	162.251	175.656	864.132	357.601	863.55	175.656	218.684	271.554	443.772
863.55	108.898	66.7221	80.5274	74.1536	80.6194	119.355	134.168	78.8973	90.2245	864.285	62.9062			864.849	86.6174	864.267	140.969	172.932	161.691	174.899	864.849	357.028	864.267	174.899	219.378	270.064	442.848
864.267	108.845	66.4533	80.4903	74.3706	80.5109	119.746	133.972	79.4652	90.3471	865.002	63.1945			865.566	87.6234	864.984	141.076	173.994	161.047	176.073	865.566	356.581	864.984	176.073	220.256	268.812	442.053
864.985	108.833	66.2083	80.3574	74.8324	80.3988	120.214	133.932	79.8057	90.4155	865.719	63.6694			866.284	88.5695	865.702	141.475	174.533	160.39	177.039	866.284	356.868	865.702	177.039	220.904	267.427	441.34
865.702	108.945	66.1304	80.1741	75.2393	80.3872	120.657	133.954	80.1523	90.3527	866.437	64.3754			867	88.8572	866.419	142.029	173.218	159.795	177.51	867	357.505	866.419	177.51	221.184	267.117	440.745
866.419	109.143	66.0406	79.9356	75.6702	80.4896	121.249	133.967	80.49	90.2881	867.153	65.2243			867.717	89.3517	867.135	143.055	168.233	159.124	177.621	867.717	357.682	867.135	177.621	221.338	267.12	440.016
867.135	109.43	66.3335	79.716	76.166	80.6918	121.904	134.174	80.8256	90.0244	867.87	65.5333			868.434	90.0002	867.853	144.185	170.522	158.957	177.595	868.434	358.588	867.853	177.595	221.254	267.551	439.192
867.853	109.707	66.6883	79.4521	76.8089	80.9985	122.704	135.076	81.1528	89.784	868.587	65.9059			869.151	90.5668	868.569	145.35	172.26	158.241	178.373	869.151	360.163	868.569	178.373	220.991	268.26	438.305
868.569	110.065	67.0096	79.2122	76.1465	81.687	123.482	135.625	81.4659	89.3629	869.304	65.9934			869.867	91.0351	869.286	146.062	171.023	157.513	179.094	869.867	361.727	869.286	179.094	220.395	269.152	437.341
869.286	110.373	67.4138	78.9492	74.6521	82.2405	124.16	135.814	81.7435	88.8525	870.02	65.8804			870.583	92.75	870.002	146.896	169.571	156.999	179.717	870.583	362.446	870.002	179.717	219.664	269.441	436.967
870.002	110.916	67.7789	78.7113	73.0507	82.3404	124.604	135.969	82.0291	88.2523	870.736	65.1964			871.3	93.0483	870.719	147.574	168.372	157.241	181.315	871.3	363.424	870.719	181.315	218.981	269.503	437.012
870.719	111.394	68.1246	78.3833	71.9143	82.2516	124.795	135.849	82.1595	87.6291	871.453	63.8305			872.016	92.2421	871.435	148.103	167.224	157.452	183.086	872.016	364.031	871.435	183.086	218.572	270.019	437.059
871.435	111.735	68.4472	78.149	71.1032	82.1802	124.463	135.509	82.3298	87.0748	872.169	62.1655			872.732	90.6598	872.151	148.45	166.883	157.775	183.578	872.732	364.012	872.151	183.578	218.236	269.873	436.63
872.151	112.138	68.7699	77.9863	72.8158	82.0739	123.742	134.517	82.4745	86.8246	872.885	62.2556			873.448	88.5054	872.867	148.582	166.617	158.118	183.958	873.448	362.83	872.867	183.958	217.842	269.866	435.643
872.867	112.596	69.0512	77.8473	75.0595	81.891	122.939	134.488	82.6323	87.3855	873.601	62.3959			874.164	85.8502	873.584	148.48	166.318	158.504	184.505	874.164	360.549	873.584	184.505	217.31	269.14	434.954
873.584	113.007	69.1975	77.8884	77.079	81.9915	122.057	134.737	82.7911	87.6329	874.317	62.497			874.88	83.0565	874.299	148.165	166.08	158.796	184.953	874.88	358.066	874.299	184.953	216.861	268.064	434.371
874.299	113.294	69.4039	78.0532	77.0216	82.1008	121.271	134.972	82.9058	87.9258	875.033	62.8139			875.596	81.1195	875.015	147.751	166.242	159.032	185.413	875.596	356.729	875.015	185.413	216.429	266.625	433.894
875.015	113.558	69.5574	78.7131	77.7222	82.1902	121.069	134.943	83.0087	88.2353	875.749	63.3155			876.311	84.8157	875.731	147.498	166.275	159.26	185.799	876.311	354.161	875.731	185.799	216.041	265.904	433.675
875.731	113.599	69.642	79.1911	78.3208	82.1966	120.983	134.469	83.0919	88.5414	876.464	64.2534			877.027	87.1464	876.446	147.39	166.886	159.402	186.091	877.027	352.137	876.446	186.091	215.671	266.438	433.376
876.446	113.242	69.7072	79.6961	77.7225	81.9812	120.979	134.215	83.1322	88.8149	877.18	65.3315			877.742	88.6413	877.161	147.113	167.444	159.365	186.208	877.742	349.597	877.161	186.208	211.374	266.751	433.139
877.161	112.774	69.7269	80.1022	76.4134	81.6954	120.967	134.2	83.1416	89.2564	877.895	66.9735			878.458	89.5036	877.878	146.843	167.74	159.339	186.2	878.458	348.354	877.878	186.2	212.671	267.631	432.882
877.878	112.188	69.7134	80.5053	74.6068	81.0255	120.963	134.299	83.0709	89.2428	878.61	67.7628			879.173	83.9412	878.593	146.605	167.701	159.245	186.028	879.173	347.67	878.593	186.028	216.131	267.952	432.471
878.593	111.543	69.6235	80.8277	73.6704	80.2803	120.867	134.203	82.9648	89.1563	879.325	68.2023			879.888	81.0122	879.308	146.365	167.632	159.201	185.523	879.888	348.605	879.308	185.523	215.864	268.142	431.893
879.308	110.877	69.4778	80.7872	72.8652	79.7746	120.791	134.143	82.7109	89.0717	880.041	67.5813			880.603	83.4566	880.023	146.113	167.342	159.101	184.144	880.603	350.312	880.023	184.144	215.195	268.358	431.327
880.023	110.172	69.2712	80.7021	72.042	79.4495	120.728	134.508	82.4495	88.9714	880.756	65.4061			881.318	84.4501	880.738	145.833	167.247	158.881	183.249	881.318	351.543	880.738	183.249	214.637	268.617	430.646
880.738	109.528	69.0244	80.5259	70.9147	79.2301	120.714	134.534	82.1573	88.9039	881.471	65.1086			882.033	85.4415	881.453	145.53	167.453	158.202	182.063	882.033	353.236	881.453	182.063	214.722	269.987	430.39
881.453	108.954	68.7378	80.2036	69.9484	79.1314	120.709	134.087	81.8287	88.8036	882.186	64.8997			882.748	87.3219	882.168	145.231	167.784	157.66	180.864	882.748	354.084	882.168	180.864	214.875	270.766	431.126
882.168	108.348	68.4768	79.7403	69.2602	79.1022	120.718	133.831	81.5065	88.6658	882.901	65.3329			883.463	85.5676	882.883	144.96	167.362	157.098	179.711	883.463	355.19	882.883	179.711	214.192	271.307	431.018
882.883	107.854	68.0503	79.0979	68.8474	79.1892	120.64	133.02	81.147	88.4613	883.615	66.2623			884.177	84.5905	883.597	144.651	167.295	156.628	178.915	884.177	356.424	883.597	178.915	213.17	271.803	429.828
883.597	107.388	67.6475	78.1841	68.6711	79.3184	120.516	132.12	80.8155	88.2571	884.33	67.7922			884.892	84.2453	884.312	144.387	167.097	156.442	178.188	884.892	357.137	884.312	178.188	212.296	271.587	428.891
884.312	107.018	67.2204	76.9301	68.6702	79.5697	120.399	131.044	80.4721	88.1299	885.044	67.9242			885.607	84.6279	885.026	144.082	166.972	156.158	177.784	885.607	358.069	885.026	177.784	211.485	271.16	428.038
885.026	106.675	66.8099	76.0676	68.6835	79.8183	120.375	130	80.1989	87.985	885.759	67.2918			886.321	85.6884	885.741	143.857	167.3	155.772	177.604	886.321	357.876	885.741	177.604	210.844	270.488	427.442
885.741	106.418	66.3996	75.2429	68.7586	80.1434	120.338	128.581	80.5315	87.9493	886.473	67.8168			887.035	87.1635	886.455	143.802	167.663	154.426	177.656	887.035	356.937	886.455	177.656	210.257	268.806	426.687
886.455	106.214	66.004	74.9701	69.0398	80.7405	120.357	127.449	80.73	88.0214	887.187	67.4163			887.749	85.2204	887.169	143.864	167.486	153.389	177.906	887.749	355.333	887.169	177.906	209.897	265.847	425.111
887.169	106.092	65.647	75.2223	69.36	81.3145	120.645	127.211	81.214	88.0752	887.901	67.1479			888.464	85.4148	887.883	144.09	167.212	152.738	178.286	888.464	354.679	887.883	178.286	209.688	263.801	424.544
887.883	106.092	65.6224	76.0192	69.7867	81.8454	120.979	127.585	81.7683	88.1198	888.615	66.8544			889.177	85.6593	888.597	144.395	166.746	152.332	179.039	889.177	353.581	888.597	179.039	209.607	263.008	424.585
888.597	106.225	65.608	77.1478	70.2506	82.2492	121.368	128.211	82.3196	88.2074	889.329	66.7148			889.891	85.9437	889.311	144.764	166.133	152.157	180.031	889.891	353.956	889.311	180.031	209.524	263.497	426.955
889.311	106.55	65.7174	78.4929	70.7559	82.3806	121.723	128.833	82.7728	88.4336	890.043	66.3815			890.605	86.3302	890.025	145.145	165.245	152.196	181.172	890.605	353.618	890.025	181.172	209.596	264.343	423.455
890.025	107.017	65.9121	79.3161	71.2231	82.0346	122.055	129.61	83.0587	88.6268	890.757	66.0098			891.318	86.2114	890.739	145.507	164.868	152.752	182.307	891.318	353.504	890.739	182.307	209.754	265.217	422.613
890.739	107.794	66.2874	79.7746	71.6837	81.6641	122.258	130.785	82.7698	88.9264	891.471	65.663			892.032	86.0884	891.453	145.887	164.288	153.359	182.625	892.032	354.501	891.453	182.625	210.718	264.168	421.824
891.453	108.765	66.8637	79.9253	72.1749	81.0817	122.307	131.834	82.6149	89.2148	892.184	65.2525			892.745	85.8973	892.166	146.295	164.095	153.785	182.008	892.745	355.716	892.166	182.008	211.676	262.8	421.253
892.166	109.694	67.5073	79.9783	72.648	80.3115	121.92	132.878	82.5312	89.4809	892.898	64.6435			893.459	85.7195	892.88	146.73	164.564	153.66	181.521	893.459	357.782	892.88	181.521	212.43	262.485	420.635
892.88	110.723	68.2276	80.0009	73.0695	79.4271	121.7	133.772	82.5641	89.7104	893.611	64.1105			894.172	85.5628	893.593	147.198	165.334	153.708	180.942	894.172	359.624	893.593	180.942	212.899	262.203	420.27
893.593	111.763	68.989	80.0536	73.5037	78.5188	121.454	134.354	82.8001	89.9055	894.324	63.6399			894.885	85.3959	894.306	147.426	165.938	153.787	180.13	894.885	362.055	894.306	180.13	213.141	262.038	420.185
894.306	112.828	69.79	80.1743	73.8816	77.6025	121.217	134.595	83.0711	90.1814	895.038	63.3214			895.598	85.2559	895.02	147.471	166.553	153.923	180.19	895.598	363.16	895.02	180.19	213.232	261.956	420.58
895.02	113.665	70.5774	80.2957	74.2525	76.8751	120.963	134.438	82.9137	90.484	895.75	63.0458			896.312	85.2246	895.733	147.438	166.846	154.203	180.438	896.312	363.69	895.733	180.438	213.395	261.904	421.107
895.732	114.438	70.9675	80.4311	74.6566	76.3807	120.702	133.472	82.6492	90.8364	896.463	62.9123			897.025	85.0431	896.446	147.35	167.132	154.577	180.298	897.025	362.985	896.446	180.298	212.937	261.912	421.725
896.445	115.091	70.6648	80.644	74.9538	76.2014	120.472	133.067	82.4078	91.0797	897.176	62.9272			897.737	85.2033	897.159	147.18	167.842	154.975	180.077	897.737	362.262	897.159	180.077	212.995	262.001	422.362
897.158	115.612	69.6653	80.7546	75.146	76.4134	120.225	132.54	82.1097	91.3865	897.889	63.1406			898.45	85.392	897.871	147.015	168.445	155.373	180.23	898.45	361.049	897.871	180.23	213.669	262.119	422.957
897.871	115.992	69.4214	80.8315	75.4097	76.9833	120.031	131.293	81.7696	90.5016	898.602	63.6151			899.162	85.6527	898.584	146.833	169.204	155.541	181.067	899.162	359.044	898.584	181.067	214.312	262.396	423.169
898.584	116.203	68.6089	80.8567	75.2894	77.8854	119.803	130.321	81.4516	89.3378	899.315	64.0424			899.875	85.8448	899.297	146.678	169.574	155.549	180.611	899.875	356.923	899.297	180.611	215.128	262.506	420.773
899.297	116.292	67.864	80.87	74.9687	78.9478	119.978	129.192	81.1534	89.0002	900.027	64.5323			900.588	85.9864	900.009	146.581	169.889	155.4	179.427	900.588	354.859	900.009	179.427	214.842	262.52	421.386
900.009	116.404	67.2261	80.8314	74.254	79.4288	120.168	128.108	80.9362	88.9062	900.739	65.0148			901.3	86.0671	900.722	146.545	169.41	155.35	178.782	901.3	353.252	900.722	178.782	214.397	262.594	420.533
900.721	116.522	66.6605	80.7938	73.463	79.9441	120.375	127.994	80.7311	88.6923	901.451	65.4183			902.012	86.1409	901.434	146.609	168.797	155.299	178.218	902.012	353.034	901.434	178.218	213.764	262.815	419.534
901.433	116.942	66.3182	80.7315	73.0028	80.3636	120.542	128.22	80.6214	88.4348	902.164	65.0757			902.724	86.1637	902.146	146.8	167.733	154.763	178.31	902.724	352.897	902.146	178.31	213.153	263.196	418.628
902.146	117.671	66.0461	80.5725	72.6554	80.7054	120.662	128.841	80.5816	88.1228	902.876	63.5241			903.436	86.143	902.858	147.298	167.105	154.255	178.64	903.436	352.378	902.858	178.64	212.454	262.661	418.085
902.858	118.556	65.8977	80.4123	72.3297	80.9316	120.722	129.33	80.5564	87.8051	903.588	63.0355			904.148	86.0998	903.57	147.776	166.343	153.672	179.046	904.148	351.699	903.57	179.046	211.808	261.819	417.758
903.57	120.398	65.7845	80.2281	72.1378	80.8286	120.681	130.011	80.7329	87.3024	904.3	62.6293			904.86	86.0876	904.283	148.248	165.798	153.107	179.458	904.86	351.122	904.283	179.458	211.322	260.896	417.554
904.282	112.995	65.8435	80.0429	71.8989	80.7673	120.482	130.459	80.95	86.9657	905.012	62.2605			905.572	85.6046	904.994	148.821	165.683	152.632	179.872	905.572	351.156	904.994	179.872	211.561	260.521	417.254
904.994	106.003	65.9588	79.8494	71.6895	80.373	119.653	130.666	81.1994	86.7281	905.724	61.9847			906.283	85.1776	905.706	149.459	165.785	152.244	180.094	906.283	351.053	905.706	180.094	211.629	260.473	415.881
905.706	106.76	66.1522	79.6649	71.5071	79.9557	118.995	130.783	81.4549	86.6005	906.436	61.8449			906.995	84.9066	906.418	150.093	165.737	151.916	180.252	906.995	351.554	906.418	180.252	211.279	261.335	414.707
906.417	107.976	66.429	79.4876	71.3298	79.6213	118.311	130.873	81.7474	86.5627	907.146	61.7048			907.707	84.7245	907.129	150.79	165.392	151.992	180.331	907.707	350.849	907.129	180.331	210.651	261.93	414.39
907.129	108.677	66.7414	79.3314	71.1621	79.3711	117.603	130.743	82.0003	86.7497	907.858	61.8829			908.418	84.4783	907.84	151.437	165.02	152.378	180.335	908.418	350.026	907.84	180.335	209.817	262.766	414.568
907.84	109.3	67.0692	79.2235	70.9871	79.1477	116.843	130.473	82.2348	86.9847	908.57	62.1316			909.129	84.134	908.552	152.029	164.683	152.719	180.26	909.129	349.306	908.552	180.26	208.375	263.017	414.7
908.551	109.491	67.3364	79.1388	70.8174	79.0062	116.147	130.198	82.4814	87.1341	909.281	62.4248			909.841	83.7186	909.263	152.514	164.567	153.127	180.122	909.841	347.993	909.263	180.122	207.989	263.121	414.861
909.263	109.578	67.4859	79.0589	70.6762	78.8817	116.079	129.987	82.4763	87.5693	909.992	62.7217			910.552	83.3306	909.974	152.449	164.48	153.348	179.858	910.552	346.676	909.974	179.858	207.881	261.167	414.923
909.974	108.907	67.0578	78.9972	70.5937	78.8366	116.413	129.976	82.4422	88.0539	910.703	63.053			911.263	82.922	910.685	151.901	164.749	153.23	179.445	911.263	345.884	910.685	179.445	207.792	258.948	414.875
910.685	108.995	66.628	78.9677	70.5547	78.8698	116.77	129.969	82.3912	88.544	911.414	63.3817			911.974	82.564	911.397	151.229	164.634	152.978	179.038	911.974	345.379	911.397	179.038	207.663	256.86	414.689
911.396	109.138	66.3274	78.9075	70.4978	78.9563	117.299	130.197	82.2379	89.0894	912.125	63.7653			912.684	82.4554	912.107	150.564	164.555	152.757	178.534	912.684	345.074	912.107	178.534	207.54	255.214	414.872
912.107	109.328	66.3834	78.9334	70.4166	79.0549	117.785	130.036	81.9779	89.7027	912.836	63.9098			913.395	82.272	912.818	149.769	164.764	152.5	177.905	913.395	345.89	912.818	177.905	207.383	253.86	414.964
912.817	109.367	66.4452	78.9607	70.2681	79.1813	118.302	130.008	81.6648	90.2885	913.546	63.903			914.106	82.1455	913.529	149.05	164.92	152.663	177.224	914.106	346.688	913.529	177.224	207.361	252.794	415.058
913.528	108.929	66.5862	79.0113	70.0644	79.3195	118.927	130.149	81.3115	90.8316	914.257	63.5509			914.816	82.0831	914.239	148.401	165.056	152.544	176.531	914.816	347.241	914.239	176.531	207.456	251.996	415.014
914.239	108.527	66.8494	79.1073	69.9092	79.4105	119.792	130.498	80.8895	91.2618	914.968	63.2029			915.527	81.9441	914.95	147.934	164.8	152.604	176.175	915.527	348.031	914.95	176.175	207.468	251.487	414.675
914.949	108.168	67.3136	79.1863	69.7948	79.4731	120.755	131.008	80.3777	91.5083	915.678	62.834			916.238	81.9574	915.66	147.595	164.528	152.775	176.882	916.238	348.243	915.66	176.882	207.556	251.378	414.152
915.66	107.85	68.1022	79.2794	69.6808	79.5468	121.626	131.71	79.7554	91.672	916.389	62.481			916.947	81.9483	916.371	147.493	164.296	153.024	177.386	916.947	348.324	916.371	177.386	207.306	251.737	413.423
916.37	107.652	69.2331	79.3985	69.4751	79.6538	121.57	132.281	79.237	91.759	917.098	62.2396			917.658	81.9626	917.081	147.426	164.367	153.494	177.108	917.658	348.709	917.081	177.108	207.079	252.069	412.093
917.081	107.563	69.8657	79.5233	69.2441	79.8643	121.662	132.644	79.1414	91.6058	917.809	62.2786			918.368	82.0321	917.791	147.146	164.495	153.839	176.62	918.368	348.564	917.791	176.62	206.765	251.597	410.706
917.791	107.526	70.0925	79.6514	68.9989	79.9445	121.891	133.001	79.5477	91.2582	918.518	62.3656			919.078	82.1869	918.501	146.955	165.201	154.238	176.226	919.078	349.162	918.501	176.226	206.289	251.435	408.921
918.501	107.608	70.126	79.8911	68.8993	79.897	122.189	133.289	80.0753	90.6377	919.229	62.5851			919.787	82.3734	919.211	146.479	165.634	154.626	176.215	919.787	350.241	919.211	176.215	206.096	251.505	407.085
919.211	107.764	69.492	80.0218	69.8033	79.6572	122.42	133.402	80.8582	89.8838	919.938	63.0671			920.498	82.6032	919.921	146.838	166.127	154.734	176.358	920.498	350.835	919.921	176.358	205.913	251.704	405.455
919.92	107.917	67.8339	80.0829	70.5644	79.3662	122.506	133.572	81.8537	88.9469	920.648	63.5119			921.207	82.8896	920.631	147.362	166.634	154.657	177.238	921.207	351.437	920.631	177.238	205.772	252.939	404.706
920.631	108.151	66.9668	80.0789	71.212	79.1699	122.475	133.559	82.8635	87.7371	921.359	63.7214			921.917	83.1281	921.341	148.042	167.231	154.378	178.189	921.917	351.057	921.341	178.189	205.63	252.749	404.208
921.34	108.433	66.6892	80.1193	71.7226	79.0379	122.249	133.738	83.836	86.5701	922.068	63.6962			922.627	83.4997	922.05	149.013	167.06	154.361	177.936	922.627	350.708	922.05	177.936	205.515	252.425	404.011
922.05	108.765	66.8913	80.0542	72.108	78.9561	121.803	133.731	84.6011	85.464	922.778	63.6164			923.336	83.5671	922.76	150.115	166.801	154.421	177.004	923.336	350.16	922.76	177.004	205.406	251.788	404.11
922.759	109.216	70.5044	79.8665	72.4791	78.8945	121.107	133.918	85.1869	84.4576	923.487	63.4368			924.045	83.5534	923.469	151.21	166.393	154.554	175.691	924.045	349.315	923.469	175.691	205.447	251.578	405.012
923.469	109.76	68.2219	79.5409	72.8221	78.8353	120.235	134.23	85.6445	83.7459	924.195	63.2553			924.754	83.4286	924.178	151.945	165.92	154.725	173.889	924.754	348.231	924.178	173.889	205.433	250.811	406.35
924.178	110.431	68.4402	79.1736	73.0203	78.7718	119.189	134.061	85.7618	83.6766	924.905	63.1084			925.463	83.3055	924.887	152.593	165.271	154.932	173.976	925.463	346.947	924.887	173.976	205.354	250.059	407.821
924.887	111.135	68.7803	78.9893	73.0388	78.8572	118.066	133.528	85.7029	83.5039	925.614	62.966			926.173	83.0799	925.597	153.177	164.467	154.861	174.967	926.173	346.052	925.597	174.967	205.285	249.433	409.262
925.596	111.829	69.1043	79.0898	72.9419	78.9223	116.882	132.941	85.4422	83.545	926.323	62.6548			926.881	82.8407	926.305	153.671	163.982	153.788	176.183	926.881	345.597	926.305	176.183	205.169	249.013	410.66
926.305	111.69	69.2764	79.3371	72.851	78.9644	115.804	132.795	85.0397	83.8273	927.032	62.4457			927.591	82.5106	927.015	154.009	163.943	152.337	177.257	927.591	345.53	927.015	177.257	205.075	248.957	411.502
927.014	111.406	69.3581	79.741	72.8068	79.1975	114.962	132.742	84.4893	84.2993	927.741	62.2893			928.299	82.0339	927.723	154.408	163.689	151.427	178.106	928.299	346.188	927.723	178.106	204.916	248.647	411.435
927.723	111.109	69.3769	80.1859	72.7376	79.3842	114.373	132.181	83.8907	84.9661	928.45	62.1916			929.008	81.7805	928.432	154.55	163.704	150.789	178.892	929.008	346.285	928.432	178.892	204.776	249.464	411.778
928.432	110.734	69.3093	80.8955	72.5756	79.5035	114.499	131.784	83.1945	85.7712	929.158	61.913			929.716	81.6453	929.141	154.78	163.727	150.334	179.355	929.716	346.381	929.141	179.355	204.517	250.469	411.76
929.14	110.607	69.2159	81.3273	72.4063	79.6204	114.695	131.095	82.4486	86.7205	929.867	61.4529			930.424	81.7962	929.849	155.005	164.229	149.861	179.603	930.424	346.382	929.849	179.603	204.31	251.659	412.342
929.848	110.607	69.1445	81.4386	72.1487	79.7408	115.175	130.961	81.8307	87.5789	930.575	60.9677			931.133	81.8585	930.558	155.27	164.734	149.924	179.5	931.133	346.753	930.558	179.5	204.07	253.11	413.215
930.557	110.716	69.0337	81.103	72.0019	79.8945	115.887	130.533	81.4322	88.2464	931.284	60.5953			931.841	82.0134	931.266	155.403	165.169	149.956	176.928	931.841	346.795	931.266	176.928	203.842	254.535	413.086
931.265	110.645	68.9349	80.4262	71.9019	80.007	116.857	129.915	81.2081	88.8036	931.992	60.9637			932.55	82.1351	931.974	155.336	165.494	150.06	175.596	932.55	346.837	931.974	175.596	203.62	255.666	412.269
931.973	110.494	68.755	79.912	71.8715	80.1493	117.924	129.583	81.119	88.8302	932.7	61.1375			933.258	82.2945	932.683	155.205	166.083	150.297	174.801	933.258	346.869	932.683	174.801	203.465	256.224	411.806
932.682	110.295	68.5398	79.6709	71.8801	80.1762	118.966	129.475	81.1821	88.6372	933.409	61.2614			933.966	82.4532	933.391	155.035	167.425	150.523	174.409	933.966	345.386	933.391	174.409	203.299	255.649	411.44
933.39	109.983	68.2141	79.5964	71.8763	80.1247	119.99	129.671	81.3173	88.247	934.116	61.2103			934.674	82.5698	934.098	154.897	167.663	150.898	174.279	934.674	344.342	934.098	174.279	203.149	255.155	410.858
934.098	109.6	67.8137	79.5888	71.987	80.0509	120.904	129.897	81.5529	87.7689	934.824	61.0517			935.382	82.7035	934.807	154.744	167.568	151.361	174.409	935.382	343.398	934.807	174.409	202.993	254.787	409.587
934.806	109.069	67.3909	79.131	71.9997	79.9369	121.683	130.48	81.7312	87.2785	935.532	61.0197			936.089	82.8031	935.514	154.656	167.497	151.803	174.711	936.089	343.308	935.514	174.711	202.785	254.866	408.429
935.514	108.521	67.0483	78.7097	72.0137	79.78	122.107	131.439	81.8699	86.7216	936.24	61.1989			936.797	82.9032	936.222	154.551	167.352	151.947	174.971	936.797	343.737	936.222	174.971	202.538	255.295	407.351
936.221	108.183	66.793	78.3425	72.0738	79.3878	122.407	131.956	81.9115	86.4433	936.947	61.1189			937.505	82.9674	936.93	154.509	167.399	151.678	175.31	937.505	344.363	936.93	175.31	202.205	255.111	406.524
936.929	108.116	66.9219	78.2023	72.1133	78.7303	122.25	132.298	81.8201	85.9231	937.654	60.9777			938.212	83.0299	937.637	154.453	166.869	151.409	176.307	938.212	345.793	937.637	176.307	201.89	254.228	405.972
937.637	108.331	67.2733	78.0569	72.2694	78.0594	121.968	132.536	81.5868	85.4638	938.362	61.1516			938.919	82.8571	938.345	154.435	165.8	150.347	176.01	938.919	346.646	938.345	176.01	201.534	253.535	405.606
938.344	108.946	67.9527	77.9015	72.5818	77.4526	121.51	132.124	81.1566	85.0156	939.07	61.4385			939.627	82.7729	939.052	154.431	165.005	149.417	174.526	939.627	346.892	939.052	174.526	201.233	252.735	405.608
939.051	108.982	68.6578	77.793	72.8828	76.8898	121.154	131.721	80.5634	84.6352	939.777	61.7606			940.334	82.6969	939.76	154.475	164.345	148.935	175.144	940.334	347.552	939.76	175.144	201.015	252.183	405.581
939.759	108.702	69.0897	77.702	73.2952	76.7352	120.687	131.685	79.8918	84.3354	940.484	61.9515			941.041	82.6234	940.466	154.574	163.955	149.52	176.457	941.041	347.072	940.466	176.457	200.867	251.31	405.322
940.466	108.395	69.1043	77.7064	73.7592	76.5433	120.194	131.619	79.1958	84.0914	941.191	62.1762			941.748	82.5422	941.173	154.704	163.266	150.092	177.322	941.748	346.788	941.173	177.322	200.76	251.091	405.107
941.173	108.172	68.9168	77.7738	74.1386	76.3722	119.64	131.153	78.6066	83.9197	941.898	62.3538			942.454	82.4655	941.88	154.868	162.895	150.719	177.475	942.454	347.28	941.88	177.475	200.682	251.035	404.957
941.879	108.04	68.6415	78.1551	74.3158	76.3079	119.088	130.601	78.1369	83.8983	942.605	62.2923			943.162	82.3893	942.587	155.079	163.023	151.185	177.932	943.162	347.068	942.587	177.932	200.631	251.63	404.882
942.586	107.941	68.3334	78.7792	74.1879	76.3532	118.613	129.888	77.8333	83.9771	943.311	62.0658			943.868	82.2994	943.294	155.322	163.314	151.503	178.414	943.868	346.861	943.294	178.414	200.743	252.031	404.876
943.293	107.851	67.9686	79.347	73.9377	76.5661	118.173	129.268	77.8542	84.1864	944.018	61.8361			944.575	82.2199	944.001	155.554	163.669	151.712	179.56	944.575	346.116	944.001	179.56	201.012	251.941	404.894
944	107.792	67.583	79.9752	73.6254	77.8948	117.985	128.585	78.033	84.4151	944.725	61.6969			945.281	82.1199	944.707	155.803	164.231	151.861	179.661	945.281	344.701	944.707	179.661	201.718	251.904	404.963
944.706	107.718	67.2177	80.5795	73.3226	78.4122	118.155	127.994	78.0474	84.9033	945.431	61.4011			945.987	81.9876	945.414	156.038	164.6	151.773	179.663	945.987	342.759	945.414	179.663	202.276	251.713	404.032
945.413	107.283	66.8459	81.1035	73.1499	78.8576	118.497	127.408	78.0709	85.5227	946.138	61.1085			946.695	81.8313	946.12	156.273	165.014	151.381	179.85	946.695	341.007	946.12	179.85	202.943	251.36	402.841
946.119	106.397	66.5579	81.1025	73.1781	79.1877	118.729	127.372	78.0122	86.0852	946.844	60.8642			947.401	81.7377	946.826	156.503	165.283	150.904	179.921	947.401	340.484	946.826	179.921	202.583	250.922	401.904
946.825	105.846	66.2646	80.6464	73.2358	79.4579	118.97	127.608	77.9891	86.6694	947.55	60.8713			948.107	81.7049	947.533	156.716	164.804	150.543	180.112	948.107	340.02	947.533	180.112	202.034	250.315	401.46
947.531	105.591	66.1165	79.3049	73.3418	79.6145	119.015	128.183	78.0002	87.2746	948.256	61.0163			948.813	81.7205	948.239	156.926	165.445	150.924	180.294	948.813	339.799	948.239	180.294	201.981	249.689	401.665
948.238	105.758	65.9543	79.3212	73.4891	79.5724	118.588	128.813	78.1566	87.7609	948.962	61.2752			949.518	82.0012	948.945	157.118	165.474	151.316	179.89	949.518	340.073	948.945	179.89	202.26	249.511	403.005
948.944	105.936	65.9772	79.2822	73.5907	79.3324	118.231	129.625	78.4284	88.2044	949.669	61.543			950.224	82.4527	949.651	156.925	165.556	151.616	179.238	950.224	340.745	949.651	179.238	202.726	249.53	404.603
949.65	106.06	65.9773	79.1872	73.4523	79.3423	117.905	130.305	79.0274	88.348	950.374	61.7366			950.93	82.9485	950.357	156.957	165.802	151.853	178.451	950.93	340.336	950.357	178.451	203.023	249.256	405.6
950.356	106.089	66.2254	79.054	73.3654	79.5045	117.735	130.631	79.737	88.2194	951.08	61.7447			951.636	83.4772	951.062	156.943	166.284	151.993	177.914	951.636	340.015	951.062	177.914	203.214	248.921	405.914
951.061	106.444	66.5275	78.9273	73.3128	79.8407	117.507	130.926	80.3103	88.0344	951.786	61.7672			952.341	84.0303	951.768	156.65	166.397	151.886	177.316	952.341	340.058	951.768	177.316	203.164	248.583	406.401
951.767	107.051	66.8768	78.7571	73.2704	80.2311	117.514	131.073	80.844	87.7384	952.491	61.7887			953.047	84.5904	952.473	156.27	165.913	151.592	177	953.047	339.572	952.473	177	203.18	248.559	407.278
952.472	107.694	67.2395	78.6521	73.2744	80.9026	117.538	131.458	81.3563	87.4323	953.197	61.8575			953.752	85.1475	953.179	155.938	165.554	151.331	176.505	953.752	339.731	953.179	176.505	203.271	249.058	407.805
953.178	108.353	67.552	78.5312	73.283	81.4042	117.751	132.407	81.8248	87.1246	953.902	61.9061			954.457	85.4502	953.884	155.565	165.43	151.196	176.35	954.457	339.565	953.884	176.35	203.07	249.87	408.307
953.883	108.98	67.7555	78.36	73.2595	81.5981	117.977	133.222	82.2869	86.8036	954.607	61.9326			955.163	85.188	954.589	155.577	165.379	150.935	176.403	955.163	339.176	954.589	176.403	203.032	250.093	408.747
954.589	109.416	67.3471	78.3349	73.2119	81.6423	118.183	133.739	82.9063	86.4939	955.312	61.99			955.868	84.692	955.295	155.32	165.067	150.918	176.658	955.868	338.702	955.295	176.658	203.26	250.758	409.06
955.294	109.78	67.0508	78.3551	73.1095	81.6312	118.285	134.147	83.4543	86.2008	956.017	61.9964			956.573	84.0994	956	154.959	164.595	150.872	176.6	956.573	337.674	956	176.6	203.579	251.269	409.205
955.999	110.101	66.6596	78.3712	73.0712	81.5534	118.361	134.169	84.0203	86.0856	956.722	62.0018			957.278	83.6434	956.705	154.609	164.286	150.752	176.767	957.278	336.833	956.705	176.767	203.947	251.269	409.153
956.704	110.392	66.2954	78.4299	73.0622	81.4319	118.346	133.826	84.4151	86.0254	957.427	62.0437			957.983	83.3025	957.41	154.383	163.818	150.244	176.758	957.983	336.762	957.41	176.758	204.386	251.205	408.196
957.409	110.565	66.1026	78.4989	73.1883	81.2358	118.347	133.399	84.683	86.0843	958.132	62.0451			958.687	83.1127	958.114	154.235	163.304	149.954	176.648	958.687	337.11	958.114	176.648	204.587	251.204	407.35
958.114	110.695	66.0482	78.6239	73.4844	80.9118	118.227	132.827	84.8795	86.0728	958.837	62.0896			959.392	83.0425	958.819	154.297	162.762	149.756	175.834	959.392	337.847	958.819	175.834	204.705	250.843	407.093
958.818	110.764	66.2292	78.7552	73.8587	80.3208	118.241	132.278	84.986	86.2382	959.542	62.1			960.096	83.0467	959.524	154.627	162.455	149.599	176.107	960.096	338.595	959.524	176.107	204.899	250.306	407.176
959.523	110.775	66.7024	78.8811	74.251	79.6519	117.804	131.717	85.0747	86.4843	960.246	62.1153			960.801	83.3719	960.228	154.957	162.005	149.508	177.002	960.801	340.4	960.228	177.002	205.502	250.24	407.314
960.228	110.75	67.3646	79.0085	74.7221	79.002	117.317	131.283	84.9625	86.7216	960.951	62.1417			961.505	83.7629	960.933	155.166	161.705	149.527	177.379	961.505	342.001	960.933	177.379	205.435	250.245	407.636
960.932	110.664	68.054	79.1274	75.2665	78.5605	116.889	130.88	84.5987	86.9849	961.655	62.1727			962.21	84.2288	961.637	155.267	161.26	149.774	177.854	962.21	342.68	961.637	177.854	205.084	250.466	407.986
961.636	110.558	68.5532	79.3268	75.8061	78.2412	116.539	130.397	84.0503	87.2331	962.359	62.2274			962.914	84.7894	962.342	155.418	161.171	150.538	178.064	962.914	344.159	962.342	178.064	204.552	250.351	408.373
962.341	110.372	68.7144	79.5339	75.7216	78.0643	116.209	129.592	83.2113	87.4428	963.063	62.2735			963.618	85.1617	963.046	155.508	161.254	151.718	178.348	963.618	345.635	963.046	178.348	203.795	250.772	408.467
963.044	110.168	68.8734	79.7654	75.5403	78.0389	116.02	129.158	82.2625	87.5632	963.767	62.317			964.322	85.5096	963.75	155.626	161.494	152.256	178.689	964.322	346.793	963.75	178.689	202.94	251.278	408.111
963.748	109.955	68.7842	80.0016	75.1026	78.1996	115.982	128.539	81.3798	87.6221	964.471	62.3764			965.026	85.8119	964.454	155.847	161.643	152.741	178.916	965.026	347.736	964.454	178.916	202.25	251.972	407.79
964.452	109.76	68.6399	80.2641	75.4085	78.6045	116.135	128.202	80.6497	87.5948	965.175	62.3934			965.73	86.0002	965.157	156.195	161.922	153.23	178.718	965.73	346.405	965.157	178.718	201.897	251.643	407.591
965.156	109.797	68.451	80.5163	75.4745	79.1722	116.386	127.939	80.1056	87.4667	965.879	62.5864			966.433	86.2392	965.861	156.74	162.334	153.874	178.046	966.433	346.637	965.861	178.046	201.551	251.177	407.339
965.86	108.953	68.2219	80.8	75.4212	79.5088	116.599	128.008	79.7098	87.2032	966.583	62.7939			967.137	86.4596	966.565	157.359	162.483	154.474	177.808	967.137	346.338	966.565	177.808	201.522	250.819	406.775
966.564	108.902	68.1034	80.8932	75.1726	79.8624	116.964	128.413	79.6465	86.8468	967.286	63.029			967.84	86.5726	967.269	157.931	162.798	154.835	177.637	967.84	346.394	967.269	177.637	201.563	250.648	405.919
967.268	108.227	67.9877	80.8934	74.8669	80.1106	117.372	128.89	79.617	86.442	967.989	63.2104			968.544	86.4786	967.972	158.474	162.886	154.649	177.421	968.544	345.571	967.972	177.421	201.54	251.045	405.413
967.971	107.566	67.9985	80.7824	74.4491	80.3627	117.757	129.184	79.6407	86.1154	968.693	63.4163			969.247	86.2694	968.676	158.902	163.132	154.099	176.573	969.247	344.724	968.676	176.573	201.605	251.668	405.239
968.674	107.042	68.0742	80.6823	73.9818	80.3938	117.971	129.593	79.6684	85.62	969.396	63.5911			969.951	85.9415	969.379	159.205	163.265	153.298	175.64	969.951	344.028	969.379	175.64	201.689	251.983	405.485
969.378	106.813	68.1821	80.512	73.518	80.4244	118.231	130.276	79.7686	85.2542	970.1	64.1587			970.653	85.5692	970.082	159.436	163.538	152.348	174.736	970.653	343.575	970.082	174.736	201.745	251.911	406.128
970.081	106.778	68.2885	80.3362	73.1852	80.3244	118.461	130.511	80.0613	84.8157	970.803	64.5071			971.357	85.1972	970.785	159.553	163.845	151.738	173.768	971.357	343.405	970.785	173.768	201.824	251.761	406.994
970.784	106.749	68.4625	80.1445	73.1628	80.1162	118.618	130.273	80.4659	84.6312	971.505	64.1163			972.06	84.7823	971.489	159.59	164.266	151.218	173.004	972.06	343.375	971.489	173.004	201.938	251.644	407.455
971.487	106.766	68.6939	79.9098	73.2223	79.8734	118.773	130.116	80.9874	84.4819	972.209	63.2238			972.763	84.203	972.191	159.539	164.527	150.592	172.408	972.763	342.548	972.191	172.408	202.114	251.675	407.729
972.19	106.869	68.9268	79.6031	73.0784	79.6707	118.811	129.89	81.5735	84.496	972.912	62.5133			973.465	83.6654	972.894	159.407	164.575	149.739	172.063	973.465	341.429	972.894	172.063	202.245	251.928	408.079
972.893	107.044	69.1387	79.0701	72.6739	79.5465	118.955	129.38	82.1284	84.5517	973.615	62.031			974.168	83.1664	973.597	159.236	164.537	149	172.01	974.168	341.192	973.597	172.01	202.452	252.27	408.224
973.595	107.306	69.2613	78.5557	72.422	79.4169	119.087	128.711	82.5854	84.6235	974.317	61.914			974.871	82.8002	974.3	158.947	163.984	148.362	172.31	974.871	341.308	974.3	172.31	202.541	252.735	407.621
974.298	107.551	69.255	78.5797	72.1948	79.3386	119.17	127.964	83.0333	84.7048	975.019	62.0702			975.574	82.557	975.002	158.575	163.433	148.269	173.208	975.574	341.725	975.002	173.208	202.564	253.221	406.476
975.001	107.888	68.9314	78.6812	72.1235	79.4414	119.265	127.221	83.5888	84.7391	975.722	62.3128			976.275	82.4321	975.704	158.215	162.953	148.629	174.358	976.275	341.934	975.704	174.358	202.698	253.292	405.112
975.704	108.174	68.6106	78.8283	72.1438	79.6493	119.055	125.922	83.7994	84.7779	976.424	62.5108			976.978	82.5328	976.407	157.819	162.751	149.066	175.317	976.978	339.622	976.407	175.317	202.98	253.232	404.717
976.405	109.007	68.0825	79.1735	72.2401	79.9444	118.575	125.052	82.9913	84.7371	977.127	62.7214			977.68	82.6234	977.11	157.622	162.177	149.099	175.983	977.68	339.403	977.11	175.983	203.356	252.889	405.096
977.108	109.172	67.504	79.3952	72.3554	80.4726	118.706	124.207	82.1544	84.8345	977.829	62.8745			978.382	82.5433	977.811	157.551	161.833	149.781	176.426	978.382	339.512	977.811	176.426	203.842	252.37	405.587
977.81	109.495	66.8512	79.6653	72.482	80.9717	118.897	123.911	81.1208	85.0187	978.531	63.0183			979.084	82.4323	978.514	157.581	161.865	150.314	176.739	979.084	339.821	978.514	176.739	204.822	252.155	406.128
978.512	109.368	66.2671	79.7928	72.6283	81.6855	119.135	123.844	80.4396	85.1379	979.233	62.9958			979.787	82.4803	979.216	157.696	162.154	150.185	176.298	979.787	340.821	979.216	176.298	205.749	252.212	406.867
979.214	109.344	65.7623	79.6751	72.7141	82.3519	119.344	124.361	80.0219	85.149	979.935	62.8305			980.488	82.8633	979.917	158.036	162.445	150.408	175.824	980.488	342.024	979.917	175.824	206.476	252.192	407.749
979.917	109.229	65.4413	79.656	72.9244	83.0883	119.41	125.026	79.8374	85.096	980.636	62.5696			981.19	83.127	980.62	158.494	162.901	150.688	176.009	981.19	343.165	980.62	176.009	206.911	252.088	409.139
980.618	109.268	65.7835	79.944	73.1827	83.8193	119.376	126	79.8945	84.9863	981.338	62.4303			981.892	83.4032	981.321	159.023	163.485	151.105	176.241	981.892	344.417	981.321	176.241	205.487	251.371	410.748
981.32	109.336	66.1018	80.2397	73.2618	84.4549	119.274	126.801	80.1524	84.9322	982.04	62.0328			982.593	83.6893	982.023	159.597	163.902	151.669	176.656	982.593	345.375	982.023	176.656	203.845	250.716	412.388
982.021	109.443	66.5406	80.5311	73.2908	84.9723	119.122	128.16	80.5536	85.136	982.742	61.6858			983.295	83.9938	982.725	160.41	164.494	152.365	177.147	983.295	346.851	982.725	177.147	204.792	250.364	413.996
982.723	109.578	66.9995	80.761	73.351	85.1865	118.895	129.817	81.1631	85.5538	983.443	61.3213			983.996	84.3247	983.426	161.72	164.995	153.242	177.67	983.996	348.103	983.426	177.67	205.446	250.544	415.497
983.425	109.675	67.5346	80.9067	73.421	85.3128	118.525	131.618	81.9569	86.3159	984.144	60.9908			984.697	84.7282	984.127	162.73	165.812	154.286	178.085	984.697	349.453	984.127	178.085	205.266	250.804	416.277
984.126	109.871	68.0686	80.959	73.544	85.0561	118.831	133.959	82.845	87.5796	984.846	60.7409			985.399	85.1195	984.828	163.607	166.437	154.874	178.483	985.399	350.421	984.828	178.483	204.868	251.881	416.518
984.827	109.965	69.2722	81.0084	73.6274	84.6187	119.415	134.282	83.7919	88.4512	985.547	60.5271			986.1	85.7321	985.53	164.421	166.777	154.818	178.868	986.1	350.727	985.53	178.868	204.753	252.933	417.134
985.528	110.108	69.6065	80.9698	73.6469	84.0332	120.207	134.682	84.8967	88.8669	986.248	60.3599			986.801	86.6019	986.23	164.63	167.219	154.861	179.3	986.801	351.233	986.23	179.3	204.942	253.987	418.062
986.229	110.209	69.7146	80.9225	73.5057	83.6657	120.965	134.416	86.1045	89.1364	986.949	60.319			987.502	87.6664	986.932	164.729	167.832	154.805	180.107	987.502	351.368	986.932	180.107	205.335	255.158	418.78
986.93	110.285	69.6025	80.7307	73.4518	83.2745	121.586	133.118	86.2227	89.2449	987.65	60.6554			988.203	88.6487	987.633	164.764	168.535	154.55	180.65	988.203	351.052	987.633	180.65	205.722	255.925	419.643
987.631	110.318	69.0161	80.5211	73.4832	82.8714	122.131	130.428	86.4913	89.2122	988.351	60.9577			988.903	89.5177	988.333	164.778	168.672	154.169	180.335	988.903	350.543	988.333	180.335	206.043	256.393	419.993
988.332	110.34	68.3712	80.2313	73.471	82.5116	122.609	130.6	85.9878	88.7995	989.051	61.3311			989.604	89.5372	989.034	164.794	168.801	154.049	179.617	989.604	349.552	989.034	179.617	206.328	256.813	420.288
989.033	110.336	67.8198	79.911	73.5552	82.328	123.022	131.032	85.9242	87.8678	989.752	61.7987			990.304	89.2586	989.735	164.777	168.7	154.005	179.427	990.304	348.066	989.735	179.427	206.769	257.041	420.613
989.733	110.288	67.3379	79.533	73.5794	82.1681	123.315	131.637	85.7915	87.5527	990.453	62.2988			991.005	88.8396	990.436	164.735	168.446	154.318	179.4	991.005	346.716	990.436	179.4	207.243	257.913	420.997
990.434	110.238	67.0656	79.1271	73.6957	82.0313	123.502	131.642	84.9027	87.422	991.153	62.8993			991.705	88.4514	991.136	164.686	167.962	154.566	179.94	991.705	345.721	991.136	179.94	207.692	258.372	421.726
991.134	110.559	67.2312	78.6539	73.7373	81.834	123.601	130.398	84.8184	87.4789	991.853	63.5332			992.406	88.34	991.836	164.687	167.821	154.854	180.021	992.406	345.211	991.836	180.021	208.088	258.712	422.462
991.835	111.052	67.7502	78.1807	73.8172	81.5132	123.53	129.941	84.6513	87.5753	992.554	64.1654			993.106	88.2114	992.536	164.708	167.534	155.195	178.243	993.106	344.605	992.536	178.243	208.393	258.648	423.379
992.535	111.546	68.7864	77.744	73.6421	81.1526	123.398	130.595	84.4682	87.8146	993.254	64.7579			993.806	87.9288	993.236	164.761	167.489	155.525	177.127	993.806	344.732	993.236	177.127	208.756	258.598	424.529
993.235	111.999	69.461	77.4633	73.5502	80.7502	122.87	130.833	84.2501	88.1002	993.954	65.1576			994.506	87.4646	993.937	164.929	167.599	155.92	177.48	994.506	344.958	993.937	177.48	209.042	258.78	425.793
993.935	112.443	69.4242	77.6286	73.4508	80.4965	122.293	131.128	84.0979	88.3819	994.654	65.0879			995.206	86.8326	994.636	165.179	167.982	156.382	178.443	995.206	345.243	994.636	178.443	209.202	259.173	427.557
994.635	112.89	69.2684	77.8669	73.2895	80.2331	121.691	131.478	84.1122	88.7068	995.354	64.8644			995.906	86.0726	995.337	165.357	168.466	156.886	179.853	995.906	345.894	995.337	179.853	209.24	259.816	429.824
995.335	113.61	69.1229	78.2381	72.9812	79.9636	121.066	131.947	84.4108	88.9289	996.054	64.7258			996.605	85.4343	996.036	165.447	168.953	157.611	181.394	996.605	346.565	996.036	181.394	209.331	260.852	432.32
996.035	114.335	68.9395	78.6921	72.8189	79.7	120.389	132.299	84.4547	89.1931	996.753	64.6997			997.305	84.9304	996.736	165.535	169.65	158.238	182.896	997.305	347.849	996.736	182.896	209.685	262.202	434.769
[truncated: 4,621 more rows]
