# Supplementary material for: Construction of 3D copper-chitosan-gas diffusion layer electrode for highly efficient CO2 electrolysis to C2+ alcohols
Source: Nat Commun. 2023 May 17;14:2823. doi: 10.1038/s41467-023-38524-3 (PMC10192345; doi:10.1038/s41467-023-38524-3)
Supplement: Supplementary file 3 — Source Data [file 41467_2023_38524_MOESM3_ESM.zip › 7-Source Data/7-Source Data-XPS.xlsx]

## Sheet: Figure S6
Cu 2p						Cu LMM						N 1s
binding energy/eV	10min	5min	1min	pre-Cu-CS-2		binding energy/eV	10min	5min	1min	pre-Cu-CS-2		binding energy/eV	10min	5min	1min	pre-Cu-CS-2
971	52274	55285.6	62707.1	71713.3		584.56	11733.9	20463.3	25251	18865.9		411	5472.33	6153.29	5449.92	7950.44
970.9	51761.7	54657.6	63184.9	72237.6		584.51	11882.8	20936.8	25237.2	18394		410.95	5390.68	6055.06	5473.01	8084.47
970.8	52346.6	55014	61541.4	72475.6		584.46	12326.6	21108.8	25224.2	19056.1		410.9	5347.73	5940.14	5595.27	8147.07
970.7	52171.5	53778.3	61986.3	73813.8		584.41	11705.2	20654.7	25140	19043.3		410.85	5443.15	6146.05	5568.39	8158.94
970.6	52648	53239.4	64087.8	73901.2		584.36	11758.2	20527.4	25216.1	18896.7		410.8	5519.04	6027.59	5393.6	7894.62
970.5	51079.6	54529.4	61271	72295.3		584.31	11745.9	20697.7	25505.8	19401.3		410.75	5406.49	6063.92	5441	7874.72
970.4	51318.1	53877	61415	71591.4		584.26	11879.2	21049.3	25207.9	18840.3		410.7	5385.58	6309.48	5437.29	8112.45
970.3	52355.2	53225.2	61451.2	73510.6		584.21	11924	20766.7	25734.2	18765.5		410.65	5440.72	5976.33	5613.43	7831.4
970.2	52090.2	55084.8	62254.2	71922.7		584.16	11554.5	20334.1	25310.4	18527.3		410.6	5425.67	6080.24	5536.8	7989.01
970.1	52719.5	55962.5	61575.7	71188.5		584.11	11686.3	20462.8	25564.7	18867.3		410.55	5283.27	6021.36	5543.01	7936.4
970	51946.9	55115.5	62062	73017.8		584.06	11667.1	21000.3	25803	18616.3		410.5	5448.66	5925.6	5534.47	8136.85
969.9	50564.3	54158.3	61133.6	71268.4		584.01	11678	20894.1	25417.2	18725.4		410.45	5456.42	6174.15	5524.85	8269.59
969.8	51689	54102.6	61024.4	72836.2		583.96	11607.3	21071.4	25524.9	18762.9		410.4	5500	6209	5505.97	8304.74
969.7	50170.6	54153.9	61347.9	72646.2		583.91	11681.3	20839	25094.3	18962.2		410.35	5514.82	6026.95	5589.57	8101.46
969.6	51735.3	54013.2	61011.8	71672		583.86	11330	20664.5	25178.3	18933.1		410.3	5447.2	6047.64	5598.51	8137.08
969.5	51161.7	54789.1	62310.9	72378.5		583.81	12004.3	20495.2	24982.9	19056.6		410.25	5474.96	6105.43	5530.17	8048.3
969.4	50586.4	53681.2	61569.4	71560.5		583.76	11605.9	20553.1	25539.1	19224.7		410.2	5498.69	5930.85	5454.99	8117.75
969.3	50966.4	53691.9	61478	72259.1		583.71	11897.9	20641.1	25481.6	18492.7		410.15	5428.16	6104.4	5585.49	8192.92
969.2	51017.3	54170	62579.1	72642.5		583.66	11904.5	20791.8	25639.1	18889.6		410.1	5577.14	5928.24	5588.48	8108.24
969.1	51304.3	55200.2	61529.6	72883.9		583.61	12048.3	20986.3	25597.5	18664.9		410.05	5478	6075.88	5475.4	7980.49
969	51778.6	53618.5	61914.5	72885.7		583.56	11856.8	20948.8	25521.8	18574.4		410	5508.57	6217	5479.55	8265.06
968.9	51028	54570	61317.4	71662.4		583.51	12029	20706.7	25264.3	18510.8		409.95	5518.05	6218.81	5507.96	7975.51
968.8	51495.6	54910.4	60793.7	72736.8		583.46	11629.7	20984.2	25041.2	18879.2		409.9	5455.33	6032.5	5515.51	7854.51
968.7	51552.3	54269.4	61074.6	71361.7		583.41	11669.3	20547.1	25125.5	18459.9		409.85	5466.93	6054.97	5483.25	8037.81
968.6	50698.6	53910.8	61547	71189.4		583.36	11451	20774.2	25050.3	18812.4		409.8	5382.54	6359.36	5541.45	8025.29
968.5	50217.2	53765.3	61558	70861.4		583.31	11267.6	20869	25294	18827.6		409.75	5410.93	6169.03	5428.37	7960.09
968.4	50932.7	53540.3	61461.9	71217.4		583.26	11519.9	20456.9	25110.2	19221.8		409.7	5555.17	6298.27	5505.03	7835.48
968.3	50838.8	54173	61987.6	71642		583.21	11583.7	20467.9	25196.4	18639.5		409.65	5498.45	6129.66	5500.07	8091.26
968.2	50841.2	54403.8	61629.4	71585.3		583.16	11800	20488.5	25448.5	19013.2		409.6	5478.49	6247.91	5718.14	8071.74
968.1	50392.6	53626.5	60910.3	72004.1		583.11	11869.1	20159.6	25043.2	18962.5		409.55	5444.08	6050.91	5450.73	8150.83
968	50628.8	52781.1	60880.3	71212.7		583.06	11737.2	20728.9	25468.9	18643.3		409.5	5515.18	5999.9	5546.96	7975.11
967.9	50094.9	53052.2	60787	71546.1		583.01	11470.1	20199.1	25413.5	18532		409.45	5425.97	6148.6	5576.96	8242.88
967.8	50799	53764	60372	71874.5		582.96	11184.2	20398.2	25219.6	18580.1		409.4	5378.16	6098.67	5444.11	8191.53
967.7	50187	54606.6	60496.1	72136.4		582.91	11298.3	20624.6	25380.9	18653.2		409.35	5494.29	6286.37	5431.78	8072.52
967.6	50960.6	53732.2	60449.5	70189.5		582.86	11573.5	20631.3	24732.9	18541.5		409.3	5476.24	6256.03	5501.4	8055.61
967.5	49461.5	53636.9	60352.6	70258.6		582.81	11580.5	20500.3	25590.7	18051.8		409.25	5418.76	6133.05	5466.38	7940.94
967.4	49962.5	53242.8	60108.1	70809.3		582.76	11647.2	20363.9	25259	18702.6		409.2	5431.81	6093.1	5451.96	7959.72
967.3	50249.9	52384.3	60715.4	70763.4		582.71	11688	20744.1	24870.6	18761.2		409.15	5370.75	6144.79	5457.2	8220.97
967.2	49387.5	52255.7	61894.6	70671.8		582.66	11706.5	20766.4	24789.8	18769.3		409.1	5478.72	6177.91	5408.81	7995.68
967.1	48835.2	54080	61280.1	70675.5		582.61	11798.1	20538.9	24810	18586.5		409.05	5540.23	6086.83	5388.53	7780.79
967	49146.3	53202.6	60166.5	70161.7		582.56	11841.9	19934.1	25175.7	18763.7		409	5520.94	6221.94	5473.81	8009.27
966.9	50349	53759.8	60563	69919.1		582.51	11764.2	20213.3	24921.8	18810.1		408.95	5416.56	6171.95	5521.92	8060.74
966.8	49984.6	53582.8	61366.9	70674		582.46	11804.4	20598	24762.4	18468.8		408.9	5301.7	6180.07	5554.36	8039.92
966.7	49834.1	53674.9	58966.3	70727.6		582.41	11582	20416.7	24826.6	18621.5		408.85	5542.36	6134.2	5594.93	8159.23
966.6	49424.9	52449.5	59104.2	71857.7		582.36	11731.2	20519.4	24863.3	18744.7		408.8	5411.01	6148.13	5611.72	8213.41
966.5	49196.6	52736.8	59932.6	71826.1		582.31	11841.8	20349.3	24988.4	18914.2		408.75	5353.92	6066.8	5478.61	7867.04
966.4	49193.4	54135	58797	70431.1		582.26	11524.7	20662.4	25293.8	18615.6		408.7	5429.88	6079.43	5400.75	7917.1
966.3	48681.3	52886.1	59515.2	70476.7		582.21	11664.9	20521.1	25174	18408.7		408.65	5660.43	6028.37	5368.89	8042.91
966.2	48794.8	53079.4	58651.7	70105.8		582.16	11417.6	20372.9	25670.2	18980.7		408.6	5380.25	6178.72	5504.36	8049.16
966.1	49812.2	53499.6	60707.9	69722.6		582.11	11691.7	20357.9	25377.1	18815.1		408.55	5493.76	6128.72	5529.8	8147.79
966	48707.2	53223.6	59982.5	69988.8		582.06	11638.3	20096.1	25147.9	19143		408.5	5497.2	6055.34	5418.47	8145.77
965.9	48775.9	52334.7	60395.1	71046		582.01	11581.4	20150.9	25935.1	18898.7		408.45	5474.79	6141.01	5339.76	8054.63
965.8	50543.5	53394	60814.6	70375.8		581.96	11455.5	20345.7	25383.6	18692.9		408.4	5478.98	6052.64	5407.44	8149.64
965.7	50039.6	53132.2	60517	71368.3		581.91	11597.7	20423.2	24926.8	18612.3		408.35	5589.35	6095.58	5488.99	8007.64
965.6	48532.8	53992.6	59831	70243.7		581.86	11546.9	20383	25462.5	18464		408.3	5380.86	6074.64	5523.62	8263.1
965.5	48560.7	52029.6	60084.6	71271.7		581.81	11437	20302.2	25140.7	18794.1		408.25	5372.23	6024.28	5345.94	7994.87
965.4	48283.8	52840.1	59143.8	71072.8		581.76	11577.8	20341	24918.7	18524.5		408.2	5387.74	6015.27	5521.04	8016.42
965.3	47434.1	53542.7	60214.5	70613.5		581.71	11653.1	20392.5	25241.7	19022.5		408.15	5564.33	6149.53	5658.2	8079.01
965.2	49231.7	54025.2	60625.4	70829.1		581.66	11524.9	20224.5	25222.9	18950.8		408.1	5447.21	6014.51	5347.66	8038.11
965.1	47902.1	53668.1	60579.5	70762.9		581.61	11532.9	20742.7	25133.2	19220.1		408.05	5498.44	5977.23	5585.8	8106.79
965	47525.3	53384.7	59504.1	71738.8		581.56	11672.5	20618.4	25307.1	18890.8		408	5632.77	6153.93	5522.14	8084.36
964.9	47840.5	53805	60039.4	70983.6		581.51	11756.2	20541.5	25354.2	18365.1		407.95	5431.66	6190.59	5426.06	8044.14
964.8	48298.5	52282.4	59695.9	71119.1		581.46	11565.1	20638.4	25368.5	18600		407.9	5349.33	6173.69	5636.17	8103.13
964.7	47177.1	53028.2	59859	70281.8		581.41	11669.5	20390.1	25001.7	18834.4		407.85	5575.12	6099.15	5434.94	8186.96
964.6	47294.1	52647.2	59920.3	72231.9		581.36	11586	20150.7	25088.2	18879.8		407.8	5600.98	6072.29	5487.2	8230.09
964.5	47681.5	53523.9	60738.9	72345.9		581.31	11789.6	20533.5	25255.8	18668.5		407.75	5493.75	6173.19	5556.91	7863.25
964.4	47523.3	53314.7	60782.8	69846.9		581.26	11608	20686	25615.7	18608.3		407.7	5502.19	6132.56	5596.37	8183.92
964.3	47965.8	54186.6	59853.6	70806		581.21	11703.8	20390.2	24962.7	18698.1		407.65	5500.51	6216.12	5589.02	8055.95
964.2	47165.5	53571.6	59675.4	70347.7		581.16	11523.7	20392	24986.4	18504.2		407.6	5512.09	6139.17	5485.72	8026.38
964.1	47424	53820.4	59842.5	71238.6		581.11	11635.7	20025.1	25372.5	18805.3		407.55	5494.65	5993.02	5448.1	8126.9
964	47613	54054.1	58881	70828.9		581.06	11584.2	20452.3	25048.1	18495.1		407.5	5506.66	6122.95	5630.08	7921.15
963.9	47460.6	53201.1	59133.9	70951.7		581.01	11519.7	20522.1	25243.2	18306		407.45	5480.56	6048.72	5466.12	7897.43
963.8	48226.3	53444.6	60257.3	71721.3		580.96	11727.5	20362.3	25343.2	18602.7		407.4	5376.32	6158.29	5409.02	8053.7
963.7	48236	54281.4	60328.3	70332.7		580.91	11700.4	19776.9	25408.3	18624.3		407.35	5427.48	6224.18	5341.71	8093.27
963.6	47649.2	54257.7	60263.3	70676.1		580.86	11714	20256	25256.7	18753.6		407.3	5465.85	6330.8	5466.5	8169.32
963.5	46520.8	53874.7	59695	71454.8		580.81	11805.1	20314.9	24829.7	18715.6		407.25	5520.6	6280.97	5525.14	8041.11
963.4	46792.8	53912.1	60227.1	69900.1		580.76	11534.3	20450.6	24850.2	19025.7		407.2	5562.94	6251.83	5467.79	8057.19
963.3	47996.9	53707.1	59031	71176.6		580.71	11760.3	20437.6	24801.6	18939.9		407.15	5452.24	6181.59	5488.68	8045.88
963.2	46975.6	54343.5	59318.6	70965.3		580.66	11709.2	20601.5	25078.9	18762.4		407.1	5373.64	6101.62	5418.91	8144.93
963.1	46486.4	53022.7	61046.2	70791.5		580.61	11520.3	19996.9	25152.3	18697.7		407.05	5398.18	6065.4	5475.07	8163.72
963	47194.2	52316.8	60007.6	71031.5		580.56	11538	20230.5	25138.7	18687.6		407	5525.9	5996.93	5466.56	7922.12
962.9	48351.8	53097.5	59113.4	70616.4		580.51	11527.3	20371	25425.3	18823.5		406.95	5558.34	6113.32	5740.05	8124.49
962.8	47690.9	52677.7	59426.3	69775.1		580.46	11568	20011.3	25340.1	18808.4		406.9	5471.26	6091.71	5552.89	8232.88
962.7	48284	53418.8	59533.1	70478.2		580.41	11364.8	20207.6	24872.2	18770		406.85	5471.23	5994.59	5473.29	8159.88
962.6	49327.3	52481	59805.7	71182.6		580.36	11485	20431.6	25130.6	18409.2		406.8	5441.01	6070.51	5363.74	8301.46
962.5	48020.8	53448.9	60493.9	68823.2		580.31	11746.5	20288.2	25615.1	18360.2		406.75	5411.02	6224.98	5550.46	8085.41
962.4	47132.8	52307.5	59515	67971.2		580.26	11583.7	20760.1	24898.3	18854.4		406.7	5386.58	6062.8	5588.13	8078.25
962.3	47681.8	51791.2	58857.8	68959		580.21	11715.7	20601.4	25122	18601.5		406.65	5328.72	6084.92	5577.87	8062.19
962.2	47658.5	51898.2	59727.8	69466.6		580.16	11549.9	20366.6	24972.3	18433		406.6	5498.89	6104.92	5563.79	8201.4
962.1	47551.3	51634.9	59692	69029.8		580.11	11767.5	20242.6	25341.1	18447.6		406.55	5470.76	6166.02	5637.04	8180.71
962	47819.7	53147.2	58429.5	68876.1		580.06	11476	20420	25221.2	18652		406.5	5279.25	6135.97	5635.38	8126.3
961.9	47379	51911.6	59244.9	68158.1		580.01	11353.9	20425	25018.9	18428.1		406.45	5317.04	6224.79	5589.63	8081.65
961.8	47985.6	52176.5	59713.9	68124.1		579.96	11450.9	20293.2	25167.5	18790.1		406.4	5441.68	6025	5493.4	8165.21
961.7	46928.6	51527.6	59676.9	67704.6		579.91	11671.8	20425.4	25041.9	19173.3		406.35	5308.91	6049.97	5512.33	8078.68
961.6	47339.7	51441.6	58760.8	66433.1		579.86	11808.9	20642.4	25321.4	18624.7		406.3	5334.58	6300.38	5426.85	8116.93
961.5	47306.3	51624.4	59341.6	68413.8		579.81	11801.7	19938.4	25206.5	18654.6		406.25	5398.9	6249.83	5518.31	8082.46
961.4	47523.2	51833.4	58043.9	67007.8		579.76	11602.9	20586.3	25113.6	18757.8		406.2	5497.87	6186.17	5512.01	8143.54
961.3	48168.2	51379.1	57353.4	66307.4		579.71	11514.1	20547.4	25209.3	18853.3		406.15	5523.18	6133.73	5604.63	8025.36
961.2	47937.7	51946.4	58757.6	67068.8		579.66	11639	20585.1	24958	18922.2		406.1	5541.11	6106.68	5645.36	8118
961.1	47113.6	51281.7	59315.6	66539.3		579.61	11814.9	19926.5	25363.7	18690.3		406.05	5498.24	6190.47	5557.3	7974.61
961	47046.9	51955.2	58588.1	67633.3		579.56	11670.7	20520	25281.7	18833.1		406	5487.55	6073.64	5595.56	8058.66
960.9	45963.2	51828	59885.5	67638.7		579.51	11786.7	20386.4	25104.6	18445.2		405.95	5525.44	6019.83	5525.79	8051.32
960.8	46431.5	50116.8	59610.1	67735.3		579.46	11756.9	20454.6	25127.3	18762.2		405.9	5518.58	6137.16	5479.92	8020.57
960.7	46864.8	51372.1	59748.6	67091.1		579.41	11800.6	20392.1	25853	18986.5		405.85	5405.4	6119.51	5605.7	8030.08
960.6	46971.1	51606.5	59601.1	66454.2		579.36	11707.2	20852.2	25830.4	19013.6		405.8	5512.55	6299.17	5584.53	8030.51
960.5	47178.5	51172.8	59356.6	66373.6		579.31	11552.2	20481.7	25485.1	18889.4		405.75	5447.42	6205.16	5559.76	8137.63
960.4	47240.6	51277.3	57539.7	66822.1		579.26	11612.1	20573.9	25487	18954.4		405.7	5445.2	6296.28	5621.33	8296.82
960.3	47080.6	50150.3	58100.5	66272		579.21	11211.2	20560.2	25600.2	19164.2		405.65	5448.76	6249.64	5661.09	8173.15
960.2	46128.7	50260.4	58111.4	66171.1		579.16	11449.9	20532.5	25188.8	19018.3		405.6	5471.13	6138.44	5661.63	8105.9
960.1	46815.3	49329.4	57570.3	66537.2		579.11	11658.1	20426	25286.7	18563.6		405.55	5440.12	6093.02	5631.78	8244.71
960	47009.3	50169.8	56956.4	67567.6		579.06	11669.7	20559.4	25657.5	18798.5		405.5	5502.64	6194.67	5616.32	8371.2
959.9	45968	50039.5	56857.8	66105.3		579.01	11665.6	20693.3	25644.1	18854.5		405.45	5398.42	6141.72	5548.95	8273.44
959.8	46366.2	50601.6	57165.7	66806.6		578.96	11492.4	20625.4	25497.2	18605.1		405.4	5500.69	6158.2	5495.58	8234.59
959.7	47103.7	51587.4	56656.1	66042.3		578.91	11432.8	20427.4	25581.8	18464		405.35	5687.25	6074.68	5600.36	8285.94
959.6	46167.8	50854.3	56505.2	66534.8		578.86	11482.5	20235.7	25443.5	18733.7		405.3	5830.63	6261.34	5516.44	8210.55
959.5	46955.2	50578.3	56603.9	66572.8		578.81	11702	20612.2	25478.9	18791.1		405.25	5416.9	6180.85	5555.48	8136.95
959.4	45291.7	49882.2	56909.2	66052.8		578.76	11312.3	20521.5	25229.8	18684.4		405.2	5506.21	6181.71	5560.22	7888.66
959.3	44999.7	50211.1	57530.6	66504.7		578.71	11451.9	20128.6	25263.6	19029.2		405.15	5426.26	6139.02	5538.63	8219.68
959.2	46631.1	48959.2	57167.8	65755.5		578.66	11624.1	20302.8	25783.5	18777.3		405.1	5461.2	6200.19	5451.08	8195.79
959.1	46261.4	49783.2	57077.9	65875.7		578.61	11469.2	20504.2	25516.3	19005.8		405.05	5483.97	6078.66	5472.52	8136.34
959	46590.5	50186.7	57234.6	65769.3		578.56	11550.9	20622.6	25364.6	18956.5		405	5421.05	6054.36	5411.48	8010.81
958.9	45793.9	50108.6	57655.1	67396.8		578.51	11382.3	20483	25475.8	19000.7		404.95	5479.02	6202.99	5515.08	8118.29
958.8	44646.4	49747.8	57773.2	66229.9		578.46	12062.8	20717.1	25358.6	18926.6		404.9	5531.15	6182.08	5562.41	8019.62
958.7	45201.6	51135.7	56230.7	67570.5		578.41	11576.5	20231.3	25351	18797.7		404.85	5629.02	6190.2	5494.9	8096.55
958.6	46925.2	51579.5	56659.8	66616.4		578.36	11583.1	20436.6	25903.3	19253.3		404.8	5584.21	6191.78	5484.98	8180.68
958.5	45636.3	49503.8	56195.6	66910.2		578.31	11621.4	20553.9	25841.4	18635.2		404.75	5408.38	6113.11	5508.51	8085.42
958.4	45390.5	49438.7	57796.2	66275.4		578.26	11958.8	20707.9	25743.5	18808		404.7	5475.71	6115.75	5507.41	8083.32
958.3	46509.9	49446.2	55512.1	65194.9		578.21	11749.3	20257.7	25827	18841.6		404.65	5601.02	6250.49	5622.53	8205.02
958.2	45537.6	49119.7	56547.3	67414.8		578.16	11611.9	20351.7	25808.8	19089		404.6	5523.22	6131.88	5634.22	8248.91
958.1	45974	48504.3	56524	67254.1		578.11	11650.8	20342.1	25491.1	18976.3		404.55	5472.7	6127.45	5609.15	8221.93
958	47388.9	50633.6	57515.5	66205.2		578.06	11661.8	20847.6	25304.7	19456.1		404.5	5446.68	6134.96	5457.18	8114.86
957.9	45820.1	49412.4	56391.8	66077.2		578.01	12127.5	20999.7	25391	18920.4		404.45	5414.39	6433.43	5524.2	8234.83
957.8	46120.8	50478.5	57055.5	65882.1		577.96	11438.6	20745	25711.6	18718.3		404.4	5411.49	6352.21	5573.19	8213.97
957.7	45973.3	50141	57118.2	66805.9		577.91	11888.2	20868	25486.2	19014.2		404.35	5515.72	6181.96	5684.45	8296.16
957.6	47126.9	50190	56466	67222.1		577.86	11903.6	20549.2	26025.1	19052.2		404.3	5401.24	6210.85	5492.15	8128.72
957.5	46810.4	49939.4	56350.8	66234.6		577.81	11789.2	20645.3	25767.7	19229.8		404.25	5427.37	6126.3	5504.09	7998.46
957.4	47282.9	50485.9	56637	66139.3		577.76	11942.8	20939.5	25437	19544.6		404.2	5480.64	6085.12	5403.62	8172.32
957.3	45575.4	49626.2	56563.8	66406.3		577.71	11982.2	20732.6	26084.1	19184.8		404.15	5423.75	6078.98	5598.74	8112.35
957.2	45928.6	49408.6	55781	65956.9		577.66	11996.2	20515.7	25693.1	19151.7		404.1	5439.63	6106.76	5605.98	8218.75
957.1	46255.9	48975.1	55621	66428.9		577.61	11877.4	20526.8	25849.2	19252.3		404.05	5578.47	6135.15	5606.67	8089.01
957	46066.6	49946.7	57532	65769.2		577.56	11896.2	20567.2	26277.2	19099.3		404	5613.34	6081.04	5551.45	7958.27
956.9	45909.7	50736.4	56207.8	66257		577.51	11768.6	20969.2	25636.1	19008.6		403.95	5458.77	6175.3	5527.28	8081.13
956.8	45946.2	49657.3	55802	66190.2		577.46	11873.2	20797	26071.6	19186.2		403.9	5505.61	6107.91	5443	8145.73
956.7	46477	51693.1	56261.3	66001.9		577.41	12213.5	20569.7	26292.1	19143		403.85	5466.43	5949.01	5520.08	8003.26
956.6	47068.9	48658	55872	65844.8		577.36	11840.5	20953.9	25787.3	18949.3		403.8	5414.6	6124.29	5455.53	8289.61
956.5	46327.5	49514.9	56562	65342.8		577.31	11863.6	20592.5	25945.1	18881		403.75	5520.39	6162.08	5509.32	7994.45
956.4	47169.7	49759.9	57309.6	66280.8		577.26	11815.1	21107.7	25760.1	19368.4		403.7	5501.61	6241.79	5454.01	7866.52
956.3	46839	49244.1	56676.4	65834.1		577.21	11787.1	20695.9	25577.6	18954.7		403.65	5440.74	6094.7	5473.25	8208.39
956.2	47008	50282.5	55875.5	65596.1		577.16	11750.6	21161.2	25954.6	18900.9		403.6	5427.97	6203.19	5602.58	8092.02
956.1	47128.2	49327.7	56934.6	65106.5		577.11	11963.8	20530.3	25842.6	19252.3		403.55	5443.47	6143.48	5615.92	8092.28
956	45556	50690	56852	65974.6		577.06	11825	20891.9	25871.4	19316.9		403.5	5474.32	6120.71	5487.45	8107.38
955.9	46970.1	49376.7	56668.4	66395.4		577.01	11824.7	20943.3	26196	18880.2		403.45	5513.81	6084.64	5547.25	8119.76
955.8	46063.4	50110.4	56206.1	64499.9		576.96	11989.6	20998.5	25958.1	18612		403.4	5399.3	6245.21	5353.24	8310.46
955.7	47422.1	49823	55662.4	65488.4		576.91	11834.8	20735.1	25649.8	19152.7		403.35	5482.52	6186.85	5400.78	8048.94
955.6	46086.7	50093.5	57046	65994.9		576.86	11634.4	20783.1	26126.7	19193.5		403.3	5443.46	6021.03	5601.15	7979.35
955.5	46528.8	49464.7	55988.1	66525.2		576.81	11960.1	20860.2	25897.1	19320.3		403.25	5351.26	6196.36	5695.62	7942.42
955.4	47156.8	49237.2	55980.3	67258.7		576.76	12058.6	21136.8	25633.7	19358.4		403.2	5524.75	6073.6	5598.29	8112.55
955.3	47058.1	51405.8	55916.1	66452.9		576.71	11821.1	20992	25668.3	19154.2		403.15	5544.44	6130.28	5466.21	8194.83
955.2	46550.4	50167.3	56424.3	66637		576.66	11908.5	20679.6	25772.3	19029.3		403.1	5570.14	6009.57	5468.91	8111.24
955.1	47098.5	49424.4	56454.4	66841.6		576.61	12066.5	21265.9	26059.1	19664.9		403.05	5600.76	6118.39	5474.34	8040.79
955	47566.3	49568.3	57708.3	66176.6		576.56	11796.7	20645.8	26017.8	19310		403	5529.1	6064.14	5507.89	7993.14
954.9	47416.1	50087	56332.5	66266		576.51	11926.8	20987.6	25780.6	19439.4		402.95	5594.01	6136.5	5379.4	8131.02
954.8	47146.5	50660.3	56400.5	66170.9		576.46	12153.6	20732.3	26001.5	19256.7		402.9	5545.58	6160.97	5399.59	8039.39
954.7	47108.2	50819.9	56501.4	66132.9		576.41	11903.3	20882.3	26368.9	19221		402.85	5502.72	6098.46	5614.22	8026.75
954.6	47263.9	50342.4	56191.1	65714.7		576.36	11987.3	21351.1	26255.8	19609		402.8	5424.57	6243.59	5612.04	8161.05
954.5	46629.1	50109.1	56016.1	66529.5		576.31	12038.4	21097.8	25906.7	19287.5		402.75	5577.7	6259.82	5569.49	7961.32
954.4	48038.1	49704.7	57340	64672.8		576.26	11821.9	20998.9	25779.1	19482.2		402.7	5668.02	6164.05	5451.72	7916.04
954.3	47142.2	49068.5	56625.8	65844.4		576.21	11729.5	20946.2	26464.6	19413.7		402.65	5500.54	6113.82	5608.25	8076.16
954.2	46957.6	49743.6	58122.7	66452.4		576.16	12171.7	21201.3	25949	19637.1		402.6	5446.6	6054.65	5654.82	8080.36
954.1	47141.2	50774.3	57715.3	66286.8		576.11	11884.5	21134.2	26064.3	19340.8		402.55	5481.06	6162.7	5634.44	8074.24
954	49012.5	50781.4	56345.8	66977.6		576.06	11860.4	21039.5	25922.1	19106.6		402.5	5621.17	6000.31	5407.35	8009.22
953.9	47748.4	50174.7	58167.5	66315.4		576.01	12023.3	20830.1	26217.3	19359.6		402.45	5393.86	5996.13	5443.02	8093.45
953.8	47866.4	49969.6	57444.8	67839.9		575.96	12162	20965.2	26225.4	19451.1		402.4	5476.73	6066.68	5353.17	8112.21
953.7	48557.6	50266.1	57152.4	66803.3		575.91	11921.7	21455.1	26224	19428.5		402.35	5572.17	6169.13	5629.62	7883.6
953.6	48116	51018.3	58369.2	66860.7		575.86	12007.9	21243.5	26193.1	19464.3		402.3	5495.44	6134.46	5552.58	8069.01
953.5	48202.8	49977.5	58424.3	69072.7		575.81	11976.7	21372.6	26230.8	19195.2		402.25	5615.18	6101.08	5457.39	8072.64
953.4	47630.3	51393.9	59720.9	67863.1		575.76	12127.3	21672	26724.9	19011.8		402.2	5341.88	6165.19	5527.77	8118.94
953.3	49023.2	50156.9	57940.8	67749.6		575.71	11995.6	20865.2	26389.8	19777.1		402.15	5540.06	6080.42	5535.46	8108.09
953.2	49413.4	51682	59128.4	67796.1		575.66	12212.5	21167.1	26481.4	19511.6		402.1	5541.57	6198.98	5509.96	8029.61
953.1	48397.2	52038.7	59622.8	69274.2		575.61	12139.2	21399.4	26637.2	19150.1		402.05	5515.6	6245.93	5424.96	7965.76
953	49374.4	51627.5	59606.5	68423.6		575.56	11964.5	21589.8	26422.5	19361.4		402	5443.08	6307.05	5595.07	8045.03
952.9	49860.4	52107.9	59047.1	69531		575.51	11976.7	21444.2	26242.4	19690.7		401.95	5477.36	6162.26	5614.79	8269.45
952.8	50205.5	51661.3	59683.1	68751.4		575.46	11883.4	21196.1	26506.9	19636.3		401.9	5299.3	6098.12	5583.36	8016.06
952.7	50581.5	52849.3	60617.5	71299.4		575.41	12397.2	21472.9	26292.3	19319.5		401.85	5528.29	6136.54	5499.94	7917.25
952.6	51228.4	52759	61806.1	69847.9		575.36	12289.3	21647.9	26218.2	19649.5		401.8	5540.41	6075.06	5445.94	8199.67
952.5	51127.1	53001.2	60955.6	70493.2		575.31	12069.3	21534.1	26495.5	19481.8		401.75	5503.25	6149.79	5440.48	8148.17
952.4	51600.3	53654.5	62424	71276.4		575.26	12430.7	21263.6	26583.9	19774.5		401.7	5528	6138.95	5366.3	8077.14
952.3	51544.7	54391.6	62614.8	71031.2		575.21	12389.2	21434.5	26289.2	19837.2		401.65	5552.62	6089.91	5511.91	8107.54
952.2	52347.4	54948.8	62883.5	72756.4		575.16	12044.4	21248.1	26729	20300.7		401.6	5586.62	6098.85	5538.62	7881.4
952.1	52439.4	54797.3	63306.2	73877.9		575.11	12184.9	21330.4	26747.3	19765.7		401.55	5529.36	6033.34	5428.25	8368.61
952	54022.7	55615.5	64726.1	76685.5		575.06	12061.4	21471.2	26791.6	19779.1		401.5	5388.54	6141.7	5336.47	8151.21
951.9	55921.1	56828.9	66932.9	79512.5		575.01	12225.2	21832.8	27027.9	19701.9		401.45	5375.92	6134.09	5491.44	8111.93
951.8	55982.8	58187.6	66950.7	81422.3		574.96	12281.6	21809.8	26855.6	19901.9		401.4	5477.57	6248.21	5560.04	8035.15
951.7	57341.6	60780	69184.3	82403.8		574.91	12226.1	21571.1	27017.9	19962.2		401.35	5206.5	6235.19	5536.49	8068.25
951.6	58690.3	62345.8	71335.6	85947.8		574.86	12339.1	21420.4	27100.3	19675.8		401.3	5268.87	6286.44	5366.82	7968.29
951.5	60174.6	64004.3	73029.2	90832.7		574.81	12462.2	21500.3	27027	19534.3		401.25	5537.8	6222.81	5487.28	8110.76
951.4	61525.2	66984.9	76157.7	96286		574.76	12350.9	21825.5	26859.2	19809.5		401.2	5595.23	6197.51	5490.44	8096.51
951.3	64005.8	69445.2	79377.8	99873.1		574.71	12518.7	21619.3	26856.2	19800.1		401.15	5511.24	5908.51	5474.51	8154.9
951.2	64696.3	74342.9	83410.6	104267		574.66	11955.2	21713.9	27367.1	19997.4		401.1	5420.03	6162.52	5631.36	8143.19
951.1	66478.9	77550	84499.9	110463		574.61	12384.5	21680.9	27465.7	20277		401.05	5562.23	6135.19	5486.35	8229.21
951	67457.7	78367	88094.9	115304		574.56	12380.5	21707.4	26874	20370.3		401	5444.88	6174.85	5441.82	8085.42
950.9	70129.2	81853.4	90622.6	118279		574.51	12451.2	21840.7	26658.9	20022.9		400.95	5410.52	6137.2	5558.96	8149.13
950.8	71830.5	84627.1	91455.4	122406		574.46	12404.2	21743.2	27380.1	19931.7		400.9	5522.08	6111.91	5569.33	8152.46
950.7	74188.9	87470.7	91193	118567		574.41	12248.6	22151.8	27475.3	19684.2		400.85	5473.11	6004.48	5475.65	8245.4
950.6	75207.7	85274.7	89806.1	116920		574.36	12753.1	21907.2	27301.7	20182.3		400.8	5503.82	6082.75	5649.07	8101.44
950.5	75911.5	83178.4	88354.6	114782		574.31	12491.6	22031.9	27242.1	20465.7		400.75	5372.7	6180.46	5499.02	8055.6
950.4	75803.3	80744.8	84802.5	112054		574.26	12229.9	21987.7	27255.4	20219.5		400.7	5391.29	6089.29	5543.77	8229.25
950.3	75745.5	78588.2	82979.2	107297		574.21	12386.4	21933.2	27438.7	20106.3		400.65	5565.39	6193.01	5499.21	8310.53
950.2	74565.5	75212.1	79437.5	99320.5		574.16	12382.4	21672.3	27440.8	20026.4		400.6	5447.15	6119.95	5346.48	8275.17
950.1	74318.7	71792.5	76985.8	93601.2		574.11	12084.3	22465.6	27622.9	20471.4		400.55	5315.3	5981.17	5340.16	8251.49
950	73451.9	66825.2	72625.4	89217.8		574.06	12193	22296.9	27847.7	20424		400.5	5439.13	5955.19	5389.36	8207.34
949.9	69172.5	65134.5	69853.2	86582.1		574.01	12432.6	22207.6	27772.7	20420.4		400.45	5454.42	6125.97	5470.16	8151.55
949.8	66904.7	61560.1	67128	82808		573.96	12705.5	22310.9	27704.1	20737		400.4	5476.8	6207.69	5557.35	8166.31
949.7	64416.6	58737.5	64120.9	78324.1		573.91	12557.6	22021.5	28008.6	20904.5		400.35	5424.48	6143.06	5499.28	8193.36
949.6	61038.5	57481.6	61766.1	76098.4		573.86	12322.3	21946.5	27614.8	20471.3		400.3	5384.63	6097.6	5494.99	8195.51
949.5	57694.8	55290.4	60929.7	73829.2		573.81	12358.9	21973.3	27740.5	20380.9		400.25	5385.13	6058.88	5438.51	8284.86
949.4	56405.2	53945.3	59730.5	71621.6		573.76	12580.8	22384	27625.7	20495.3		400.2	5297.24	6297.68	5414.32	8292.22
949.3	54294.7	53040.6	58743.3	69696.5		573.71	12627.7	21769.9	27910	20317.3		400.15	5344.83	6113.6	5430.14	7963.63
949.2	52817.9	52552.1	57539.8	68327.4		573.66	12602.3	22075.7	27667.5	20698.3		400.1	5337.42	5974.21	5521.04	8159.77
949.1	50995.2	50473.2	56333.4	66310		573.61	12379.1	22485.2	27698.6	20852.7		400.05	5378.68	6024.82	5457.63	8320.9
949	50145	50276.2	55805	66175.2		573.56	12682.5	22921.1	27787	20898.8		400	5523.4	6193.42	5478.44	8139.37
948.9	48967.1	50074.5	56275.4	65028.7		573.51	12843.2	22458	28040.4	20990.9		399.95	5402.17	6174.08	5589.52	8205.67
948.8	48541.3	50131	54170.2	65252.9		573.46	12406.3	22946.6	28193.1	20811		399.9	5467.08	6092.4	5489.32	8399.26
948.7	48481.6	48998.4	54310.4	64850		573.41	12492.2	22667.3	28463.7	20856.9		399.85	5487.69	6199.99	5536.66	8459.58
948.6	47316.6	48508.8	54181.3	63828.1		573.36	12530.3	22311	28653.2	20549.6		399.8	5407.71	6346.07	5530.91	8428.9
948.5	47639.9	47844.4	54673	63438.9		573.31	13019.8	22486.3	28666.7	20589.2		399.75	5435.92	6259.61	5587.42	8354.67
948.4	46926.1	48451	53232.2	64078		573.26	12749.3	22048.4	28953.1	20923		399.7	5477.65	6152.11	5483.65	8363.31
948.3	46911.7	47568.6	53926.3	63564.2		573.21	12314.8	22116	28426.6	20754.9		399.65	5416.84	6079.47	5398.03	8523.25
948.2	45831.9	46313.1	53717.6	62738.5		573.16	12532.7	22431.9	28237.5	20929.2		399.6	5592.73	5937.24	5651.94	8345.75
948.1	45988.3	46988.4	52076.4	62456.6		573.11	12846.7	22648.3	28294.3	20906.1		399.55	5502.87	6048.01	5735.17	8458.11
948	45697.9	47364.5	51990.2	61777.4		573.06	12533.1	22383.3	28141.9	21029.5		399.5	5535.55	6036.75	5487.23	8356.65
947.9	45001.9	48334.6	53699.8	61844.4		573.01	12566.4	22826	28586.4	20867.1		399.45	5513.5	6233.04	5614.79	8749.55
947.8	44463.3	46456.4	53728.8	62523		572.96	12874	22722.4	28524.8	21487		399.4	5535.3	6331.3	5486.22	8752.04
947.7	45152	46725.9	52276.7	61726		572.91	12911.5	22135.5	28898.4	20926.1		399.35	5511.32	6100.14	5510.16	8794.05
947.6	44270.7	47496.6	52570.3	60820.3		572.86	12499.8	22978.7	28902.9	20605.3		399.3	5811.12	6235.7	5588.52	9035.98
947.5	44773.6	46484	52955.5	61561		572.81	13008.9	22881.9	28751.3	21597.9		399.25	5688.24	6275.34	5414.19	9108.93
947.4	44418.9	47202.5	53457.7	61919.8		572.76	12736.4	23043	28594.7	21176.2		399.2	5758.44	6271.11	5670.59	9066.6
947.3	43297.3	46025.3	51952.3	60701.6		572.71	12977.7	22848.7	29074.7	21221.5		399.15	5607.32	6252.57	5706.34	9300.79
947.2	43102.9	45892.1	52407	61272.3		572.66	13023.6	23230.2	28901	21208.9		399.1	5733.04	6221.56	5595.19	9239.89
947.1	43194	46020	51893.9	59818.2		572.61	12980.2	22937.7	28859.8	21195.5		399.05	5770.85	6212	5588.71	9317.95
947	43092.8	45739	51467.6	60661.7		572.56	12956.6	23012.9	29556.4	21226.7		399	5726.13	6335.31	5836.2	9364.46
946.9	43831.5	45394.7	51114	60749.9		572.51	13007	22859	29613	21906.1		398.95	5754.32	6324.82	5766.56	9514.93
946.8	44378.8	45568.2	52633.8	60485.2		572.46	12837.1	23132.4	29420.8	21760.4		398.9	5823.28	6204.19	5658.55	9469.63
946.7	43025	45696.6	51624.9	61290.4		572.41	13142	23344.5	29440.9	21827.6		398.85	5833.84	6254.65	5782.94	9687.61
946.6	43172.9	46802.9	51634.6	61370.9		572.36	12935.1	23524.7	29175.9	21872.2		398.8	5829.41	6283.44	5765.44	9863.44
946.5	43021	45830.9	51030.8	61406.1		572.31	13158.4	24156.5	29531.3	21481.2		398.75	5887.25	6480.19	5630.93	9844.64
946.4	42686.2	46686.5	52031	60231.8		572.26	13079.1	23584.6	29550.4	21654.9		398.7	5800.21	6333.69	5701.65	10015
946.3	43437.3	47452.6	50233.9	60170.5		572.21	13248.3	23785.2	29911.6	21498.9		398.65	5827.37	6337.17	5743.53	10075.6
946.2	42117.6	45891.5	50860.6	60427.4		572.16	13224.7	23770.5	30109.7	21546.9		398.6	5689.86	6292.41	5760.48	10123.4
946.1	42724.3	45930	51477.4	60851.4		572.11	13236.5	23840	29759.7	21925.4		398.55	6003.52	6394.77	5758.75	10177.8
946	43047.2	45265.8	50451.9	58650.3		572.06	13386.5	23221.6	29768	21814.8		398.5	6025.74	6371.3	5855.21	10012.4
945.9	42396.4	46418.4	49962.6	60145.4		572.01	13201.8	23681.7	29889.2	22413.3		398.45	5877.96	6468.59	5984.73	9852.09
945.8	42509.5	46154.2	50205.9	59880.1		571.96	13266.5	24269.6	29882.3	22004		398.4	5929.94	6429.33	5889.98	10133.9
945.7	41920.4	47616.3	49990.2	61614.7		571.91	13390.8	24093.5	30242.3	21376.9		398.35	5946.83	6397.32	5764.91	10239.8
945.6	41626.5	46674.5	52282.8	62226.3		571.86	13446	24213.2	30074.8	22148.9		398.3	6043.53	6228.24	5863.38	9931.48
945.5	41235.9	47872.7	52633.5	62068.4		571.81	13683.1	24273.4	30017	21582		398.25	6073.88	6408.66	5598.45	9943.13
945.4	40845.3	46379.6	51851.2	60841.9		571.76	13593.4	24034	30384.4	22137.4		398.2	5941.6	6286.13	5656.29	9835.84
945.3	42303.2	45708.5	52310.5	61644.3		571.71	13879.1	24482	30365.2	22047.4		398.15	5898.95	6311.89	5738.05	9953.58
945.2	41518.5	47179.4	52841.2	62945.3		571.66	13602.5	24592.7	30039.8	22270.9		398.1	6068.86	6523.55	5782.4	9761.13
945.1	41096	47002.9	52008.7	62781.1		571.61	13377.7	24758.9	29695.3	22465		398.05	6162.19	6315.83	5757.72	9581.53
945	41373.3	47034	51403.6	62647.9		571.56	13603.7	24316	30316.6	22358.1		398	5952.89	6460.14	5766.41	9662.06
944.9	40150.9	47026.6	51501.5	62028.3		571.51	13567.4	24608.6	30082.4	22274		397.95	5939.24	6389.93	5628.15	9408.35
944.8	41329.8	46257.2	52350.2	62857.5		571.46	13487.7	24704.5	30027	22433.1		397.9	5973.73	6366.53	5767.27	9149.9
944.7	41327.4	46710.1	52619.7	61375		571.41	13398.9	24778.7	30284	22193.6		397.85	5883.47	6334.34	5797.75	9113.49
944.6	41393.8	47110.8	52292.3	61402.9		571.36	13732.4	24905.2	30271.4	22442		397.8	5941.16	6292.99	5681.45	8870.4
944.5	40516.7	46736.2	51657.5	61925.5		571.31	13903.6	25171.3	30476.7	22643.4		397.75	5727.78	6463.34	5756.38	9147.22
944.4	41070.2	46835.5	51009.5	61180.4		571.26	13874.2	24703.9	30299.1	22465.5		397.7	5985.89	6568.14	5869.49	9016.03
944.3	41492.4	46318.1	50102.5	60099.2		571.21	14025.8	25298.5	30858.4	22510.3		397.65	5880.86	6408.47	5681	8844.47
944.2	40730.6	46178.1	51866	61171		571.16	13977.1	24468.4	30498.7	22901.7		397.6	5880.26	6399.5	5880.57	8850.44
944.1	39488.7	45699.5	51941.5	59766.9		571.11	13938.3	24733.3	30806.8	22530.9		397.55	5948.66	6245.9	5737.3	8921.39
944	40800.4	45681.4	51377.6	60213		571.06	13781.8	25089.1	31459.5	22687.5		397.5	5864.31	6254.33	5821.77	8610.86
943.9	39959.4	45670	51260.6	59133.2		571.01	14111.5	25317.5	31220.9	22627.9		397.45	5716.58	6314.41	5705.34	8338.81
943.8	41563.2	44614.3	51000.8	58987.4		570.96	14313.8	25290.5	31294.6	23220.4		397.4	5722.8	6524.63	5805.73	8575.5
943.7	40792.9	45997.4	49803.9	59328.3		570.91	14151.2	25216.6	31116.6	22652.5		397.35	5820.58	6546.29	5948.54	8520.84
943.6	39953.3	46065.5	49906.2	59449		570.86	14350.7	25410.5	30753.1	23089.5		397.3	5874.81	6453.99	5945.49	8303.91
943.5	40666.6	45294.2	51371.8	59094.3		570.81	14017.8	24994.1	31043.2	22947.1		397.25	5894.06	6342.88	5650.76	8577.54
943.4	40112.4	45000.7	51333.1	60391.6		570.76	14201.5	25181.7	31434.8	23048.6		397.2	5807.52	6530.63	5683.88	8396.88
943.3	41126.5	45048.9	50994.1	58631.2		570.71	14391.5	25384.1	31470.5	23002.8		397.15	5786.39	6460.48	5764.13	8323.76
943.2	40516.4	44155.8	52178.4	57910.6		570.66	14275.3	25711.1	31640.8	22785.1		397.1	5704.06	6574.26	5854.9	8325.11
943.1	40771.9	43913.8	51557.9	57939.7		570.61	14282.5	25560.4	31640.3	23018.9		397.05	5740.24	6496.11	5800.32	8154.87
943	40234.2	45113.8	49674.5	58557.9		570.56	14632.7	25414.7	31329.3	23010.4		397	5688.66	6391.38	5767.13	8107.79
942.9	40150.3	46217.2	50786.9	59359.8		570.51	14425.5	25514.6	31127	23383.5		396.95	5758.53	6404.47	5824.2	8162.04
942.8	40080.6	44549.5	51680.7	57921.3		570.46	14431.6	25897.4	31636.9	23357.5		396.9	5695.89	6349.31	5744.76	8137.19
942.7	40316.3	44995.1	51519.6	57519.8		570.41	14554.5	25884.9	31733.9	23425.2		396.85	5687.91	6445.27	5868.94	8316.17
942.6	40660.8	44765.7	52219.3	55740.1		570.36	14593.4	25638.1	31775.1	23380		396.8	5535.19	6393.8	5674.61	8328.62
942.5	40317.4	44907.8	50581.5	57176		570.31	14351.7	25929.3	31870.4	22975.7		396.75	5544.31	6309.21	5760.99	8362.19
942.4	39692.9	45089.3	50187.5	57324.1		570.26	14213.3	25590.2	31808.2	23411		396.7	5692.72	6453.57	5616.41	8208.77
942.3	40040.3	43936	50446.2	58634		570.21	14258.8	25415.3	31818.6	23223.6		396.65	5602.55	6317.1	5595.66	7985.5
942.2	38801.8	44310.2	49860	58095.5		570.16	14247.4	25327.4	32269.9	23265.6		396.6	5562.43	6246.76	5588.88	8018.79
942.1	39149.3	44513.8	50207	57837.8		570.11	14509.5	25840.7	31996.3	23358.3		396.55	5456.66	6057.56	5665.21	8112.16
942	39209.4	45941.1	49391.2	57215.8		570.06	14470.4	25258.3	32162.1	23663.8		396.5	5418.47	6308.7	5539.3	8231.92
941.9	39352.1	42665.7	49245.7	56599.1		570.01	14426	26092.3	32132.3	23448.5		396.45	5467.43	6178.91	5509.31	8368.47
941.8	39387.8	43316.7	49509	56982.2		569.96	14586.2	25873.9	32333.9	23777.9		396.4	5532.86	6134.54	5579.14	8299.34
941.7	38676.1	44298.2	49803.2	56887.6		569.91	14932.5	25957.9	32555.7	24228.3		396.35	5444.22	6286.4	5623.02	8103.44
941.6	38565.9	43504.9	49954.3	56920.4		569.86	14694.6	26611.6	32612.6	23869		396.3	5355.08	6006.32	5588.67	8201.12
941.5	38973.2	43559.6	49202.7	55481.6		569.81	14617.4	26392	32949	24098		396.25	5328.57	6052.09	5589.42	8304.63
941.4	38813.2	42872.4	49799	55699.6		569.76	14484.6	26117.1	32819	24541.8		396.2	5466.22	6130.92	5630.96	8355.09
941.3	38857.2	43397.8	49142.3	56255.6		569.71	14613.3	26454.4	33041	24354.1		396.15	5362.75	6195.86	5425.78	8093.13
941.2	38655.8	43466.6	49369.7	55012.6		569.66	14941.7	26632.5	34211.5	24213.2		396.1	5527.58	6194.19	5495.48	7989.94
941.1	38613.2	43264	48116.5	54577.3		569.61	15012.6	26918.1	33896.4	24676.6		396.05	5401.31	6044.78	5443.01	8216.26
941	38747.8	43351	48546.1	54517.3		569.56	14916.6	26459.6	33908.2	24408.8		396	5560.52	6061.28	5598.37	8229.94
940.9	37846.3	42368.4	47909.8	54827		569.51	15073.1	26770.1	34606.4	24785.4		395.95	5449.74	6177.12	5627.13	8164.08
940.8	37901.3	42984.9	47374.3	54284.2		569.46	15327.8	27570.8	35042.5	25254.1		395.9	5431.4	6045.25	5538.05	7989.38
940.7	38849.7	41874.4	47824.5	53985.6		569.41	15183.4	27522.5	35670.6	25519.2		395.85	5304.63	6036.44	5460.1	8048.64
940.6	37817.9	41732	48004.4	53513.8		569.36	15343.6	27374	36220.4	26152		395.8	5402.92	6009.7	5466.91	7990.01
940.5	37731.1	41387.8	48357.1	53306.9		569.31	15667.7	27747.4	35871.7	26133.6		395.75	5414.76	6055.21	5370.45	8091.53
940.4	38181.7	42065.3	46697.7	53103.8		569.26	15587	28554.8	36381.5	26294.5		395.7	5424.85	6028.88	5542.85	7977.28
940.3	38479	41532.3	47841.1	52944.2		569.21	15333.3	28769.3	37253.7	26573		395.65	5419.18	6012.09	5359.8	8001.24
940.2	37739.2	41352.2	47457.4	53382.3		569.16	15657.1	28782.8	37739.5	26932.9		395.6	5392.71	6028.8	5347.32	8021.7
940.1	36885.4	40679.1	48240.9	52529.1		569.11	15903.2	28878.3	38093.7	27000.5		395.55	5304.97	6238.25	5469.13	8097.15
940	37715	40591	49175.9	52540.6		569.06	15910.8	29220.6	38577.1	27144.5		395.5	5367.15	6087.74	5417.87	8211.32
939.9	37210.6	40439	46697	52634.5		569.01	16354.4	29410.1	38978.8	27713.4		395.45	5417.99	6063.86	5484.28	8088.13
939.8	36944.6	40703.5	46345.3	52671.8		568.96	16315.3	29980.1	39594	28168.1		395.4	5412.31	6088.15	5382.28	7989.75
939.7	37204	40862.8	46823.7	52026		568.91	15954.3	29996.7	39947.1	28242.3		395.35	5354.81	6131.69	5520.84	8085.71
939.6	38245.5	41471.1	46728.7	52513		568.86	16259.1	30268.2	40390	28769.6		395.3	5315.02	6159.61	5607.25	8112.86
939.5	38186.7	40408.4	46426.7	53117.2		568.81	16284.7	30551.3	41170.1	28872.9		395.25	5336.14	5951.64	5515.03	8099.19
939.4	37921.1	40868.8	46611.6	53386.6		568.76	16071.4	30841.6	41052.9	29186.9		395.2	5307.05	5838.28	5287.83	8176.74
939.3	37187.9	40832.9	46707.3	52633.3		568.71	16547.2	31011.3	41757.6	29468.9		395.15	5305.02	5982.17	5484.98	8056.34
939.2	36429	40671	47633.7	51345.5		568.66	16161.1	30596.7	41150.4	29958.3		395.1	5326.92	6016.18	5453.77	7976.51
939.1	36801.6	40912.8	46921	52687.6		568.61	16136.5	30896.7	42529.2	29655.7		395.05	5576.01	6019	5329.53	7978.83
939	37073.7	42033.1	46573.1	52898.3		568.56	16325.7	30715.4	42245.7	30183.4		395	5392.6	6035.63	5556.23	7988.89
938.9	36500.6	39838	47265.1	51678.2		568.51	15996.6	31226	42478.5	29653.1		394.95	5443.21	6058.47	5411.75	7999.3
938.8	35657.1	40655.7	47617.6	51722.5		568.46	16009.1	30874.3	42841.3	30358.2		394.9	5388.86	6142.41	5470.09	8092.64
938.7	36077.1	40373.8	47089.7	51010.2		568.41	15954	31223	43243.9	30362.1		394.85	5379.23	6104.11	5419.56	8224.87
938.6	37171	41013.5	46705.7	51905.2		568.36	15609	31559	42971.1	30691.2		394.8	5447.17	6022.05	5508.75	8099.63
938.5	35767	40357.4	46737.2	51764.1		568.31	15837	31252	42721.4	30557.7		394.75	5337.08	6043.44	5452.54	8208.48
938.4	36569.1	40953.7	47132.5	51845.3		568.26	15195	31225	42711.6	30009.2		394.7	5324.32	5870.1	5498.62	8109.74
938.3	36095	41545.9	45891.7	52497.1		568.21	15355.7	31107.3	42918.3	30163.1		394.65	5276.03	5987.35	5582.63	8209
938.2	35328.2	40964.3	47249.3	52488		568.16	15585.5	30962.6	42784.2	29808.8		394.6	5417.18	6164.19	5592.8	8084.9
938.1	36500.4	40691.5	45709.4	52409.5		568.11	16122.2	31017.3	41772.7	30572.2		394.55	5442.45	5990.73	5482.05	8246.16
938	36251.4	39821.6	45291.8	52623.4		568.06	15519.5	31239.8	41600.1	29945.2		394.5	5447.15	5984.44	5317.19	8147.45
937.9	35405.5	41169.8	46418.4	52869.9		568.01	15660.1	31320	41756.2	30317.1		394.45	5355.68	5893.81	5497.1	8229.73
937.8	35247.9	41414	46219.5	52866.5		567.96	15575	31250.2	41298.6	30245.2		394.4	5454.41	5933.14	5446.52	8118.99
937.7	35746	40985.8	45243.6	52225.6		567.91	15529.8	30440.8	41002.1	29782.1		394.35	5454.94	5997.63	5376.38	8028.98
937.6	35203.8	40595	45837	51407.7		567.86	15489.1	30490.5	40508.4	29438.8		394.3	5202.4	6073.33	5346.71	8086.17
937.5	35901.4	40647.8	46368.9	51627.3		567.81	15714.2	30578.8	39892.1	29068.6		394.25	5284.89	5983.48	5300.52	7883.85
937.4	35877	40941.3	45661	52485.5		567.76	15449.8	29677.8	40244.6	28674.4		394.2	5438.64	5935.42	5447.35	8167.56
937.3	35747.6	40232.8	46206.1	53407		567.71	15415.6	29465.4	39419.8	28883.2		394.15	5500.46	6011.95	5399.64	8043.22
937.2	35751	40399.3	46191.7	52546.9		567.66	15140.8	30017.6	38579.2	28240.1		394.1	5513.02	6137.22	5413.27	7999.23
937.1	35573.5	41013.3	45999.9	52222.8		567.61	15339.6	29622.6	38965.7	28066.9		394.05	5360.53	6100.33	5334.98	8282.27
937	36193.1	41573.6	46494.5	52080		567.56	15626.4	29421.2	39455.5	28066.1		394	5356.71	5938.22	5286.39	8214.4
936.9	35807	41430.7	46259.9	51582		567.51	15657.9	29635	38176.3	28176.3		393.95	5315.69	6125.01	5454	8083.25
936.8	35140.2	40878.1	45977.1	52432.4		567.46	15562.4	30078.2	37777.9	27710.2		393.9	5393.13	6021.84	5442.2	8008.97
936.7	35491.5	41217.5	45231.1	51880.1		567.41	15535.6	29892.2	37408.3	27022.5		393.85	5381.44	6125.88	5356.82	8000.32
936.6	35243.6	40795.6	46325.4	52407.3		567.36	15693.2	29778.6	37806.2	27280.2		393.8	5383.83	6024.39	5451.17	8121.01
936.5	35788.3	40481.7	45654.5	51729.6		567.31	15534.3	29758.1	37231.1	27224.6		393.75	5414.65	5918.13	5506.85	8233.36
936.4	35652	41296.9	45511.7	52396.6		567.26	15670	29536.2	37151.7	27039.6		393.7	5442.2	6036.44	5417.28	8139.94
936.3	35839.3	40328.6	44982.1	51800.8		567.21	16211.2	29416.4	36915.2	26820.5		393.65	5452.04	6092.02	5392.42	8033.47
936.2	35960.9	40380.1	45475.8	51393.8		567.16	16095.5	29545.8	36544.1	26069.5		393.6	5412.84	5993.06	5477.64	8247.59
936.1	34963.7	41223.9	44624.1	51640		567.11	16539.9	30210.4	35905	26714.1		393.55	5291.81	6127.46	5442.06	8036.2
936	35227.4	40538.1	45548.1	52939.4		567.06	16624.4	30289.6	36165.6	26546.1		393.5	5372.87	6125.31	5409.13	8158.26
935.9	34991.6	41547.2	45244.2	53476.6		567.01	16974.1	30602.5	36403.1	26023.2		393.45	5183.76	6007.62	5377.68	8178.54
935.8	34759	40352.5	45784.8	51802.1		566.96	17201.3	30921.3	36354.9	26497.9		393.4	5226.21	5967.83	5549.19	8179.68
935.7	35881.4	40911.4	45827.3	52507.3		566.91	17372.6	31333	36632.9	26605.2		393.35	5284.68	5990.38	5348.65	8071.86
935.6	35968.9	41861.7	45075.3	51496.5		566.86	17866	31654.4	36769.3	26453.8		393.3	5428.33	5941.16	5622.41	8130.5
935.5	34627.8	41155.8	46143.4	51570.4		566.81	18018.5	31888.4	37109.4	25981.9		393.25	5520.29	6005.05	5514.13	8076.2
935.4	35385	40848.9	46479.4	52650		566.76	18477.9	32320.6	36817.5	26679.1		393.2	5407.11	5985.93	5411.45	7967.97
935.3	35213.9	40947.3	46549	52701.7		566.71	18943.4	32559.1	37691.8	27168.6		393.15	5320.24	6046.89	5506.21	8098.72
935.2	35287.7	40280.1	45795.1	52440.2		566.66	19161.2	33272.3	38175.3	26904.9		393.1	5452.88	5973.21	5305.4	8220.84
935.1	35861.7	41316	45660.2	53006.4		566.61	19598.8	33468.8	38039.8	27170.7		393.05	5438.16	5996.82	5445.17	8204.78
935	35637.3	41107.3	46271.8	52684.1		566.56	19734.7	33472	38747.6	27221.7		393	5281.88	6060.94	5497.63	8077.69
934.9	36490	40763.8	45498.2	52975.7		566.51	20171.7	33931.9	39002.5	27454.2		392.95	5275.59	5934.02	5302.04	8147.54
934.8	36649.5	40905.5	46914.1	51877.6		566.46	20761.4	34304.1	38862.1	28020.1		392.9	5297.88	5945.71	5443.09	8071.72
934.7	37505	41587.1	47877.4	52368		566.41	20593.2	34753.7	39180.4	27825.4		392.85	5283.66	6102.82	5497.74	8268.04
934.6	36029.4	41023.6	46893.1	51459.5		566.36	21027.7	34143.8	38407.1	27940.9		392.8	5359.89	5937.01	5283.46	8226.89
934.5	36057.9	41163.9	46758.5	53654.8		566.31	20942.1	34867.2	38807	27879.5		392.75	5190.3	6233.88	5367.46	8124.98
934.4	36792.9	41743.5	46539.1	52111.5		566.26	21073.5	34078.1	38671.3	27895.1		392.7	5374.39	6080.39	5350.12	8162.59
934.3	37542.7	41333.8	47516.8	51927		566.21	20539.3	33907.1	38423	27442		392.65	5452.27	6123.37	5470.9	7842.53
934.2	36393.2	41213.3	48166.8	52263.2		566.16	20326.2	33071.3	38386.3	27109.9		392.6	5320.58	6019.96	5488.13	7971.99
934.1	37579.6	40558.3	47218.4	54141.9		566.11	20114.1	32026.8	37203.3	26744.8		392.55	5392.57	5951.33	5365.57	8075.03
934	37623	40288	48067.4	53765.5		566.06	19690.8	31790.3	36424.2	26861.5		392.5	5497.18	5973.62	5429.79	8018.69
933.9	37793.1	42100.5	47891.1	53030.4		566.01	19120.4	31680.6	35985	26440.7		392.45	5269.66	6011.14	5426.92	7975.5
933.8	37862.8	41661.3	48222.8	54451.3		565.96	18572.2	30325.3	35240.4	25875.5		392.4	5224.61	5911.94	5463.87	7998.2
933.7	38594	42647.2	48110.9	52710.2		565.91	17712.9	29178	34504.6	25155.9		392.35	5454.79	6000.35	5438.87	8109.04
933.6	38070.6	41989.1	49585.5	53614.6		565.86	17240.7	28029.2	34115.6	24262.5		392.3	5364.43	5855.28	5461.77	8157.34
933.5	38285	42766.6	49991	53339		565.81	16671.9	27616.6	33113.4	23312.2		392.25	5136.1	6097.96	5393.77	8045.11
933.4	39178.2	42491.3	49649	52527.6		565.76	16355.8	27374.1	32444.1	23449.1		392.2	5311.02	6000.21	5474.34	8096.43
933.3	38930	43224.9	50566.5	53819.7		565.71	16367.8	26044.3	32059.6	23074.8		392.15	5304.01	5880.94	5468.49	8112.87
933.2	39459.8	43406.9	51632.3	54784.4		565.66	15669.1	25854.3	31228	22427.4		392.1	5381.57	6013.87	5468.99	8152.06
933.1	38861.4	43317	51602.3	55307.2		565.61	15197.8	25333.5	30375.3	21616.5		392.05	5357.03	6092.47	5466.71	7940.8
933	40546.5	43450.4	51758.3	56057.2		565.56	14738.9	24739.8	29628.7	21931.1		392	5390.82	5971.68	5591.93	7943.55
932.9	40992.4	43019.1	51547.6	54708.2		565.51	14390.8	24375.5	29742.2	21745.3		391.95	5408.07	5991.85	5422.49	8038.79
932.8	40677.7	43695.2	53038.8	55932.1		565.46	14204.3	24110	28807.2	21354		391.9	5470.56	5959.3	5383.52	8060.3
932.7	40493.5	45753	53010	56850.3		565.41	14293.8	24061.9	28617.3	20692		391.85	5372.2	5997.73	5364.1	8124.21
932.6	42958.7	46012.6	53232.4	56597.7		565.36	13744	23321.8	28302.1	20768.8		391.8	5335.4	6076.59	5348.47	8094.39
932.5	44163.1	45852	54518.1	57314.2		565.31	13605.8	22674.9	28204.7	19972.4		391.75	5455.99	6079.01	5567.76	8255.15
932.4	44874	46455.6	54506.5	59557.4		565.26	13436.5	22663.4	27268.4	19886		391.7	5377.65	6024.98	5382.76	8210.93
932.3	47054.4	47870.8	56264.1	61513.1		565.21	13661.2	22208.1	26672.8	19938.8		391.65	5371.69	5977.54	5459.59	8021.82
932.2	47855	47943.1	58507.1	64456.2		565.16	12983.2	21871.5	26289.4	19366.2		391.6	5373	6024.6	5445.56	8012.78
932.1	51375.2	49923.6	60500.1	66715.5		565.11	13290	21411.7	26108.7	19228.2		391.55	5380.86	5874.57	5505.31	8187.77
932	52621.7	52858.9	62922.9	71363.4		565.06	13059.5	21648.4	25737.7	19211.3		391.5	5457.92	6068.5	5474.99	8156.49
931.9	55954.1	54853.7	65897.2	77406.9		565.01	12665.3	21459	25002.3	19081.4		391.45	5475.13	5901.46	5531.62	8166.63
931.8	59185.1	58035.5	71091.7	83383.7		564.96	12370.2	21364.7	25166.6	18912.7		391.4	5280.88	5948.18	5513.47	8051.61
931.7	62911.3	64479.5	75681.2	95009.1		564.91	12119.4	21003.6	24885.1	18091.7		391.35	5500.76	6118.15	5337.46	8143.29
931.6	66694.4	70881.7	84132.2	106855		564.86	12231.4	19956.8	24219.2	18071.8		391.3	5357.04	5988.97	5349.88	7886.48
931.5	70512	79335.5	93048.4	121710		564.81	11742.1	19999.5	24185.7	18053.4		391.25	5301.29	5996.4	5464.59	8205.71
931.4	75690.3	89183.2	104485	137997		564.76	11944.2	19676.9	24132.9	17742.5		391.2	5415.31	5890.16	5428.52	8156.88
931.3	80337.9	100714	116548	158270		564.71	11877.4	19551	24006.5	17617.7		391.15	5415.57	5866.42	5483.84	8046.47
931.2	87345.6	111642	126911	174423		564.66	11604.2	19352.9	23312.8	16946.1		391.1	5444.88	6003.41	5491.43	8192.75
931.1	92387.9	122896	136042	190313		564.61	11593.1	19340.8	23102.1	17225.2		391.05	5293.4	6074.63	5303.53	7979.1
931	99312.4	132485	146088	204474		564.56	11335.1	19205.2	23032.2	17479.9		391	5246.16	5848.27	5441.01	8052.37
930.9	104344	139708	147480	208452		564.51	11392.8	18804.9	22563.3	17073.8
930.8	109291	139876	144430	203939		564.46	11392.5	18998.2	22652.1	17144.4
930.7	114533	138355	137813	191449		564.41	11424.2	18665.3	22112	16581.7
930.6	117195	130677	128084	174127		564.36	11231.1	18750.3	22727.7	16367.1
930.5	116128	119324	115697	157238		564.31	11351	18511.6	22352	16765.3
930.4	110249	105749	103485	139092		564.26	11219.2	18532.4	22217.6	16714
930.3	107035	93822.8	91873.4	120078		564.21	11291.3	18499.3	22132.9	16835.8
930.2	99323.6	81779.3	80310.8	103111		564.16	11405.4	18801.2	21798.9	16641.7
930.1	89448.7	72968.1	72211.5	90189.9		564.11	11276.7	18389.7	21979.8	16562
930	81344.4	64541	65294.1	80277.1		564.06	11432.6	18601.8	21853.3	16683.7
929.9	70918.9	58031.2	59922.4	72076.4		564.01	11536.1	18893.3	21052.7	16585.8
929.8	64929.2	53109.8	55788.3	65649.9		563.96	11387.4	18861.1	21850.9	16543.7
929.7	56892.7	50328.8	52258.9	62191.5		563.91	11534.2	18520.7	22066.8	16684.7
929.6	52304.3	46912.6	49090.6	57439.8		563.86	11882.6	18777	21923.3	16476
929.5	48566.7	43397	47292.1	55912		563.81	11583.2	18825.9	22299.3	16594.4
929.4	44664.7	42476.7	46144.3	53989.7		563.76	11708.6	19224	22175.9	16719.2
929.3	42924.7	41641.3	45061.4	51188.9		563.71	11875.5	19045.3	22016	16802.2
929.2	41994.5	40024.5	44746.5	50799.2		563.66	12085.9	18940.5	22047	16446.7
929.1	39474.6	39747	43620.9	48711.5		563.61	11481.3	18836.7	22432.3	16419.6
929	39248.1	38662.5	42519.4	48569.4		563.56	11534.9	18904.8	22168.1	16168.2
928.9	37773.4	37543.8	42419.1	47912.3		563.51	11637.7	18454.2	22068.2	16487.6
928.8	36793.6	36946.3	40507.4	46573.1		563.46	11716	18306.3	21664.8	16384
928.7	36645.4	37209.8	41582.6	46961.2		563.41	11324.4	18392.4	21720.4	16358.9
928.6	36365.8	37268.1	40663.2	46175.9		563.36	11366.5	18357.1	21666.6	16255
928.5	35353.6	36562.1	40622.9	44680.5		563.31	11047.1	17701.4	21344.4	16084.6
928.4	34566.6	35404.8	41019.6	44964.2		563.26	11095.7	17528.7	21166.3	16007.8
928.3	35399.5	35699.5	39372.3	44977.3		563.21	10691	17260.3	20976.2	15922.3
928.2	35054	35537.8	39793	44445.3		563.16	10602.6	17565.5	20494.7	15994.4
928.1	34823.3	35864	38676.6	43414.1		563.11	10447.7	17215.3	20561.6	15344.8
928	33128.2	36609.1	39406.9	44105.4		563.06	10288.1	16619.5	20083	15380.2
927.9	34293.9	35709.4	40377.9	43982.2		563.01	10233.7	16629.5	19963.3	15460.8
927.8	33473.2	34836.6	39491.5	43677.1		562.96	10268.6	16038.8	19775.1	15125.5
927.7	33399.8	35555.4	39428.6	43436.4		562.91	10082.7	15906.5	19166.3	14909.8
927.6	33747.9	34636.2	38718.1	43526.2		562.86	9965.28	15888.4	19400.3	14749.3
927.5	33502.2	34124.2	38601.5	42919.4		562.81	9748.81	15555.9	19243.8	14309.1
927.4	33665.4	34408.9	39220.7	43157.9		562.76	9684.49	15166.5	18502	14345.3
927.3	33213.8	34033.5	39061.3	42314.5		562.71	9373.17	15125.2	18790.6	14716.2
927.2	32334.5	33674.9	38075.5	42131.9		562.66	9474.96	15189	18475.4	14000.3
927.1	32535.2	34134.8	37404.2	43079.5		562.61	9217.43	15207.1	18634.9	14156.3
927	33328.4	34120.5	37969.5	42374.1		562.56	9688.86	14976.6	18285.2	13684.3
926.9	32121.8	33748.9	38198.4	42585.2		562.51	9281.9	15106.6	18034.8	14016.3
926.8	32883	33958.3	38332.9	42800.9		562.46	9126.1	14831.5	18019.2	13949
926.7	32543.8	34470.5	37478.2	42432.5		562.41	8923.96	14536.6	18018.4	13647.7
926.6	33359.1	35023.8	38537.7	42625.1		562.36	9083.46	14498.9	18162.9	13844.4
926.5	32541.7	34104.4	37871.1	42539.8		562.31	9032.81	14304	17427.3	13323.6
926.4	32160	34133	38639.1	42394.7		562.26	9036.31	14226.6	17365.6	13500.5
926.3	32538	33491.5	38267.2	43244.1		562.21	9143.24	14360.8	17831.4	13389.5
926.2	32972.1	32936.5	36944.5	41590.4		562.16	8804.92	14024.5	17321.7	13235.2
926.1	32794.5	33803.9	36886.5	40871.6		562.11	9206.57	13990.7	16907.1	13244.8
926	32745.9	34082	37411.1	41890.9		562.06	8949.92	14070.5	16627.3	13230
925.9	33327.5	33938.3	37931.6	42420.6		562.01	8729.2	14153.9	16945.7	13370.4
925.8	32446.6	34064.8	38143.2	42497.7		561.96	8700.83	13980.2	16519.8	12906.8
925.7	32658.9	33512.2	38105.3	41359		561.91	8793.72	14020.9	16331	12864.1
925.6	31862.8	34116.4	37998.5	42054.1		561.86	9024.1	13982.8	16354.6	12698.2
925.5	32355.5	33773.4	38235.1	41706.8		561.81	8774.59	13652.3	16574.2	12635.9
925.4	32351.1	34164.1	38246	41920.2		561.76	8698.52	13678.2	16465	12660.2
925.3	32750.2	33278.8	37049.8	42890.4		561.71	8592.12	13788.3	16049.8	12900.5
925.2	32323.9	34539.7	37279	43126.9		561.66	8571.34	13583.6	16332.4	12907.9
925.1	33237.4	33127.1	38198.8	42671.1		561.61	8671.18	13519.7	16211	12610.8
925	32704.4	34012.6	38954.8	42243.4		561.56	8494.56	13192.7	15791.7	12934.7
924.9	32125.4	34014.8	38521.6	42022.3		561.51	8413.03	13209.2	16009.2	12718.1
924.8	31893.4	34350.8	38682.6	41621.3		561.46	8611.24	13411.7	15951.4	12689.5
924.7	32672.4	33863.6	37613.9	40646		561.41	8516.21	13547.1	15877.5	12639.8
924.6	32329.3	34193.9	38555.1	42754.2		561.36	8512.87	13445.9	15858.1	12294.1
924.5	32580.1	33577.2	38290.5	42548.7		561.31	8738.4	13144.6	15627.2	12364.1
924.4	32714.3	33212.4	37704.8	41719.6		561.26	8504.92	13249.8	15635.4	12352.7
924.3	32708.2	33691.3	37412.3	41929.3		561.21	8831.6	13253.3	15728	12387.3
924.2	31287.6	33246.9	36765.6	41601.1		561.16	8820.36	13000.6	15571.6	12335.8
924.1	32107	32770.7	37799.4	42717.1		561.11	8867.01	12988.4	15750.9	12273.9
924	31970.7	33237.5	37752	41641.4		561.06	8266.87	13012.7	15729.5	11919.7
923.9	32573	33355.5	37804.7	41244.7		561.01	8278.8	12821	15669.4	12382
923.8	31848.5	33824.3	37038.9	41502		560.96	8388.4	13165.1	15318.2	11848.2
923.7	32172.3	33175	37272.8	41539.7		560.91	8612.57	13295.6	15521.9	12001.4
923.6	32990.7	33392.3	37083.1	39963.3		560.86	8624.21	12793.4	15462.1	12392.4
923.5	32084.9	33508.1	37689.6	41774.4		560.81	8503.43	12683.3	15260.3	11779.9
923.4	32280.7	34136.5	37013.5	41246.1		560.76	8379.33	13194.7	15489.6	12271.9
923.3	32276.5	33211.1	36452	41081.1		560.71	8268.85	12870.3	15457.3	12455.9
923.2	33200.2	32700.3	38601.7	41393.5		560.66	8125.92	12843.3	15524.6	11908.8
923.1	33242.9	33407.7	36491.6	41243.9		560.61	8512	13119.2	15164.3	12060.8
923	32202	33163.5	38138.7	41199.2		560.56	8549.79	12803.6	15610.8	11784.6
922.9	31059.8	33466.5	37862.9	41819		560.51	8409.97	12758.8	15411.2	12149.5
922.8	31703.7	33239.2	37685.9	41410.9		560.46	8452.45	12938.8	15462	12042.9
922.7	31593.4	33444.8	37371.6	42220.4		560.41	8184.97	13150.8	14995.4	11849.3
922.6	31653	33755.6	36698	42111.8		560.36	8385.78	12761.3	15106	11809.1
922.5	32537.8	32954.3	37659.6	41024.1		560.31	8141.95	12968.1	15186.4	12040.7
922.4	32536.8	33280.6	37901.8	41421.4		560.26	8293.3	12723.8	15075.7	11919
922.3	32275.6	33727	37066.6	41353.3		560.21	8170.99	12767.8	15121.5	11959.1
922.2	32527.4	34038.6	37065	42226.1		560.16	8051.65	12422.4	14917.6	12123.6
922.1	32210.7	34178.2	37990.3	41873.9		560.11	8100.15	12587.7	14910.6	11732.3
922	31207.1	33541.1	37619.6	42021.4		560.06	8565.75	12495.2	14974.9	11661.7
921.9	32289.4	33316.2	37736.4	42198.1		560.01	8692.98	12660.8	14795.7	11793
921.8	32058.9	33276.8	38424.4	41744.1		559.96	8417.45	12845.7	15062.5	11443.1
921.7	31574	33956.7	37622.2	40942.1		559.91	8446.1	12488.2	14937	11823.4
921.6	32144.3	33616.5	37343	42081.8		559.86	8399.61	12893.7	15143.5	11864.2
921.5	32319.6	32621.9	36570.1	41749.4		559.81	8045.28	13126.8	14886.1	11854.2
921.4	32333.2	32867	38775.4	41987.5		559.76	8212.36	12824.1	15046.3	11563.5
921.3	32122.8	33685.4	36957.9	40967.5		559.71	8394.44	12518.7	14837.6	12075.2
921.2	32476.9	33398.6	38099.6	42137.3		559.66	8371.02	12274.7	15200.2	11539.9
921.1	32196.1	33406.7	38402.5	41323.3		559.61	8520.37	12740.1	15473.5	11659.7
921	32170.1	33997.2	38260.2	41369.9		559.56	8458.38	12691.3	14873.6	11669.6
						559.51	8220.04	12737.9	15055.2	11806
						559.46	8236.77	12364	14573.3	11694.8
						559.41	8118.75	11999	14599.3	11328.9
						559.36	8314.67	12520	14571.7	11739.4
						559.31	8528.62	12172.9	14702.3	11887.7
						559.26	8466.16	12346.7	15302.9	11436.2
						559.21	8221.77	12137	14809	11572.2
						559.16	8362.45	12383.6	14739.8	11603.3
						559.11	8459.58	12639	14973.8	11690.7
						559.06	8087.15	12447.8	14613.9	11482.6
						559.01	8156.97	12619.2	14690.1	11439.1
						558.96	8230.21	12570.6	14304.1	11480
						558.91	8232.09	12499.2	14429.3	11362.6
						558.86	8154.03	12308.8	14439.2	11404.4
						558.81	8157.7	12559.5	14828	11390.2
						558.76	8199.14	12312.7	14495	11538.2
						558.71	8467.81	12021.7	14713.2	11624.6
						558.66	8305.32	12039.4	14777.1	11551.4
						558.61	8452.95	12466.3	14654.8	11365.2
						558.56	8204.64	12344.9	14502.9	11312.8
						558.51	8122.84	12259.3	14528.9	11486.2
						558.46	8159.19	12287.7	14600.3	11646.2
						558.41	8200.41	12354.1	14524.2	11760.2
						558.36	8199.13	12517.8	14596.3	11630.6
						558.31	8122.17	12220.4	14645.9	11716.6
						558.26	8306.62	12053.5	14546.1	11498.3
						558.21	8250.69	12293.9	14572.6	11394.1
						558.16	8173.26	12256.3	14183.5	11444.3
						558.11	8391.03	11978	14096.2	11327.6
						558.06	8122.33	12343.2	14502.3	11464.2
						558.01	7875.62	12604	14515.6	11223.9
						557.96	8174.69	12178.9	14208.9	11294.7
						557.91	8071.36	12275.5	14110.4	11720.4
						557.86	8208.56	12063.3	14205.3	11097.1
						557.81	8173.51	12182.5	14548.7	11225.7
						557.76	8386.19	12509.9	14238.8	11363.8
						557.71	8409.94	11994.9	14452.4	11203
						557.66	8084.13	11948.5	14444.1	11299.8
						557.61	8003.04	12069	14344	11189.3
						557.56	7809.03	11957.4	14273.9	11126.7
						557.51	7640.5	11727.2	14143.4	11031.3
						557.46	8012.53	11773	14044.3	10963.5
						557.41	8025.6	11962.2	14342	11150.7
						557.36	8042.67	11890.4	14138	11095.7
						557.31	8140.34	11922.1	13913.1	11312.3
						557.26	7978.74	11814.8	13981.6	11111.8
						557.21	8056.03	11769.4	14245.1	11040.6
						557.16	8124.98	11879.9	13982.3	10843.3
						557.11	7987	12092.7	14051.9	10961.8
						557.06	7890.32	11886.9	14015.3	10801.1
						557.01	8040.32	11585.8	13588.9	10817
						556.96	8059.33	11672.7	14102.7	11068.2
						556.91	7985.79	11309.3	14051.4	11002.1
						556.86	8160.89	11832.8	13944.2	11045.3
						556.81	7888.62	11930.9	13589.7	10980.8
						556.76	7745.31	11788.2	13676.2	10625.2
						556.71	7677.16	11929.4	13682.9	10920.9
						556.66	8079.16	11807.4	13671.6	11081.7
						556.61	8204.51	11349.9	13642.5	10782
						556.56	7810.88	11341.9	13628.7	10940.6
						556.51	7882.13	11704.1	13649.8	11091.8
						556.46	7891	11721.2	13420.5	11118
						556.41	7786.29	11623	13333.9	10881.2
						556.36	7871.14	11634.2	13711.8	11149.2
						556.31	7745.4	11568.6	13896.4	10680.1
						556.26	7871.24	11328.4	13697.9	10634
						556.21	7872.38	11588.1	13688.1	10696.5
						556.16	7789.31	11414	13897.6	10892.5
						556.11	7602.65	11654.8	13753.4	10817.9
						556.06	7994.48	11707.4	13454.5	10699.6
						556.01	8115.94	11560.5	13363.7	10750.7
						555.96	7705.35	11750.8	13369.5	11010.5
						555.91	7813.69	11456.3	13344.7	10746
						555.86	7748.71	11253.1	13491.2	10686.5
						555.81	7795.28	11635	13411.4	11162
						555.76	7800.55	11373.4	13346	11051.7
						555.71	7798.98	11492.2	13286.2	10722
						555.66	7927.26	11530.7	13172.5	10675.4
						555.61	7782.05	11484.1	13672.3	10542.9
						555.56	7671.04	11399.8	13498.1	10742.9
						555.51	7727.63	11534.2	13248.5	10773.1
						555.46	7564.63	11397.3	13097.9	10876.5
						555.41	7577.06	11468.7	13240.2	10735.3
						555.36	7717.59	11452	13613.2	10530.6
						555.31	7822.14	11346.6	13342	10676.8
						555.26	7779.39	11205	13485.4	10984.5
						555.21	7849.05	11513.6	13330	10741.4
						555.16	7730.41	11541.5	13153.6	10475.7
						555.11	7685.24	11239.1	13375.3	10583.7
						555.06	7845.04	11111.3	13210.8	10846.1
						555.01	7692.88	10923.2	13459.7	10702.1
						554.96	7737.22	11188.1	13024	10603.6
						554.91	7858.4	11433.2	13452.2	10524.8
						554.86	7877.28	10935.3	13145.2	10655.8
						554.81	7839.63	11298.3	12951.8	10933.3
						554.76	7574.45	11308.7	13476.1	10766.7
						554.71	7855.74	11323.3	13453.6	10670.5
						554.66	7996.69	11367.2	13046.7	10867.2
						554.61	7580.85	11198.5	13172.2	10693.6
						554.56	7831.28	11321.2	13177.7	10514.2

## Sheet: Figure S10
Cu 2p				Cu LMM				N 1s
binding energy/eV	10min	Cu NPs-GDL		binding energy/eV	10min	Cu NPs-GDL		binding energy/eV	10min	Cu NPs-GDL
971	45633.4	55356.6		584.56	19245.5	15769.4		410.45	4434.24	5087.31
970.9	47157.8	55091.2		584.51	19326.3	15769.8		410.4	4447.35	4942.11
970.8	45606.8	55232.7		584.46	19468.9	15921.9		410.35	4449.49	5010.24
970.7	46235.3	55646		584.41	19145.4	16160.5		410.3	4404.75	4991.61
970.6	45117.4	55618.8		584.36	19117.8	16250.3		410.25	4451.95	5055.66
970.5	46316.8	54937.1		584.31	18851.5	16255.5		410.2	4397.98	4987.19
970.4	45256	55225.4		584.26	19066.5	16013.8		410.15	4474.68	4985.6
970.3	46905.3	54496.8		584.21	19026.7	15912.7		410.1	4551.66	5025.53
970.2	46086.9	55617.2		584.16	19047.6	16197.3		410.05	4367.73	5056.08
970.1	44519.2	55418.1		584.11	19187.6	15931.1		410	4392.41	5090.55
970	46082.7	54350.8		584.06	19217.8	16089.9		409.95	4405.74	5146.93
969.9	45685	56269.7		584.01	19089.3	15981.7		409.9	4461.3	5069.04
969.8	45431.1	54788.6		583.96	18975.8	16054.1		409.85	4436.86	5032.2
969.7	45581.8	55326.2		583.91	19154.2	15813.7		409.8	4385.88	4888.83
969.6	45675.1	54388.6		583.86	19103	16149.6		409.75	4338.79	4936.66
969.5	45533.4	54940.3		583.81	19038.9	16104.3		409.7	4489.44	4868.96
969.4	44736.7	53640.5		583.76	19109	15914.3		409.65	4505.51	4954.37
969.3	45099.5	53629.5		583.71	19029.4	16103.6		409.6	4436.96	5011.75
969.2	45370.4	54319.9		583.66	18893.1	15852.5		409.55	4334.61	4863.59
969.1	45419.4	54121.4		583.61	19079.7	16114.2		409.5	4411.93	5027.2
969	45644.9	53266.5		583.56	19047.4	16252.7		409.45	4372.9	4943.85
968.9	44594.9	53776.6		583.51	18954.7	16181.8		409.4	4292.11	4962.15
968.8	45238.3	54208.1		583.46	19169.2	15640.8		409.35	4498.49	4979.44
968.7	45355.4	53833.7		583.41	18771.3	15854.1		409.3	4469.57	5027.51
968.6	44917	53940.1		583.36	18780.7	16023.1		409.25	4584.51	5113.27
968.5	45840.9	52835.9		583.31	19382.8	16015		409.2	4426.36	4903.84
968.4	46385.9	53270.6		583.26	19285.7	15742.3		409.15	4588.66	4969.43
968.3	45873.5	54397.7		583.21	18949.4	16124		409.1	4723.14	4955.09
968.2	45191	53995.7		583.16	18872.4	16194.2		409.05	4556.13	4935.43
968.1	45244.4	53525.9		583.11	18853.2	15876.9		409	4360.57	4894.15
968	45552.5	54085		583.06	18868.2	15982.2		408.95	4385.46	4969.9
967.9	44165.8	52831.8		583.01	18586.6	15880		408.9	4460.12	5022.03
967.8	44966.7	53261.2		582.96	18323.1	15883.9		408.85	4471.12	5083.24
967.7	45880.8	53391.3		582.91	18631.5	16063.1		408.8	4445.84	4981.91
967.6	45165.1	52838.3		582.86	19067.4	16108.2		408.75	4539.71	5126.72
967.5	44294.9	52868.4		582.81	18842	15879.4		408.7	4585.57	5225.66
967.4	44834.7	53864.6		582.76	18834.1	15991.8		408.65	4587.1	4998.25
967.3	44751.4	54136.2		582.71	18976.6	15588.7		408.6	4500.16	5180.87
967.2	43118.6	53059.8		582.66	18789.9	15842.6		408.55	4430.28	5042.06
967.1	44660	54567.6		582.61	18813.6	15817.9		408.5	4417.16	4953.32
967	45291.9	54501.8		582.56	18932.3	15826.4		408.45	4428.49	5162.48
966.9	44542.9	53187.9		582.51	19151.1	15861.5		408.4	4443.9	5179.59
966.8	44430.1	54500		582.46	18658.4	15778.1		408.35	4409.86	5041.99
966.7	45646.1	54015		582.41	18551.9	15810.5		408.3	4596.83	4902.48
966.6	43351.7	53163.3		582.36	19149.4	15882.4		408.25	4460.94	4978.49
966.5	43890.9	54039.7		582.31	19081.2	16061.3		408.2	4417.52	5023.93
966.4	44755.1	52716.5		582.26	18746.4	15543.6		408.15	4465.86	5066.53
966.3	44553.6	52754.3		582.21	19175.2	15517.3		408.1	4541.94	5143.76
966.2	44756.5	53269.6		582.16	18732.3	16054.6		408.05	4440.01	5149.18
966.1	45109.6	51934.8		582.11	18543.8	16159.9		408	4526.9	5080.79
966	44778.6	52641.9		582.06	18739.5	15965.1		407.95	4431.37	5052.6
965.9	44095.7	54273.7		582.01	18551.2	16235.7		407.9	4491	4998.44
965.8	45482.2	53764.4		581.96	18614	15747.3		407.85	4447.86	5139.33
965.7	44250.2	53555		581.91	18633.2	15722.1		407.8	4451.47	5016.42
965.6	44652.1	52961.5		581.86	18494.1	15934.5		407.75	4376.26	5069.17
965.5	43844.3	53661.5		581.81	18999.2	15888.4		407.7	4603.86	5126.34
965.4	45228.4	53828.9		581.76	18897.9	16004.9		407.65	4443.59	5076.17
965.3	45660.9	54154.8		581.71	18776.2	15953.3		407.6	4593.38	5180.37
965.2	44466.5	54268.4		581.66	19224.1	15492.2		407.55	4519.25	5051.22
965.1	45283	55171.9		581.61	18913.3	15615.2		407.5	4411.67	4990.23
965	44424.8	53325.7		581.56	19171.3	15863.5		407.45	4437.55	5040.89
964.9	45100	52460.6		581.51	18893.9	15647.8		407.4	4426.48	5045.05
964.8	45929.5	54359		581.46	18720	15589		407.35	4437.73	5061.38
964.7	45390.9	53985.2		581.41	19006.8	15859.5		407.3	4492.99	5064.83
964.6	45354.2	53375.7		581.36	18660.4	15769.6		407.25	4644.1	5122.58
964.5	44845.2	53890.3		581.31	18911.7	15796		407.2	4578.03	5102.59
964.4	44877.5	54107.2		581.26	19076.6	15892.2		407.15	4527.19	4971.99
964.3	45284.5	53428.1		581.21	18806.7	15945		407.1	4551.16	5053.08
964.2	44362.4	52287.2		581.16	18557.4	15550.6		407.05	4557.61	5027.47
964.1	44329	52806		581.11	18868.6	15878.4		407	4416.31	4918.19
964	45065.6	55006.5		581.06	18901.7	16102.6		406.95	4453.14	5037.33
963.9	45301.4	53842.6		581.01	18534.2	15997.1		406.9	4527.59	5211
963.8	45574.6	53266.8		580.96	18868.7	15537.7		406.85	4423.08	5230.19
963.7	45174.7	53676.3		580.91	18768.6	15803.9		406.8	4524.01	5032.24
963.6	45796.9	53584.8		580.86	18839.9	16109.8		406.75	4424.33	5000.34
963.5	45906.1	53714.8		580.81	18886.6	16197.1		406.7	4404.15	5140.53
963.4	43981.2	53768.6		580.76	18880.7	15847.9		406.65	4452.08	5041.22
963.3	44446.5	54186.8		580.71	18745.9	15985.9		406.6	4579.51	5025.78
963.2	45112.6	54497		580.66	18923.7	16032		406.55	4539.3	5170.39
963.1	43581.9	53585		580.61	18405.2	15680.1		406.5	4404.52	5096.46
963	44085.8	53074.8		580.56	18714.2	15588.7		406.45	4568.23	5104.68
962.9	44044.2	52940.3		580.51	19151	15789.4		406.4	4509.76	5057.38
962.8	44512.1	53171.6		580.46	18639.3	16144.5		406.35	4543.82	5103.58
962.7	43950.9	52848.4		580.41	18529	15620.9		406.3	4564.77	5102.36
962.6	43905.7	53420.4		580.36	18580	15792.5		406.25	4516.53	5173.14
962.5	44436.6	53513.6		580.31	18778.6	15485.7		406.2	4477.28	5153.97
962.4	43153.9	52728.5		580.26	19018.9	15870.4		406.15	4488.4	4966.59
962.3	42715	52575.3		580.21	19129.5	15877.7		406.1	4341.39	5178.73
962.2	43081.9	51794.8		580.16	18820.8	16061.2		406.05	4487.25	5097.97
962.1	43964.6	51966.9		580.11	18628.8	15859.6		406	4474.14	5077.89
962	42760.8	51487.4		580.06	18809.5	15949.4		405.95	4570.8	5141.53
961.9	43451	51623.1		580.01	19077.5	15959.8		405.9	4631.85	5110.01
961.8	43252.3	51416.6		579.96	18901.1	15903.5		405.85	4517.61	4978.07
961.7	43293.3	51006.3		579.91	18695.3	15616.8		405.8	4630.3	5024.97
961.6	43351.5	50931.9		579.86	18761.1	15674.6		405.75	4434.69	5191.52
961.5	42921.5	50411.3		579.81	18496.6	15919.8		405.7	4516.51	5160.26
961.4	43486.7	51916.1		579.76	18799.8	15736.9		405.65	4356.31	4945.67
961.3	43425.6	50698.5		579.71	18546.3	15598.7		405.6	4405.63	5078.85
961.2	43887.2	50833		579.66	18693.8	15671		405.55	4408.17	5017.07
961.1	42750.3	51593.3		579.61	18987.1	15910.1		405.5	4455.37	5031.32
961	42300.8	51167.6		579.56	18529.2	15903.7		405.45	4557.13	5148.33
960.9	42303.8	50350.5		579.51	18464.6	15560.4		405.4	4491.3	5004.28
960.8	43333.8	50385.1		579.46	18878.8	15940.6		405.35	4547.98	5105.49
960.7	42997.6	50378.3		579.41	18847.7	15874.3		405.3	4419.05	5059.82
960.6	42393	50642.6		579.36	19003.5	15873		405.25	4544.31	5081.61
960.5	43296.1	49700.9		579.31	18947.9	15840.9		405.2	4515.48	5163.72
960.4	41423.4	50899.3		579.26	18466.7	15927		405.15	4401.21	5174.87
960.3	42015.2	50410.5		579.21	18661.1	15878.3		405.1	4336.75	5136.75
960.2	41520.2	51272.9		579.16	18874.8	15977.2		405.05	4535.76	5015.04
960.1	42932.8	50858.4		579.11	19033.1	15807.9		405	4551.83	5205.64
960	42293.7	50509		579.06	18882.5	15790.3		404.95	4450.54	5103.94
959.9	42268.2	49392.9		579.01	18792.4	15673.2		404.9	4423.03	5061.77
959.8	42880.6	50457.7		578.96	18884.3	16288.3		404.85	4358.3	5115.91
959.7	41574.9	51435.7		578.91	18933.8	16368.4		404.8	4493.44	5181.8
959.6	42894	50032.5		578.86	18837.7	15974.7		404.75	4421.06	5132.69
959.5	41523.3	49588.8		578.81	19087.9	15809.3		404.7	4526.68	4971.82
959.4	42707.1	50271.9		578.76	19175.9	15907.4		404.65	4591.78	4981.61
959.3	43216.9	50294.9		578.71	18990.9	16180		404.6	4531.13	4925.57
959.2	43675.1	50175.9		578.66	18907.9	16140.5		404.55	4511.19	5060.5
959.1	41925.5	51348.2		578.61	19108.3	15805.9		404.5	4499.03	5153.56
959	41350.1	50743.9		578.56	19013.8	15849.5		404.45	4586.19	4964.77
958.9	40793.7	51301.3		578.51	18633.4	15629.2		404.4	4490.64	5245.52
958.8	41638.5	49901.4		578.46	19216.2	16102.7		404.35	4325.71	5085.32
958.7	41243.7	50150.6		578.41	18611.5	16170.4		404.3	4480.34	5099.51
958.6	42485.9	50012.2		578.36	19052.2	15800.3		404.25	4494.86	5073.45
958.5	41334.8	50246.2		578.31	19410.9	16066.8		404.2	4549.71	5079.53
958.4	41813.3	50665.9		578.26	19027.3	16259.7		404.15	4390.4	5263.94
958.3	42733.5	50492.5		578.21	18942.3	16112.1		404.1	4608.09	5141.54
958.2	42389.6	51648.1		578.16	19040.4	16149.7		404.05	4576.83	5178.72
958.1	43391.8	52003.2		578.11	19010	15876.7		404	4427.65	5065.85
958	42189.6	51701.2		578.06	18980.3	16270.9		403.95	4421.9	5102.31
957.9	42385.1	51318.9		578.01	19005.9	15912.3		403.9	4372.68	5079.23
957.8	41999.9	50747.3		577.96	19126.3	16191.9		403.85	4501.39	5131.31
957.7	42602.2	51246.3		577.91	18954.8	16152.7		403.8	4434.46	5096.61
957.6	43615.6	51236.4		577.86	19290.5	16223.2		403.75	4506.51	5065.73
957.5	42090.8	50019.1		577.81	19378.6	16485.3		403.7	4525.52	5129.73
957.4	41664.9	50198.5		577.76	18957.6	16297.5		403.65	4543.98	4976.2
957.3	42559.6	51469.1		577.71	19031	16046.5		403.6	4661.2	4975.68
957.2	42053.1	52148.8		577.66	19208.5	16421.7		403.55	4474.54	5125.12
957.1	43447.7	50807.5		577.61	19324.9	16111.6		403.5	4492.49	5036.8
957	42590.5	51399.7		577.56	19371.3	16278.5		403.45	4431.63	5162.2
956.9	42984	52049.9		577.51	19149.5	15967.1		403.4	4655.36	5101.27
956.8	42835.3	51426		577.46	19279.6	16022.5		403.35	4474.55	4971.97
956.7	42674	50176		577.41	19409.3	16052.9		403.3	4396.3	4998.72
956.6	42443.6	51029.7		577.36	19211.9	16102.5		403.25	4460.67	5039.9
956.5	43131.3	51411.8		577.31	19330.9	16284.9		403.2	4491.64	5135.46
956.4	43480.4	51019.1		577.26	19301.8	16092.6		403.15	4460.21	5205.94
956.3	42662.7	50452.5		577.21	19015.6	16078.2		403.1	4611.38	5112.98
956.2	42147.3	51004		577.16	18838.4	16229.5		403.05	4506.35	5011.72
956.1	42386.1	51456.5		577.11	19261.2	16456.4		403	4541.29	5152.17
956	43118.4	51134.7		577.06	19348.6	16608.1		402.95	4406.23	5055.87
955.9	42848.1	51277		577.01	19582.7	16115.4		402.9	4524.61	4956.52
955.8	42442.6	51712.4		576.96	19353.6	16136.9		402.85	4502.3	5012.61
955.7	43020.7	50852.3		576.91	19160.6	16445.4		402.8	4571.29	4988.97
955.6	42563.3	51197.4		576.86	19410.1	16182.7		402.75	4599.03	4933.45
955.5	40712.9	51715.8		576.81	19759.8	15890.3		402.7	4499.63	5130.68
955.4	40841.7	51376.9		576.76	19247.3	16295.6		402.65	4456.27	5111.34
955.3	43177.4	53379.4		576.71	19219.9	15901.7		402.6	4565.53	5050.1
955.2	42704.2	51569.9		576.66	19379.3	16482.4		402.55	4479.79	5096.35
955.1	44366.2	50727.8		576.61	19497.5	16561.9		402.5	4467.94	5079.24
955	43832.9	51008.1		576.56	19396.2	16697.6		402.45	4544.87	5050.52
954.9	43215.1	51357.8		576.51	19099.6	16518		402.4	4584.69	5109.87
954.8	41625.3	51869.3		576.46	18944.4	16479.1		402.35	4505.74	5045.85
954.7	42652.1	52076.5		576.41	19397	16141.8		402.3	4465.59	4943.11
954.6	43220.5	52003.7		576.36	19771.4	16536.1		402.25	4476.66	5125.57
954.5	42115	52127.2		576.31	19214.8	16406.4		402.2	4372.04	5038.69
954.4	42551.9	51572.1		576.26	18994.1	16312.5		402.15	4574.26	4940.42
954.3	43264.6	52367		576.21	19698	16215.6		402.1	4497.39	5027.28
954.2	42680.3	52765.1		576.16	19205	16909		402.05	4467.15	5080.72
954.1	42444.7	53511.6		576.11	19095.4	16602.1		402	4568.4	5069.13
954	42613.8	50983.2		576.06	19564.8	16521.1		401.95	4500.8	4985.4
953.9	42239.4	50972.3		576.01	19478.9	16471.9		401.9	4378.52	5050.23
953.8	43687.8	51358.9		575.96	19896.7	16513.7		401.85	4543.86	5107.46
953.7	43020.2	51123.8		575.91	19779.4	16807.2		401.8	4559.25	5027.77
953.6	42030.2	51866.2		575.86	19457.9	16631.3		401.75	4375.57	5104.09
953.5	42837.9	51993.5		575.81	19931.1	16879		401.7	4524.15	5074.73
953.4	43814	52146.1		575.76	19830.4	16760.2		401.65	4608.8	5083.38
953.3	44175.4	52215.1		575.71	19810.3	17059.8		401.6	4469.66	5216.52
953.2	44353.5	52602.2		575.66	20058.9	16716.8		401.55	4412.14	5133.51
953.1	44009	53745.5		575.61	20372.3	16856.9		401.5	4381.54	5027.2
953	44002	53784		575.56	19809.9	16790.7		401.45	4578.35	5045.87
952.9	44477.5	54153.8		575.51	19973.9	16659.8		401.4	4619.96	5003.86
952.8	44410.4	53222.4		575.46	19861	16316		401.35	4555.61	5070.44
952.7	45374.5	53699.5		575.41	19733	16471.3		401.3	4557.81	5147.45
952.6	44774.1	55275.5		575.36	19807.5	16700.2		401.25	4471.9	5101.02
952.5	46680.6	56167.5		575.31	19773.2	16825.8		401.2	4546.98	5108.38
952.4	47528.4	56796.6		575.26	20341.6	17098.1		401.15	4447.5	5123.21
952.3	47874.4	56817.5		575.21	19948	16713		401.1	4475.58	5119.25
952.2	49618.1	60194.8		575.16	19999.4	17081.4		401.05	4599.09	5137.46
952.1	51324.4	61708.7		575.11	20125.6	16653.8		401	4596.39	5242.75
952	53471.2	61629.2		575.06	19584.6	16901.1		400.95	4429.82	5181
951.9	55328.6	64832.9		575.01	19932.2	16992.6		400.9	4547.13	5079.69
951.8	56529.8	66689.5		574.96	19842.3	17216.5		400.85	4470.75	5087.96
951.7	57721.7	68611		574.91	20238.2	17161.5		400.8	4431.63	4985.94
951.6	61320.6	73187.7		574.86	20004.5	17235.5		400.75	4554.74	5061.89
951.5	64390.2	75427.8		574.81	19889.5	16904.9		400.7	4555.83	4995.96
951.4	68113.7	79836.9		574.76	19803.7	16856		400.65	4550.84	5119.8
951.3	70815.3	84080.2		574.71	20555.1	16743.3		400.6	4453.94	5153.54
951.2	73896.2	86284.2		574.66	20394.4	17149.8		400.55	4579.16	5215.03
951.1	76030.3	90581.7		574.61	20224.4	16953.9		400.5	4592.3	5151.37
951	77597.1	92178.3		574.56	20308.5	17757.5		400.45	4409.39	5137.48
950.9	77782.5	94667.3		574.51	20219.9	17669.6		400.4	4532.57	5068.12
950.8	77757.3	95169		574.46	20130.2	17739.6		400.35	4438.61	5173.29
950.7	75062	94575.6		574.41	20185.9	17474.7		400.3	4482.92	4947.01
950.6	73833.3	91427.5		574.36	20317.5	17801.6		400.25	4409.11	4981.86
950.5	70993	87993.1		574.31	20259	17459.4		400.2	4525.73	5073.65
950.4	67132.7	82933.9		574.26	20533	17381.7		400.15	4556.25	5177.41
950.3	63305.9	80982.5		574.21	20529.6	17480.2		400.1	4329.36	5085.42
950.2	60412.5	76544		574.16	20336.9	17398.3		400.05	4470.1	5037.84
950.1	57753.3	72664.9		574.11	20444.4	17725.1		400	4505.78	5121.3
950	55406.9	70607.5		574.06	20528.1	17599.8		399.95	4547.09	5020.46
949.9	53452	65731		574.01	20795.9	17325.9		399.9	4503.79	5128.09
949.8	51357.3	62916.9		573.96	20565	17564		399.85	4523.9	5136.75
949.7	49712.2	61109.7		573.91	20534	17604.3		399.8	4458.17	5058.13
949.6	46920.3	59088.5		573.86	20776.4	17686.3		399.75	4557.5	5021.02
949.5	45924.1	55932.3		573.81	20993	17851.4		399.7	4508.98	4929.27
949.4	44238	54056.2		573.76	20725.5	17847.6		399.65	4485	5080.13
949.3	44187.1	53614.7		573.71	20697.3	17336.8		399.6	4469.11	5105.64
949.2	43503.9	53752.8		573.66	20814.6	17600.4		399.55	4548.14	5207.2
949.1	43486.1	53210.4		573.61	21040.9	17853		399.5	4679.16	5114.78
949	42352.6	52310.3		573.56	21186.1	17811.4		399.45	4553.51	5045.07
948.9	42753.3	51657.6		573.51	21170.8	17824.4		399.4	4674.43	5199.58
948.8	41587.2	50475.4		573.46	21088	18027.9		399.35	4626.67	5040.78
948.7	42032.8	50293.3		573.41	21144.8	17779.4		399.3	4607.41	5068.75
948.6	41219.9	50352.2		573.36	21492	17806.5		399.25	4589.65	5033.32
948.5	40420.3	50445.4		573.31	20779.6	17889.4		399.2	4592.62	5169.41
948.4	40728.6	49744.6		573.26	21122.9	18214.4		399.15	4614.37	5201.68
948.3	40802.5	50157.1		573.21	21242.8	17947.6		399.1	4768.34	5045.22
948.2	41387.6	49069.8		573.16	20968.7	18019.9		399.05	4636.87	4978.21
948.1	40641.6	48552		573.11	21309.2	17930		399	4544.26	5262.08
948	40558.7	47941.2		573.06	21235.7	17925.9		398.95	4630.03	5199.34
947.9	39060.8	47524.1		573.01	21122.5	17686.4		398.9	4703.69	5236.72
947.8	39661.3	48147.3		572.96	20928.9	18063.1		398.85	4820.43	5144.32
947.7	40124.4	47714.8		572.91	21456.8	18104.3		398.8	4814.58	5143.66
947.6	39275.2	47302.1		572.86	21346.2	18309.9		398.75	4937.7	5243.65
947.5	40005.1	47438.1		572.81	21507.6	18396.2		398.7	4940.46	5118.49
947.4	39772.4	47379.9		572.76	21501.8	17998		398.65	4843.03	5272.59
947.3	39071.8	49187.8		572.71	21341.8	18244.7		398.6	4821.95	5086.59
947.2	39461.3	47450.2		572.66	21412.5	18668.2		398.55	4882.92	5184.25
947.1	38989.8	47789.5		572.61	21275.2	18199.6		398.5	4825.24	5260.69
947	39121.2	45472.6		572.56	21593.7	18410.3		398.45	4810.14	5317.18
946.9	40318.9	46501		572.51	21651.5	17653.1		398.4	4965.6	5405.5
946.8	39620	46525.3		572.46	21489.9	18262.7		398.35	4827.93	5331.11
946.7	40267.2	46666.9		572.41	21704.5	18520		398.3	4922.93	5453.41
946.6	39352.1	47209.2		572.36	22176.1	18357.3		398.25	4942.5	5333.88
946.5	39258	47673.7		572.31	21668.2	18785.9		398.2	4849.47	5245.31
946.4	39319.8	46591.1		572.26	22323.6	18844.3		398.15	4862.37	5378.08
946.3	39257.1	45749.3		572.21	22237.3	18872.3		398.1	4893.85	5406.92
946.2	39147	46603.4		572.16	22245.8	18861.6		398.05	4891.33	5404.56
946.1	38693.1	46808.4		572.11	22436.2	18274		398	4787.09	5419.2
946	39295.1	46871.8		572.06	22382.9	18681.7		397.95	4820.33	5295.31
945.9	39623.7	46916.2		572.01	22338.2	18694		397.9	4908.76	5425.82
945.8	40154.5	46566.7		571.96	22962.3	18905.4		397.85	4654.46	5491.2
945.7	39645.9	47092.1		571.91	22705.8	19133.9		397.8	4749.48	5318.42
945.6	39496.9	47071.8		571.86	22061.6	18983.6		397.75	4792.28	5484.17
945.5	40111.6	46754.5		571.81	22401.5	18950.5		397.7	4821.83	5464.04
945.4	39516.2	46446.4		571.76	22284.5	18916		397.65	4640.08	5413.46
945.3	39406.3	47084.6		571.71	22379.2	18750.2		397.6	4672.46	5412.4
945.2	39596.5	46545.2		571.66	22318.1	19297.2		397.55	4764.82	5281.87
945.1	40010.7	46953.3		571.61	22546.1	19270.4		397.5	4654.03	5333.79
945	39470.9	47165.9		571.56	22415.3	18892.3		397.45	4660.59	5184.62
944.9	39467.5	46706.8		571.51	22624.3	19266.3		397.4	4686.24	5201.42
944.8	39620.9	45769.3		571.46	23194.6	18575.4		397.35	4615.67	5342.02
944.7	39215.8	46296.4		571.41	22855.3	19099.1		397.3	4733.07	5499.72
944.6	39576.7	46728.7		571.36	22813.2	18839.8		397.25	4572.46	5263.08
944.5	39160.5	45879.8		571.31	23106	18876.7		397.2	4581.68	5287.66
944.4	38584.8	45852.7		571.26	23253.1	19304.6		397.15	4573.35	5242.24
944.3	38703.9	45272.5		571.21	23393.9	19575.1		397.1	4627.37	5317.48
944.2	38116.6	46079.9		571.16	23432.9	19153.6		397.05	4575.59	5154.38
944.1	37650.4	45013.3		571.11	23702	19417.8		397	4627.39	5203.89
944	37479.4	45103.6		571.06	23178.8	19770.2		396.95	4700.33	5237.54
943.9	36957.2	45313.9		571.01	23250	19896.8		396.9	4684.71	5237.8
943.8	37344.4	45093.5		570.96	23720.3	19830.3		396.85	4638.68	5291.6
943.7	37664.5	44315.4		570.91	23540.7	19750.5		396.8	4639.39	5148.1
943.6	37708	43979.9		570.86	23829.6	19752.1		396.75	4573.02	5266.79
943.5	38152.1	44580.1		570.81	23500.2	19721.3		396.7	4555.76	5226.99
943.4	37236.2	45138.2		570.76	23891.1	20086.7		396.65	4676.84	5219.08
943.3	35232.3	43364.1		570.71	23822.4	20398.4		396.6	4630.21	5227.37
943.2	37227.5	43283		570.66	23637.7	20321		396.55	4663.72	5261.07
943.1	37569.8	43727.3		570.61	23917.8	19926.6		396.5	4557.21	5019.58
943	37339.6	44014.6		570.56	23843.2	20546.7		396.45	4512.15	5106.59
942.9	36460.6	43708.8		570.51	24004.5	20342.6		396.4	4547.04	5141.11
942.8	36355.3	43921.6		570.46	24154.9	20288		396.35	4538.96	5191.69
942.7	37010	43379		570.41	24251.5	20759.9		396.3	4574.64	5142
942.6	37252.6	43075		570.36	24385.5	20890.7		396.25	4636.4	5230.75
942.5	36224.5	43158.5		570.31	24130	20280.2		396.2	4520.61	5167.71
942.4	36509.2	43634.7		570.26	24650.4	21034.5		396.15	4423.52	5041.56
942.3	36724.4	42836.5		570.21	24192	20859		396.1	4477.75	5097.99
942.2	36635.3	43485.9		570.16	24312.5	21384.8		396.05	4477.74	5232.9
942.1	35955	43472.4		570.11	24588.3	21573.6		396	4470.99	5272.69
942	35240	42282.9		570.06	24948.9	21677.1		395.95	4560.43	5035.36
941.9	35781	42565.5		570.01	25032.2	21978.7		395.9	4465.85	5092.86
941.8	34848.6	42162		569.96	25253.8	21703.5		395.85	4585.35	5069.83
941.7	35920.7	41515.9		569.91	25343.2	22525.4		395.8	4502.71	5173.46
941.6	35740.3	41972.8		569.86	25802.1	22551.7		395.75	4439.47	5119.43
941.5	33967	42282.2		569.81	25757.1	22937.3		395.7	4382.54	5081.63
941.4	35091.7	41780.1		569.76	25505.5	23332.8		395.65	4352.76	5093.39
941.3	34598.8	41190.4		569.71	25671.9	23227.8		395.6	4410.82	5153.89
941.2	34869.2	39857.5		569.66	26437.9	23136.2		395.55	4442.02	4967.76
941.1	33982.4	41329.8		569.61	26486.9	23281.4		395.5	4545.2	4938.24
941	34710.6	41186		569.56	26391.2	23748.3		395.45	4532.83	4985.66
940.9	35552.1	39812.2		569.51	26629.1	24298.3		395.4	4422.6	4969.62
940.8	34224.4	39880.8		569.46	26917	24773.5		395.35	4448.95	5039.66
940.7	33283.7	39725.5		569.41	27727.1	24770.4		395.3	4392.59	4951.52
940.6	33383.1	40031.2		569.36	28121.6	24897.6		395.25	4523.59	4983.23
940.5	33884.5	40333		569.31	27766.3	25054.1		395.2	4386.98	5107.48
940.4	34320.3	39159.8		569.26	28677.1	25366.3		395.15	4428.88	5103.1
940.3	33327.8	39912.1		569.21	28670.1	25574		395.1	4391.91	4921.13
940.2	34622.9	38938.5		569.16	29000.4	26190.6		395.05	4539.64	4944.18
940.1	33221.1	39283.5		569.11	29122.2	25515		395	4383.25	5117.15
940	32906.3	40250.9		569.06	29294.3	26235.1		394.95	4438.56	5085.63
939.9	33571.7	39494.1		569.01	29661	26532.5		394.9	4380.82	5009.51
939.8	33731.3	39070.8		568.96	29937.2	25858.1		394.85	4467.87	5094.23
939.7	33301.5	38531.5		568.91	30178.8	26566.1		394.8	4434.99	5073.73
939.6	33339.1	38933.1		568.86	29690.5	26406.2		394.75	4467.89	4976.81
939.5	33067	39473.7		568.81	29835.2	26290.3		394.7	4521	4973.46
939.4	32697.7	39806.7		568.76	30349.7	26006.9		394.65	4436.83	5032
939.3	32569.9	39095.2		568.71	29934.1	26235		394.6	4498.1	4936.28
939.2	32574.7	38741.4		568.66	30603.3	26136.7		394.55	4475.05	5056.24
939.1	33143.3	39816.6		568.61	29875.9	25782.8		394.5	4439.76	4877.5
939	33030.9	38298.6		568.56	30081.2	25713		394.45	4303.37	4892.41
938.9	33394.7	39012.2		568.51	30324.6	25545.1		394.4	4451.5	5138.8
938.8	32886.6	38528		568.46	29937.1	25349.1		394.35	4326.26	4884.21
938.7	32096.8	38289.4		568.41	29155.2	25313		394.3	4341.35	4895.35
938.6	33050.1	38875.7		568.36	29548.2	25026.6		394.25	4415.64	4915.73
938.5	32782.6	40035.6		568.31	29563.9	24968.2		394.2	4325.18	5009.95
938.4	33287.7	39779.1		568.26	29212.9	24534.4		394.15	4512.57	5045.31
938.3	32926.2	39526.3		568.21	28822.4	24376.5		394.1	4396.45	4908.32
938.2	33423.3	39671.4		568.16	28276.1	23582.7		394.05	4471.88	4997.64
938.1	33174.7	39730.7		568.11	28077.9	23879.5		394	4553.19	4957.55
938	32314.5	39497.2		568.06	28088.9	23698.3		393.95	4525.57	4916.15
937.9	33765.6	39200.2		568.01	28155.8	23055.7		393.9	4453.73	4957.02
937.8	33222	39517.2		567.96	27927.9	23060.5		393.85	4372.33	5002.75
937.7	34653.9	39174		567.91	27991.3	22747.7		393.8	4421.66	4848.4
937.6	33785.1	39252.7		567.86	26991.8	22214.8		393.75	4531.91	4785.28
937.5	32923.1	38620		567.81	26886.5	22248.6		393.7	4492.06	5002.9
937.4	33114.9	38633		567.76	27434.5	21960.9		393.65	4430.24	4876.98
937.3	33699.9	39540		567.71	27196.9	22137.4		393.6	4570.59	4979.23
937.2	33875.2	39292.8		567.66	27008.4	21909		393.55	4349.93	5016.3
937.1	34044.5	39470.9		567.61	26966.1	21799.6		393.5	4363.26	5067.47
937	33485.6	39185.2		567.56	26952.9	21856.5		393.45	4447.64	4974.27
936.9	33538.7	39268.5		567.51	26478.1	21690.8		393.4	4291.78	4855.8
936.8	33996.6	39226		567.46	26789	21482.7		393.35	4351.23	5085.66
936.7	32636.3	39069.6		567.41	26705.5	21965.5		393.3	4308.83	5011.12
936.6	33014.2	39430.6		567.36	26549.6	21717.2		393.25	4341.2	4974.16
936.5	33132.5	39856.8		567.31	26796.7	21558.1		393.2	4441.74	4898.81
936.4	33737.1	39703.7		567.26	26933.4	21490.6		393.15	4403.67	4931.27
936.3	32941.8	40026.9		567.21	27036.1	21345.3		393.1	4548.97	5042.72
936.2	32877.8	39117		567.16	27253.2	21408.2		393.05	4340.14	4988.19
936.1	34048.8	40244.6		567.11	27884	21469.6		393	4387.66	5045.05
936	32733.4	39856.6		567.06	27908	21844.5		392.95	4257.2	5010.42
935.9	33309.8	40158.4		567.01	28133.4	21696.1		392.9	4335	4959.38
935.8	34210.2	39152.3		566.96	28109.1	21638.6		392.85	4427.23	4952.42
935.7	33469.6	40193.5		566.91	28025.7	21674.5		392.8	4532.26	4805.3
935.6	33542.6	39259.1		566.86	28502.2	21690.6		392.75	4453.31	5014.16
935.5	33590.2	39477.7		566.81	29575.4	22147.1		392.7	4325.97	5041.58
935.4	32022.6	39778.1		566.76	29985.2	22531.4		392.65	4371.74	5037.04
935.3	32288.3	39673.1		566.71	30771	22622		392.6	4525.51	5044.7
935.2	33412.8	39647.2		566.66	30802.8	22907.4		392.55	4442.63	4865.75
935.1	33510.6	39922.2		566.61	30815.7	23184.6		392.5	4294.67	4806.22
935	34162.3	38956.6		566.56	31861.6	23335.8		392.45	4327.8	4939.17
934.9	33489.2	39572.6		566.51	32115.6	23338.7		392.4	4453.98	4991.24
934.8	33258.2	39311.6		566.46	31917.6	23535.8		392.35	4524.68	5046.9
934.7	32671.6	39288.6		566.41	32478.4	23475		392.3	4412.17	5037.9
934.6	31927.1	39065.3		566.36	32457.8	23400.4		392.25	4383.64	5078.22
934.5	32717.8	38358.3		566.31	32228	22779.9		392.2	4376.72	5080.36
934.4	32442.4	39245.7		566.26	31714.7	22829.4		392.15	4401.73	4858.75
934.3	32133.1	39048.4		566.21	31817.7	22849.6		392.1	4455.19	5015.03
934.2	33229.8	39809.1		566.16	31567.3	22648.8		392.05	4537.09	4937.68
934.1	33519.7	39218.8		566.11	30930.2	21965		392	4480.3	4865.96
934	32234.4	39263.5		566.06	29674.3	21467.1		391.95	4480.32	4992.15
933.9	32557.5	39406.8		566.01	29327.4	21516.3		391.9	4341.98	4896.94
933.8	33568.2	39593.9		565.96	28590	21026.2		391.85	4440.36	5026.29
933.7	32585.6	39575.4		565.91	27526.6	20469.3		391.8	4501.43	5151.35
933.6	33453.9	39393.7		565.86	27301.2	19954.6		391.75	4532.94	5031.34
933.5	32856.6	40448.8		565.81	26093	19716.7		391.7	4535.06	4920
933.4	33272.8	38964.5		565.76	25147.9	19230.3		391.65	4377.59	4967.3
933.3	33293	40484		565.71	25129.2	18341.8		391.6	4446.25	5062.53
933.2	33781.3	40301.9		565.66	23727.8	17993.1		391.55	4403.49	5022.04
933.1	34756.2	41536.6		565.61	23578	17602.9		391.5	4526.17	4937.9
933	34612	41446		565.56	22715.6	17219.4		391.45	4390.58	4763
932.9	34925.3	41826.4		565.51	22654.2	17163.6		391.4	4342.92	4929.79
932.8	35588.4	43340.2		565.46	21771.3	16525.5		391.35	4490.01	5081.15
932.7	36289.5	44119.6		565.41	21298.2	16584.5		391.3	4320.39	5059.16
932.6	37945.3	44037.7		565.36	21194.3	16364.9		391.25	4409.69	4907.11
932.5	40102.9	46456.8		565.31	20661	16103.2		391.2	4279.39	5008.95
932.4	42218.2	47569.1		565.26	20761	15756.6		391.15	4369.81	4989.21
932.3	44770.7	50454.6		565.21	20399.6	15637		391.1	4310.76	4943.35
932.2	47522.4	53778.6		565.16	20066.8	15499.7		391.05	4437.58	5092.68
932.1	52161	57118		565.11	19629.6	15344		391	4483.32	4993.56
932	57277.3	63148.6		565.06	19333.5	15094.1				4885.33
931.9	64255.8	67947.2		565.01	19173	15043.2				4922.03
931.8	72801.8	76563.4		564.96	18615.5	14812.9				4947.61
931.7	81144.5	84745.7		564.91	18650.6	14626.5				5039.98
931.6	91085.5	96847.9		564.86	18271.7	14665.8				4837.77
931.5	101477	112560		564.81	17655.8	14380.5				5074.88
931.4	111533	124155		564.76	17926.7	14124.6				5022.59
931.3	121777	138319		564.71	17548.1	13831.3				4984.19
931.2	126888	150034		564.66	17165.5	13972.7				4956.99
931.1	131367	160149		564.61	16720.4	13805.9				5043.26
931	129927	163855		564.56	16763.8	13503				5019.43
930.9	124392	163017		564.51	17053.8	13518.3
930.8	116110	154012		564.46	16998.5	13524.5
930.7	106815	142403		564.41	16953.5	13531.8
930.6	93358.4	127144		564.36	16552.5	13384.2
930.5	81451.8	113540		564.31	16696.4	13468.9
930.4	70820.7	97974.2		564.26	16901	13278.4
930.3	61342.5	83527		564.21	16688.3	13438.6
930.2	54837.4	73630.4		564.16	16716.2	13420.5
930.1	49494.9	65322.5		564.11	16643.9	13450.3
930	43992.8	57997.5		564.06	16631.8	13111.4
929.9	41082.2	52330.4		564.01	16611.6	13641.5
929.8	39045.9	48920.3		563.96	16591.9	13406.3
929.7	37739.5	45744.7		563.91	16819.1	13394.4
929.6	35442.8	44746.8		563.86	16878.4	13375.6
929.5	34169.5	43034.8		563.81	16959	13513.8
929.4	32912.5	41131.4		563.76	16704.4	13317.9
929.3	32929.2	38342.5		563.71	16920.2	13346.3
929.2	32905.4	38400.5		563.66	16581.3	13221.1
929.1	31623.4	38327.9		563.61	16590	13274.6
929	30361.8	37133.8		563.56	16695.7	13503
928.9	30964.8	37066.6		563.51	16354.9	13141.2
928.8	30100.1	35958.4		563.46	16179.7	13121.1
928.7	30132.7	35634.7		563.41	16706.4	13046.9
928.6	29643.9	35755.8		563.36	16133.5	12844
928.5	29497.8	35174.4		563.31	16059.1	12771.2
928.4	29376.4	34602.1		563.26	15963.6	12536.8
928.3	28749.4	34029		563.21	15617.7	12426
928.2	29380	34843.8		563.16	15681.6	12394.9
928.1	29130.5	34132.2		563.11	15246.4	12249.6
928	28792.2	33437.6		563.06	15093.2	12019.8
927.9	29085.7	34250.5		563.01	15041	12077.9
927.8	28969.9	34762.9		562.96	14497.6	11908.4
927.7	28662.2	33331.6		562.91	14339.4	11676
927.6	28603.4	33262		562.86	14331.2	11518.3
927.5	28178.9	32875.3		562.81	13814	11289.6
927.4	28354.8	32741		562.76	13812.6	11235.4
927.3	28563.5	33264.8		562.71	13443	11075.1
927.2	28278.4	31807.7		562.66	13671.2	11013.1
927.1	27253.3	32072.4		562.61	13326.9	10987.5
927	26799.6	32998		562.56	13397.3	10969.9
926.9	26890.6	32360.4		562.51	12827.7	10933.8
926.8	28082.7	33291		562.46	12949.4	10823.6
926.7	28348.5	31802.4		562.41	12924.2	10570
926.6	27421.4	32821.8		562.36	12462.4	10523
926.5	27521.8	32808.6		562.31	12778.2	10565.3
926.4	28393.6	32414.2		562.26	12962.3	10423.5
926.3	27324.4	31370.7		562.21	12484.6	10554.4
926.2	27622.9	31993		562.16	12074.7	10092.3
926.1	28411.3	32254.9		562.11	12455	10490.1
926	28336	32439.3		562.06	12203.1	10268.5
925.9	27414.1	31974.2		562.01	12222.5	9952.37
925.8	27966.5	32278		561.96	12003.8	10265.3
925.7	28063.4	32916		561.91	12118.1	10094.4
925.6	27521.6	32995		561.86	12102.8	10056.4
925.5	27042.8	32411.9		561.81	12268.3	10117.1
925.4	27462	31750.9		561.76	12097.4	10066.9
925.3	27018.7	31828.3		561.71	11742.6	9964.51
925.2	27220.8	31542.3		561.66	12017.4	10070.1
925.1	26996.3	31207.5		561.61	11912.7	10097.8
925	26914.2	32414.3		561.56	11599.6	9858.12
924.9	27158.5	32723.7		561.51	11360.6	9756.47
924.8	26953.7	32475.4		561.46	11572.6	9812.36
924.7	27498.4	31071.3		561.41	11822.4	9929.99
924.6	27117.7	31977.7		561.36	11866.5	9776.52
924.5	27556.1	31603.5		561.31	11717.2	9697.72
924.4	28023.1	31929.3		561.26	11330.6	9619.77
924.3	26487.9	31767		561.21	11468.9	9797.89
924.2	26297.1	31969.5		561.16	11789.2	9702.81
924.1	27688.2	32454.6		561.11	11251.9	9755.29
924	27012.8	32298.7		561.06	11316.9	9739.48
923.9	26994.3	31247		561.01	11332.9	9643.92
923.8	26842.5	31987.5		560.96	11208.8	9630.77
923.7	27216.4	32320		560.91	11320.5	9531.75
923.6	27650.5	32082		560.86	11660.9	9535.82
923.5	26908.5	32477.1		560.81	11402.3	9731.07
923.4	26588.8	32038.1		560.76	11293	9680
923.3	26903.4	31030.1		560.71	11168	9728.75
923.2	27395.5	31810.8		560.66	11149.3	9433.75
923.1	27018.3	32431.1		560.61	11029	9362.2
923	27777.2	32571		560.56	11065.7	9451.57
922.9	26453.7	32110.8		560.51	10963.3	9483.5
922.8	27303.2	32150.1		560.46	10985.8	9543.7
922.7	27588.1	31435.8		560.41	10883.6	9587.7
922.6	27153.3	31285.6		560.36	11243.2	9685.48
922.5	26986.1	31850.6		560.31	11172.3	9199.14
922.4	27661.7	31827.4		560.26	11412.9	9474.32
922.3	27459.8	31560.4		560.21	11162.6	9423.68
922.2	27298.5	32837		560.16	11252.1	9394.38
922.1	27326.5	31359.3		560.11	11160.3	9678.42
922	26569	31410.9		560.06	11038	9504.24
921.9	26737.7	31409.6		560.01	11000.6	9576.64
921.8	26491.5	31334.4		559.96	11022.2	9454.36
921.7	27067.3	31538.6		559.91	10925.9	9371.94
921.6	27456	31647.6		559.86	10837.3	9527.94
921.5	27617.3	30998.7		559.81	11084.1	9327.65
921.4	26879.5	32769.4		559.76	11119	9084.92
921.3	27283.8	32611.9		559.71	11053.1	9529.19
921.2	27814.9	31428.3		559.66	10957.4	9136.13
921.1	26652.5	31612.8		559.61	11004.7	9295
921	26842.5	31591		559.56	11086.8	9048.87
				559.51	11046.3	9350.96
				559.46	10964.9	9195.45
				559.41	10702.8	9202.81
				559.36	10817.1	8927.13
				559.31	10812	8984.33
				559.26	10897.1	9211.03
				559.21	11105.1	8974.42
				559.16	10880.9	9174.08
				559.11	10846.7	9319.23
				559.06	10820.2	9115.77
				559.01	10867.8	9163.65
				558.96	10465.1	9112.3
				558.91	10657.5	9105.11
				558.86	10954	9222.28
				558.81	10809.4	8963.23
				558.76	10628.8	9176.92
				558.71	10658.4	9092.98
				558.66	10803.5	9285.74
				558.61	10736.8	8989.86
				558.56	10335.3	9142.72
				558.51	10501.2	9110.03
				558.46	10638	9028.13
				558.41	10855	8925.74
				558.36	10796.1	8807.96
				558.31	10744.1	9025.78
				558.26	10592	9015.08
				558.21	10625.9	8734.77
				558.16	10307.5	8816.63
				558.11	10631.4	8874.05
				558.06	10276.2	8852.27
				558.01	10605.1	9245.44
				557.96	10278.9	8981.89
				557.91	10359.6	8862.42
				557.86	10477.5	8849.8
				557.81	10480.6	8876.36
				557.76	10418.4	8815.39
				557.71	10412.9	8639.02
				557.66	10287.2	8780.08
				557.61	10399.3	8887.39
				557.56	10124.7	8952.74
				557.51	10197.5	8791.38
				557.46	10242.7	8746.73
				557.41	10639.8	8394.9
				557.36	10219.6	8909.91
				557.31	10248.4	8936
				557.26	10341.1	8479.65
				557.21	10018.5	8678.39
				557.16	10306.8	8526.81
				557.11	10190.6	8603.05
				557.06	10127.4	8631.21
				557.01	10176	8576.41
				556.96	10163.2	8445.46
				556.91	10260.5	8556.82
				556.86	10082	8367.4
				556.81	9958.97	8492.55
				556.76	10189.3	8608.21
				556.71	9745.76	8735.33
				556.66	10104.1	8434.39
				556.61	9987.23	8687.88
				556.56	9979.9	8701.01
				556.51	9877.97	8671.52
				556.46	10193.3	8362.45
				556.41	10147.9	8686.01
				556.36	9996.61	8450.92
				556.31	9843.84	8823.03
				556.26	9743.65	8698.95
				556.21	9901.15	8367.08
				556.16	10199.8	8419
				556.11	9981.85	8487.49
				556.06	10026.4	8374.82
				556.01	9889.46	8581.17
				555.96	9897.85	8489.62
				555.91	9873.98	8666.53
				555.86	10235	8157.94
				555.81	10091.2	8497.03
				555.76	9907.04	8455.22
				555.71	9658.2	8334.92
				555.66	9778.43	8339.76
				555.61	9621.36	8358.36
				555.56	9924.71	8555.92
				555.51	9991.82	8179.53
				555.46	9478.57	8502.86
				555.41	9566.52	8427.52
				555.36	9766.98	8407.53
				555.31	10029.9	8741.33
				555.26	9778.57	8462.46
				555.21	9635.59	8439.78
				555.16	9786.35	8443.16
				555.11	9549.14	8421.8
				555.06	9572.12	8316.43
				555.01	9864.45	8403.75
				554.96	9819.12	8278
				554.91	9775.09	8303.41
				554.86	9674.1	8165.96
				554.81	9828.02	8295.71
				554.76	9700.03	8192.64
				554.71	9913.65	8344.08
				554.66	9840.44	8511.37
				554.61	9706.48	8316.61
				554.56	9894.9	8572.46

## Sheet: Figure S14
Cu 2p				Cu LMM				N 1s
binding energy/eV	Cu/CS-GDL	10min		binding energy/eV	Cu/CS-GDL	10min		binding energy/eV	Cu/CS-GDL	10min
971	46137.9	38882.3		584.56	15619.4	14599		411	5634.28	5918.32
970.9	46125.6	38555.8		584.51	15901.6	14330.6		410.95	5610.69	5982.67
970.8	46582.1	37448.6		584.46	15727.8	14133.5		410.9	5464.35	5895.33
970.7	45743.5	38776.9		584.41	15649.9	14502.2		410.85	5383.4	5857.87
970.6	45932.3	39164.5		584.36	15816.7	14280.9		410.8	5649.06	5842.73
970.5	44546.3	38776.1		584.31	15805.6	14339.7		410.75	5595.89	5978.01
970.4	44885.4	38408.2		584.26	15894.7	14394.3		410.7	5447.21	5954.01
970.3	44749.3	38971.9		584.21	15984.3	14294.2		410.65	5512.14	5959.42
970.2	44976.5	38111.9		584.16	15919.6	14538.1		410.6	5529.42	5938.5
970.1	46233.5	38312.8		584.11	15877.6	14185.7		410.55	5446.47	5792.99
970	44995.8	38344.9		584.06	16179.6	14115.4		410.5	5657.81	5863.27
969.9	45069.6	38280.4		584.01	15950.2	14141.1		410.45	5656.3	5892.32
969.8	44987.9	38462.3		583.96	15508.6	14680.5		410.4	5454.28	5925.84
969.7	46018.7	37653.5		583.91	15727.3	14393.5		410.35	5514.18	5838.77
969.6	45780.3	37877.1		583.86	15917	14750.3		410.3	5607.88	5970
969.5	45098.7	38662		583.81	15695.1	14330.6		410.25	5488.12	5855.24
969.4	45467.1	37606.2		583.76	16219	14446.9		410.2	5405.07	5667.9
969.3	46131.5	37687.1		583.71	15829.5	14156.1		410.15	5529.45	5892.01
969.2	45201.3	37427.3		583.66	15885.9	14160.4		410.1	5612.51	5840.84
969.1	46484.7	37219.4		583.61	15733	14261.4		410.05	5562.49	6066
969	46127.8	38256		583.56	15711.6	14111.1		410	5434.69	5983
968.9	45659.4	37630		583.51	15767.6	14366.9		409.95	5413.13	5963.24
968.8	45685.3	38485.7		583.46	15721.4	14282.1		409.9	5569.72	5993.08
968.7	46020.2	38344.1		583.41	15394	14275.8		409.85	5595.51	5987.14
968.6	45030.3	37827.6		583.36	15655.1	14465.2		409.8	5543.7	5992.42
968.5	45196.6	38132.2		583.31	15873	14323.1		409.75	5478.42	5969.8
968.4	44205.1	38405.1		583.26	15884.8	14130.4		409.7	5727.97	5753.91
968.3	45483.5	37443.7		583.21	15649.3	14194.9		409.65	5586.9	5846.86
968.2	45760.4	38168.4		583.16	16082.9	14355.1		409.6	5655.7	5790.91
968.1	45506.7	37957.1		583.11	15635	14157.5		409.55	5586.83	5905.69
968	45498.3	37228.6		583.06	15731.3	14153.8		409.5	5697.11	5987.45
967.9	45329.6	38363		583.01	15555.4	13947.1		409.45	5733.41	6016
967.8	44911.1	37827.2		582.96	15610.9	14082.7		409.4	5721.1	5954.34
967.7	46017.6	37608.1		582.91	15578.3	14119.1		409.35	5550.18	5939.19
967.6	45584.7	38178.1		582.86	15440.9	14012.7		409.3	5412.54	6031.8
967.5	45192.3	37461		582.81	15816.9	14468.8		409.25	5518.29	5916.8
967.4	44612.2	37131.3		582.76	15919.6	14130.6		409.2	5377.81	6054.66
967.3	43503.4	37000.5		582.71	15869.7	14125		409.15	5519.3	5949.23
967.2	45123.4	37921.4		582.66	16199.6	14089.8		409.1	5699.2	5995.29
967.1	44596.6	37614.7		582.61	15804	13994.3		409.05	5520.06	5784.91
967	44757.1	37149.5		582.56	15704.2	14244.7		409	5368.07	5996.49
966.9	44604.4	37657.9		582.51	15556.4	14376.2		408.95	5346.73	5971.38
966.8	44988.5	37702.5		582.46	15858.1	13937.2		408.9	5383.92	5994.16
966.7	44388.5	37207.1		582.41	15415.8	14064.7		408.85	5478.4	5897.13
966.6	45107	37276.8		582.36	15868	14236.6		408.8	5500.94	5906.02
966.5	45656.6	36822.9		582.31	15781.5	14487.5		408.75	5548.25	5881.32
966.4	44804.7	37100.2		582.26	15330.1	13745.9		408.7	5635.17	6059.87
966.3	44290.3	37838		582.21	15718.2	14140.5		408.65	5441.03	6076.05
966.2	43905.6	36491.2		582.16	15530.6	14434.5		408.6	5517.1	5884.45
966.1	45184.7	36523.5		582.11	15459.8	14479.1		408.55	5555.75	6060.65
966	43592.6	36977.6		582.06	15633.9	14311.2		408.5	5583.41	5937.68
965.9	44457.8	36496.1		582.01	15537.6	14040.9		408.45	5493.19	5932.7
965.8	45723.6	37120.7		581.96	15541.7	14166.4		408.4	5339.33	5918.02
965.7	46252	37873.4		581.91	15844.9	14206.9		408.35	5478.35	5874.45
965.6	44932.9	37792.9		581.86	15475.1	13918.4		408.3	5388.08	5830.91
965.5	45508.9	36864.4		581.81	15678.7	14202.2		408.25	5470	5995.32
965.4	45166.4	37867.8		581.76	15792.3	14259.5		408.2	5487.49	5825.82
965.3	45029.1	36787.1		581.71	15726.7	13958.8		408.15	5580.23	6029.15
965.2	44961.8	36992.1		581.66	15473.8	13791.6		408.1	5708.75	5937.56
965.1	44870.4	36483.8		581.61	15716.3	14081.9		408.05	5630.94	5841.36
965	44813.6	36179.6		581.56	15770.1	14070		408	5587.9	5907.16
964.9	45068	36197.6		581.51	15202.3	14253.2		407.95	5457.13	5927.57
964.8	44716.2	35933.8		581.46	15469.6	14099.3		407.9	5515.84	5984.38
964.7	44884.2	35226.8		581.41	15120.8	14011.4		407.85	5465.12	5926.32
964.6	44845.7	36435.4		581.36	15494.4	14183.7		407.8	5449.06	5810.66
964.5	45679.5	37256.4		581.31	15429.7	14054.7		407.75	5468.17	5985.37
964.4	44984.9	36189.8		581.26	15815.1	14060.4		407.7	5429.2	6060.85
964.3	45515.8	35695.9		581.21	15746.1	14057.7		407.65	5371.1	5983.68
964.2	44907.7	35819.8		581.16	15400.2	14321.8		407.6	5328.72	5907.41
964.1	44779.5	36621.5		581.11	15712.4	13834.7		407.55	5333.66	6056.88
964	45590.5	36312.6		581.06	15843.1	14214.3		407.5	5520.37	5851.39
963.9	45781.9	35689.4		581.01	15278.8	14389.7		407.45	5457.84	5886.59
963.8	44560.4	35276.8		580.96	15729.7	14232.6		407.4	5451.79	5907.3
963.7	44808.4	35893.4		580.91	15724.6	14452.7		407.35	5497.59	5966.87
963.6	45094	35477.7		580.86	15939.9	14041.3		407.3	5629.58	6083.19
963.5	44855.9	36978.3		580.81	15745.9	14223.1		407.25	5477.54	5925.32
963.4	44647.4	36261.1		580.76	15378.2	14554.9		407.2	5442.34	6041.96
963.3	44591.4	36119.1		580.71	15689.3	14356.5		407.15	5558.04	5804.85
963.2	44197.3	36189.9		580.66	15296.8	14406.9		407.1	5614.52	5985.72
963.1	45112.5	34926.6		580.61	15291.7	14346.3		407.05	5551.97	5952.59
963	44746.2	35497.6		580.56	15808.5	14010.7		407	5486.21	5883.18
962.9	45321.4	34953.4		580.51	15280.5	13917.5		406.95	5408.55	5870.35
962.8	44740.8	35774.1		580.46	15550.4	14197.4		406.9	5517.69	6055.32
962.7	44165.5	36475.2		580.41	15784.7	14329.2		406.85	5657.93	5952.24
962.6	45304.1	36632.7		580.36	15489.1	14168.6		406.8	5511.96	5886.48
962.5	43549.9	36301.6		580.31	15640.1	14117.4		406.75	5458.46	6012.39
962.4	42826.6	35854.7		580.26	15748.3	14105.5		406.7	5375.07	5954.21
962.3	44265.5	36532.6		580.21	15338.8	14384.5		406.65	5457.13	6052.49
962.2	42411.2	35503		580.16	15608	14239.2		406.6	5524.61	5938.51
962.1	43823	35306.1		580.11	15421.5	14199.6		406.55	5436.62	6037.94
962	44558.8	35476.3		580.06	15727.9	14473.3		406.5	5485.66	5835.24
961.9	43905.4	35093.2		580.01	15899.8	14309.1		406.45	5413.82	5849.94
961.8	43804.6	36403.1		579.96	15676.1	14425.6		406.4	5527.09	6001.19
961.7	43418.6	36779.6		579.91	15425.7	14411.8		406.35	5488.35	5836.92
961.6	43752.7	34846.6		579.86	15594.6	14073.6		406.3	5519.63	6047.5
961.5	43334.4	34209.2		579.81	15612.6	14382		406.25	5511.85	6013.29
961.4	42906.4	34623.3		579.76	15658.6	14205.1		406.2	5482.23	6086.72
961.3	42697.3	35123.7		579.71	15488.9	14128.9		406.15	5371.33	6009.98
961.2	42257.1	35697		579.66	15385.1	14148.8		406.1	5506.7	6029.85
961.1	42396.4	36714.2		579.61	15775.1	14208.2		406.05	5552.75	5999.47
961	43004.1	35474		579.56	15463.7	14073.5		406	5469.1	5799.66
960.9	43054.2	36287.7		579.51	15688.7	14418.5		405.95	5478.02	5795
960.8	42570.1	35550		579.46	15696.4	14487.9		405.9	5573.17	6045.77
960.7	41493.8	35882.5		579.41	15543.7	14559		405.85	5499.38	6048.33
960.6	41349	35653.8		579.36	15514.2	14017.9		405.8	5608.37	5859.39
960.5	42157.7	34907.6		579.31	15434.3	14252		405.75	5548.6	6021.11
960.4	42402.2	36319.8		579.26	15545.6	14369.6		405.7	5412.12	6010.06
960.3	43024.6	35835.4		579.21	15500.5	14267		405.65	5580.64	5990.78
960.2	42620.7	35243.2		579.16	15372	14535.6		405.6	5454.46	5849.11
960.1	41293.8	35544		579.11	15446.4	14682.1		405.55	5308.21	5893.04
960	42405.2	34399.6		579.06	15583.5	14145.7		405.5	5476.92	5876.05
959.9	41554	34483.9		579.01	15830.9	14173.8		405.45	5530.66	5992.44
959.8	42475.6	35127.3		578.96	15737	14048.2		405.4	5658.77	6049.18
959.7	41921.1	34914.1		578.91	15762.7	14156.1		405.35	5504.43	5999.66
959.6	42736.7	33836.2		578.86	15902.6	14219.9		405.3	5401.58	5992.05
959.5	43156	34975.5		578.81	15495.3	14220.1		405.25	5401.15	6060.67
959.4	42204.8	34045.9		578.76	15894.3	14025.4		405.2	5467.65	5990.67
959.3	42835.3	34425.6		578.71	15982.3	14324.2		405.15	5563.35	5974.49
959.2	42496.7	34392.6		578.66	16120.5	14376.5		405.1	5315.03	5900.62
959.1	42158.7	34352.9		578.61	15963.9	14326.6		405.05	5424.06	5994.31
959	41351.5	34272.6		578.56	15844	14392.3		405	5588.89	5975.68
958.9	41969.6	35104.7		578.51	15915.7	14453.4		404.95	5499.57	5974.9
958.8	43295.8	34543.6		578.46	15806	14206.5		404.9	5509.43	6046.09
958.7	41494.9	34678.2		578.41	15614.7	14129.5		404.85	5613.46	5982.39
958.6	42680.1	34953		578.36	15723.4	14464.6		404.8	5510.02	5938.67
958.5	42690.4	34947.4		578.31	16013.3	14573.9		404.75	5428.27	5832.34
958.4	42578.4	34845.9		578.26	15784.2	14495		404.7	5528.42	6036.57
958.3	42853.2	34527.7		578.21	15640.2	14293.4		404.65	5475.05	6097.27
958.2	42663.6	33636.6		578.16	15805.6	14546.8		404.6	5714.92	5948.57
958.1	41861.7	34334.8		578.11	15980.7	14366.2		404.55	5661.86	5884.32
958	42789.6	33810.9		578.06	15939.5	14060.2		404.5	5533.65	5772.32
957.9	42618.8	34530		578.01	15692.4	14143.3		404.45	5465.9	6099.64
957.8	43180.8	34976.8		577.96	15986.4	14144.2		404.4	5451.09	5990.1
957.7	42952.3	35330.3		577.91	16042.8	14227.8		404.35	5457.45	5880.79
957.6	42482.1	34556.7		577.86	15873.1	14097.3		404.3	5529.21	5950.47
957.5	42449.1	34274.4		577.81	15958.2	14607.6		404.25	5456.51	5998.96
957.4	42373.4	34737.7		577.76	16035.1	14105.9		404.2	5610.75	5988.23
957.3	42833.6	34814.2		577.71	15657.7	14451.6		404.15	5570.76	6178.67
957.2	41972.9	35254.4		577.66	16214.2	14532.3		404.1	5459.05	5991.87
957.1	42303.7	35156.8		577.61	15994.5	14536.4		404.05	5418.7	5947.96
957	42281.9	35203.7		577.56	16090.6	14589.7		404	5473.02	5901.67
956.9	42408.9	34594.7		577.51	15880.5	14411.6		403.95	5581.55	5983.83
956.8	41790.5	34096		577.46	15966.1	14629.7		403.9	5364.04	5959
956.7	42636.5	35786.7		577.41	15868.4	14648.5		403.85	5561.54	6056.58
956.6	42481.5	35901.7		577.36	15961.9	14441.3		403.8	5412.42	6024.6
956.5	42400.4	35265.8		577.31	15753.4	14568.3		403.75	5505.03	6114.15
956.4	43464.2	35491.9		577.26	15940.5	14944.3		403.7	5402.86	5962.26
956.3	43158.7	35321.5		577.21	16021.5	14879.6		403.65	5487.01	5835.03
956.2	43023.4	36389.9		577.16	15683.5	14701.7		403.6	5416.63	6006.56
956.1	42716.9	35405.7		577.11	15767.8	14819.7		403.55	5475.99	6060.76
956	42342.1	35215		577.06	15829.6	14574.6		403.5	5410.42	5977.84
955.9	42780.2	36058.9		577.01	16455.4	14984		403.45	5439.86	6058.22
955.8	42411.2	36455.9		576.96	16288.6	14782.2		403.4	5424.98	6072.54
955.7	43233.2	34822.2		576.91	15985	14908.6		403.35	5404.84	5966.1
955.6	43278.5	36523.7		576.86	15758.9	14771.6		403.3	5610.54	6077.81
955.5	43454.1	35672.4		576.81	16271.9	15053.1		403.25	5386.98	5938.49
955.4	42850.1	34936.4		576.76	16283.6	14779.2		403.2	5546.76	5946.41
955.3	42946.4	35033.5		576.71	16251.5	14711.3		403.15	5341.66	5925.25
955.2	43127.7	36059.1		576.66	16219.4	15071.3		403.1	5355.76	5930.98
955.1	42398.9	35577.6		576.61	16004.6	15128.7		403.05	5538.92	5945.13
955	42853.6	35646.1		576.56	16050.4	15409.3		403	5472.67	6055.79
954.9	43227.4	35652.1		576.51	15801.5	15141.7		402.95	5519.23	6009
954.8	42514.5	35432.2		576.46	15957.4	15214.8		402.9	5517.03	5929.94
954.7	43688.3	35693.3		576.41	16017.4	15111.1		402.85	5427.41	6047.74
954.6	43327.2	35756.3		576.36	16218.8	14856.7		402.8	5497.13	6076.97
954.5	43520.6	35818		576.31	16108.8	15143.9		402.75	5437.19	5895.56
954.4	42131.6	36086.1		576.26	16229.4	15111.7		402.7	5530.65	6009.67
954.3	41856.6	35247.4		576.21	16107	15421.3		402.65	5274.51	5946.87
954.2	42145.5	34988.8		576.16	15981.3	15253.2		402.6	5495.16	5901.14
954.1	42585.4	35501.3		576.11	16512	15059.8		402.55	5569.97	6013.79
954	42814.4	35718.6		576.06	15950	15443.1		402.5	5592.34	6193.99
953.9	42790.1	36234.8		576.01	16166.1	15080.9		402.45	5493.8	6123.95
953.8	43463.6	36772.6		575.96	16150.3	15052.1		402.4	5395.26	5986.6
953.7	43255.6	36630.2		575.91	15935.6	15222.5		402.35	5397.79	5991.08
953.6	44674.9	36851.4		575.86	16198.7	15334.5		402.3	5376.57	5974.71
953.5	43958.4	36667.9		575.81	16469.5	15591.7		402.25	5513.34	5969.2
953.4	43515.9	37319.7		575.76	16471.7	15576.4		402.2	5536.36	6083.05
953.3	43589.2	36425.5		575.71	16729	15116		402.15	5316.37	5981.67
953.2	43908.9	37477.4		575.66	16151.9	15028		402.1	5410.69	6061.87
953.1	44035.9	36779.6		575.61	16127.1	15632.4		402.05	5522.69	5950.77
953	43529.2	37450.7		575.56	16116.3	15920.7		402	5731.34	6018.68
952.9	44172.8	38001		575.51	15977.8	15577.9		401.95	5380.81	5968.62
952.8	43565.6	37963.4		575.46	16617.7	15568		401.9	5344.14	5870.2
952.7	45103.7	38320.9		575.41	16445.4	15571.5		401.85	5422.86	5939.3
952.6	46422.4	38589.4		575.36	16233	15684.3		401.8	5503.84	5966.71
952.5	47534	38349		575.31	16727.1	15492.4		401.75	5571.06	5961.74
952.4	46378.6	39257.4		575.26	16751.2	15619.9		401.7	5460.22	5975.79
952.3	47359.8	40636.3		575.21	16478.6	15409.4		401.65	5484.92	5977.26
952.2	49389.4	40853.8		575.16	16232.2	15413.7		401.6	5512.07	5983.62
952.1	49909.4	42191		575.11	16594.9	15808.4		401.55	5512.68	6044.77
952	50864	43182.9		575.06	16637.6	15677.6		401.5	5641.59	5916.06
951.9	53098.9	44109.6		575.01	16469.8	15634.8		401.45	5660.44	5892.76
951.8	53649.3	43993.8		574.96	16193.4	15624.3		401.4	5401.14	6026.49
951.7	58224.2	46000.2		574.91	16209.9	16149		401.35	5591.67	5879.55
951.6	59188.9	47926		574.86	16469.5	15805.6		401.3	5599.06	5949.04
951.5	61476.5	48481.7		574.81	16467.4	15972.4		401.25	5525.48	6012.67
951.4	63883.1	51360.7		574.76	16488.6	16314.9		401.2	5485.23	5900.83
951.3	66888.5	53605.2		574.71	16942.4	15877.1		401.15	5560.44	6068.64
951.2	69828.1	54985.4		574.66	16994.8	15902.3		401.1	5625.22	5955.73
951.1	73072.5	57776.9		574.61	16710	16200.4		401.05	5612.02	5941.31
951	74404.7	58764.7		574.56	16870.1	15907.2		401	5608.58	5993.4
950.9	76503.5	60818.9		574.51	16812.2	15984.3		400.95	5483.99	5945.41
950.8	76590.4	62296.1		574.46	16745.5	15741.5		400.9	5704.89	5834.98
950.7	75323.1	62764.5		574.41	16949	16255.8		400.85	5751.31	5963.94
950.6	74419.4	63879.1		574.36	16776.5	16375.3		400.8	5827.97	5884.52
950.5	73202.2	65735		574.31	16866.9	16187.6		400.75	5935.55	5884.1
950.4	69783.6	65542.8		574.26	17226.3	15991.8		400.7	5873.11	5857.23
950.3	65960.3	63716.9		574.21	17022.2	16171.4		400.65	5911.9	5905.38
950.2	62866.5	61644.9		574.16	17158.4	16403.1		400.6	5865.72	6129.18
950.1	58806.1	59078		574.11	17114.8	16479.6		400.55	6067.12	5987.32
950	56994.6	56230.4		574.06	17178.5	16078.6		400.5	5997.64	6086.17
949.9	52491.5	53666.6		574.01	17173	16135.5		400.45	6163.99	6041.29
949.8	52005.1	50377.4		573.96	16782.2	16362.2		400.4	6078.82	6047.57
949.7	50135.6	49596.4		573.91	16915.3	16525.4		400.35	6369.76	6123.7
949.6	48816.6	46907.2		573.86	17234.7	16123.4		400.3	6267.07	6177.06
949.5	46787	45356.6		573.81	16866.8	16255		400.25	6296.16	6095.49
949.4	47035.1	43346.2		573.76	17033.1	16324.2		400.2	6468.21	6029.96
949.3	45289.1	40405.4		573.71	17052.6	16397.8		400.15	6488.11	5980.99
949.2	44710.7	40558.9		573.66	16828.1	16703.7		400.1	6539.62	6130.32
949.1	43833	38913		573.61	17229.7	16519.6		400.05	6618.91	6116.66
949	43338.4	38319.9		573.56	17083.9	16087.6		400	6565.01	6144.65
948.9	42712.1	38063.7		573.51	17410.2	16557.5		399.95	6733.87	6190.63
948.8	42373.4	36777.4		573.46	17831.3	16766.1		399.9	6727.44	6243.51
948.7	41865	37208		573.41	17327.3	16470.4		399.85	6849.64	6098.62
948.6	41683.5	36671		573.36	17079.5	16173.8		399.8	6924.07	6245.7
948.5	40867.9	35540.8		573.31	17196	16220.5		399.75	6925.78	6156.06
948.4	42188.5	35785.6		573.26	17086	16494.2		399.7	7040.07	6319.51
948.3	41303.7	35227.7		573.21	17654.3	16352.9		399.65	7236.35	6238.8
948.2	40177.8	34807.9		573.16	17693.6	16371.5		399.6	7098.67	6339.15
948.1	40953.2	34194.3		573.11	17598.4	16365		399.55	7164.8	6354.4
948	39859.2	34559		573.06	17304.5	16791.1		399.5	7314.64	6562.66
947.9	40433.6	34934.1		573.01	17820	16311.5		399.45	7407.16	6785.26
947.8	39591.1	34417.6		572.96	17913.4	16338.5		399.4	7274.05	6649.68
947.7	39727	33434.7		572.91	17681.7	16203.7		399.35	7599.85	6402.49
947.6	39519.5	34133.8		572.86	17444.7	16337		399.3	7610.1	6630.61
947.5	39611.2	34428.9		572.81	17602.5	16235.8		399.25	7770.71	6839.5
947.4	39435.4	33685.3		572.76	17840.9	16212.1		399.2	7377.23	6645.23
947.3	39532	33282.5		572.71	17425.2	16369.2		399.15	7501.53	6838.58
947.2	39531.9	33084.3		572.66	17603.1	16152.6		399.1	7290.36	6838.88
947.1	39834.2	32973.4		572.61	18125.2	16181.9		399.05	7530.92	6917.4
947	39271.6	33675.8		572.56	17778.1	15989.4		399	7578.63	6963.12
946.9	39078	32924.1		572.51	17980.8	16321.3		398.95	7445.73	6872.62
946.8	38877.2	33089.1		572.46	18269.1	16355		398.9	7486.83	6812.23
946.7	39655.6	32455.4		572.41	18275.8	16652.3		398.85	7360.33	6855.62
946.6	39664.8	32732.4		572.36	17932.4	16196.7		398.8	7385.71	6921.84
946.5	39245	32819.1		572.31	18190.3	16286.9		398.75	7375.21	7010.44
946.4	38966.9	33175.4		572.26	17820.2	16173.5		398.7	7138.98	6786.26
946.3	39160.3	32665		572.21	18248.2	15961.1		398.65	7212.67	6806.1
946.2	39162.4	31864.7		572.16	17909.9	16143		398.6	7151.36	6785.67
946.1	38278.7	32211.2		572.11	18028.8	16411.2		398.55	7224.79	6916.85
946	38795.4	32090.2		572.06	17735.9	16410.8		398.5	6995.77	6773.33
945.9	38769.8	31802.9		572.01	18059.5	16540.8		398.45	6945.53	6916.31
945.8	39767.6	32681.9		571.96	18168.4	16432.6		398.4	7005.95	6653.86
945.7	38430.5	31565.7		571.91	18450.1	16762.2		398.35	6700.24	6682.28
945.6	38205.8	31746.7		571.86	18201.1	16968.4		398.3	6773.49	6623.4
945.5	39270.6	31815.3		571.81	18898.8	16995.1		398.25	6585.06	6690.75
945.4	39938	31624.9		571.76	18669	16770.6		398.2	6334.39	6720.76
945.3	38781.6	32240.2		571.71	18690.7	16818.3		398.15	6550.52	6644.06
945.2	39042.8	32073.9		571.66	18545.2	16792.6		398.1	6371.48	6473.81
945.1	40057.8	32260.4		571.61	18455.1	16767.6		398.05	6294.21	6546.2
945	40888.8	32520.6		571.56	18580.6	17352.9		398	6307.11	6466.81
944.9	40193.6	31300.9		571.51	18793.5	17463.2		397.95	6328.27	6469.59
944.8	38747	31362.2		571.46	18918.2	17698		397.9	6158.65	6337.46
944.7	38329.2	31368.8		571.41	18903.3	17679.1		397.85	6198.62	6205.73
944.6	38910.3	31443.6		571.36	18809.4	17288.6		397.8	6258.76	6199.95
944.5	38736.3	31617.8		571.31	18808	17582.1		397.75	6158.56	6133.93
944.4	38622.8	30719.5		571.26	18954	17827.1		397.7	5907.18	6067.9
944.3	39099.8	30658.5		571.21	18852	18307.3		397.65	6013.02	6184.82
944.2	38585.8	30875.4		571.16	19170.8	17764.4		397.6	5930.41	6144.27
944.1	37621.9	30829.8		571.11	19569	18432.9		397.55	5858.9	6015.94
944	37580	31029.4		571.06	19167.3	18317.5		397.5	5854.59	6010.44
943.9	38261.6	31312.5		571.01	18830.8	18501.3		397.45	5774.74	6019.76
943.8	38681.5	30404.8		570.96	19102.2	18962.9		397.4	5711.5	5961.92
943.7	37988.5	31157.5		570.91	19269	18772		397.35	5731.48	6072.74
943.6	37651.9	31029.8		570.86	19110.1	19151.3		397.3	5602.69	6151.97
943.5	37598.7	30547.9		570.81	19311.7	19607.4		397.25	5666.17	6068.49
943.4	38319.9	31099		570.76	19623	19801		397.2	5698.14	6010.81
943.3	37176.8	30905.4		570.71	19470.7	19878.2		397.15	5741.17	6051.88
943.2	37135.1	30568.9		570.66	19187.7	20572.2		397.1	5544.31	5948.72
943.1	37179.7	30846.1		570.61	19652.4	20985.3		397.05	5719.65	5959.48
943	36948.1	30071.3		570.56	19602.4	21395.8		397	5519.82	6112.5
942.9	36847.6	30022.6		570.51	19174.4	22044.5		396.95	5703.47	6021.67
942.8	36110.5	29990.9		570.46	19538.6	22019.4		396.9	5747.67	6053.78
942.7	37887.9	30662.2		570.41	19918.6	22260.5		396.85	5469.11	5841.12
942.6	37380.5	30806.7		570.36	19881.8	22764.5		396.8	5496.43	5819.31
942.5	37071.9	30731		570.31	19845.3	23289		396.75	5594.35	5989.57
942.4	36777.5	29539.1		570.26	19952.3	23685		396.7	5578.32	5989.54
942.3	35812.9	30351		570.21	19991.6	24134.6		396.65	5521.44	5926.49
942.2	35255.7	29629.1		570.16	19996.4	24678.4		396.6	5460.99	5874.01
942.1	35517.2	29622.3		570.11	19882.8	25239.9		396.55	5630.32	6102.74
942	35887.3	29689		570.06	20152.7	25249.1		396.5	5543.35	5963.47
941.9	36389.5	28949.3		570.01	20570.5	25520.8		396.45	5585.94	6017.77
941.8	35927.5	28651.4		569.96	20267.3	25781.8		396.4	5583.66	5964.84
941.7	35783.8	28921.7		569.91	20652	26425.5		396.35	5439.15	6078.48
941.6	36398.2	29779.7		569.86	20383.9	26553.8		396.3	5424.72	6010.33
941.5	34960.6	28705.8		569.81	20740.4	26244.5		396.25	5503.86	5949.95
941.4	34864.6	29561.5		569.76	21371.2	26884.1		396.2	5461.64	5804.62
941.3	36034.2	28622.2		569.71	20714.7	27197.6		396.15	5576.03	5754.83
941.2	35619.9	28587.7		569.66	20761.5	26813.4		396.1	5459.04	5823.26
941.1	34737.6	27898.8		569.61	21178.1	27056.8		396.05	5444.25	5995.04
941	34876.5	28187.2		569.56	21645.7	27032.3		396	5252.13	5905.6
940.9	34911.7	28654.9		569.51	21547.4	27060		395.95	5339.68	5971.45
940.8	34964.6	28342		569.46	21763.1	26360.7		395.9	5394.08	6018.51
940.7	34132.5	28942.8		569.41	22177.4	26508.8		395.85	5527.65	5942.26
940.6	34405	28374.4		569.36	22651.3	26382.2		395.8	5472.32	5907.89
940.5	34225.8	28454.3		569.31	22690.9	25562.8		395.75	5502.96	6048.5
940.4	33622	28542.5		569.26	23064	25070.5		395.7	5565.2	5984.08
940.3	33789	27698.8		569.21	23435.8	24406.3		395.65	5452.25	5962.84
940.2	33295.1	27759.8		569.16	23258.6	24084.4		395.6	5405.54	6031.6
940.1	33932.5	28170.1		569.11	23529.8	24503.5		395.55	5409.68	6042.84
940	34181.3	28009.3		569.06	23986.4	23657.6		395.5	5509.13	5860.44
939.9	33821.6	27531.4		569.01	24018	23582.3		395.45	5345.24	5980.08
939.8	33909.3	27750.1		568.96	24062	22856.3		395.4	5394.66	5904.51
939.7	33261.7	27800.6		568.91	24307.2	22439.6		395.35	5448.15	6021.11
939.6	33567.4	27859.9		568.86	24158.2	21804.8		395.3	5348.44	5786.14
939.5	33155.1	27088.2		568.81	23986.5	21212.2		395.25	5404.52	5895.72
939.4	32992.4	26918.8		568.76	23774.5	21335.7		395.2	5521.82	5894.13
939.3	33330.9	27211.5		568.71	24356.1	20941.8		395.15	5506.58	5931.03
939.2	33114.8	27754.8		568.66	24238.8	20779.4		395.1	5496.27	5836.32
939.1	33737.2	26820.9		568.61	24234.6	20052.5		395.05	5573.79	5894.3
939	34030.2	26572.9		568.56	24460.4	19895.4		395	5516.75	5890
938.9	33337.4	27119.6		568.51	24489.4	19447.9		394.95	5444.78	5913.64
938.8	33043.5	27002		568.46	24498.9	19287.5		394.9	5307.4	5890.19
938.7	33631.1	26754		568.41	24222.9	19137.9		394.85	5392.5	5838.2
938.6	33189.2	25980.5		568.36	24352.9	19203.4		394.8	5476.79	5941.67
938.5	33101.2	26251.2		568.31	24257.3	18423.5		394.75	5394.62	5899.56
938.4	33400.4	26776		568.26	23966.1	18161.8		394.7	5398.19	5867.03
938.3	33553.5	26474.8		568.21	23360.6	18260.7		394.65	5548.35	5963.23
938.2	33336.6	27524.4		568.16	23313.1	17982.5		394.6	5473.75	5943.85
938.1	33181.9	26359.4		568.11	23597	17845		394.55	5405.72	5805.08
938	33401.9	26770		568.06	23309.9	17477.4		394.5	5461.86	5846.08
937.9	33404.3	27544.3		568.01	23296.7	17305.3		394.45	5497.83	5894.62
937.8	34194.1	26711.4		567.96	22696.3	16892.3		394.4	5392.11	5870.59
937.7	33435.7	26024.3		567.91	22745.9	17312.9		394.35	5460.01	5914.33
937.6	33460.9	26799.1		567.86	22503.6	17182.8		394.3	5366.56	5861.23
937.5	32702.6	26469.1		567.81	22544.1	17217.2		394.25	5228.14	5891.54
937.4	33635.2	27375		567.76	21936.9	16575.1		394.2	5293.43	5794.82
937.3	35431.9	26457.8		567.71	22046.2	16704.2		394.15	5635.26	5869.76
937.2	34549.1	27141.5		567.66	22440.7	16604.6		394.1	5505.06	5886.94
937.1	33966	26491.7		567.61	22555.1	16589.5		394.05	5352.5	5940.23
937	32710.7	26441.4		567.56	22061.8	16368.5		394	5542.85	5954.59
936.9	33804.8	26525.7		567.51	21992.7	16429.9		393.95	5701.3	5869.03
936.8	34169.4	26030.4		567.46	22004.4	16714.6		393.9	5444.16	5846.25
936.7	34431.3	25852.3		567.41	22216.9	16592.1		393.85	5436.72	6035.51
936.6	33329.6	26250.2		567.36	22111.7	16342.8		393.8	5582.6	5958.36
936.5	34000.1	26026.6		567.31	22268.1	16221.3		393.75	5568.69	5837.32
936.4	33892.9	26154.7		567.26	22070.7	16279.8		393.7	5361.55	5917.24
936.3	33291.3	27340.1		567.21	22314.3	16043.2		393.65	5379.46	5936.93
936.2	33681.9	26872.7		567.16	22199.7	16091.5		393.6	5576.19	6032.54
936.1	33380.3	26146		567.11	22881.7	15993.1		393.55	5469.42	6191.25
936	33228.3	26393.8		567.06	22723.4	15709.2		393.5	5334.81	6052.8
935.9	33430.1	26396.2		567.01	23029.1	15379.3		393.45	5255.12	5933.69
935.8	34034.1	25822.9		566.96	23483.1	15518		393.4	5356.21	5916.05
935.7	33368	26803.9		566.91	23510.3	15824.2		393.35	5449.95	5950.7
935.6	33983.5	26852		566.86	23966.5	15944.4		393.3	5327.57	5983.61
935.5	34701.4	26616.5		566.81	24701.9	15581.3		393.25	5565.71	5941.29
935.4	34224.2	27219.9		566.76	24866.2	15477.8		393.2	5418.46	6035.44
935.3	33120.5	27326.1		566.71	25260.6	15398.4		393.15	5506.79	5911.33
935.2	34260.8	26413.5		566.66	25386.6	15258.4		393.1	5410.54	6011.36
935.1	33552.9	26334.9		566.61	25788.5	15407.1		393.05	5559.6	6078.49
935	33671	26844		566.56	25726.1	15078.6		393	5408.95	5995.26
934.9	33742.6	26946		566.51	25828.2	14819.4		392.95	5498.28	5919.25
934.8	33156.5	27549.4		566.46	26171.6	14857.1		392.9	5378.23	5824.62
934.7	33082.5	26961.2		566.41	26339.5	14749.3		392.85	5384.82	5944.32
934.6	33812.9	27759.7		566.36	26303.9	14227.9		392.8	5355.24	6004.11
934.5	33383.6	27763.3		566.31	26307.7	14010.2		392.75	5466.07	5924.66
934.4	33640.7	27568.4		566.26	25536.1	13849.6		392.7	5410.84	5817.76
934.3	33622	28095.3		566.21	25565.7	13419.7		392.65	5396.16	5971.54
934.2	33590.1	27873		566.16	25165.9	13782.2		392.6	5486.33	6014.63
934.1	34096.7	27470.8		566.11	24454.4	13516.9		392.55	5254.71	5972.81
934	33999.5	27657.5		566.06	24146.2	13484.3		392.5	5342.85	5898.19
933.9	33246.5	27443.2		566.01	23681.5	13635.3		392.45	5320.95	5788.17
933.8	34156.5	27842		565.96	22607.6	13301.1		392.4	5458.35	5997.37
933.7	34016.3	28105.3		565.91	21852.3	12819.3		392.35	5435.58	5839.07
933.6	33971.9	28061.7		565.86	21584.9	12824		392.3	5397.22	5975.7
933.5	33908.5	28094.3		565.81	20561.3	12721.9		392.25	5513.39	5980.6
933.4	33644	28160.6		565.76	20069.9	12648.9		392.2	5438.35	5939.06
933.3	34431.3	27700.3		565.71	19748.1	12478.3		392.15	5474.46	5911.03
933.2	34856	28109.1		565.66	19147.3	12250.4		392.1	5539.88	5910.98
933.1	35588.4	28776.8		565.61	18895.9	11942.6		392.05	5414.14	5956.54
933	34958.8	29397.3		565.56	18633.4	11953.8		392	5437.99	5913.89
932.9	34337.1	29209.3		565.51	17952.6	12251.2		391.95	5287.93	5898.05
932.8	34669.3	29739.5		565.46	18298.2	11888.8		391.9	5347.62	5862.85
932.7	36839.7	30135.2		565.41	17913.4	11757.4		391.85	5482.2	5957.32
932.6	37661.2	31420		565.36	17446.6	11733		391.8	5469.2	6123.19
932.5	38139.8	32485.4		565.31	17021.8	11538		391.75	5271.8	6084.84
932.4	39478.7	34547.1		565.26	16868.7	11450.8		391.7	5404.67	5951.24
932.3	40425.8	36292.6		565.21	16303.7	11896.6		391.65	5496.75	6026.66
932.2	43793.2	37317.5		565.16	16288.2	11576.8		391.6	5461.59	5950.99
932.1	47422.5	40699.2		565.11	16237.8	11521.8		391.55	5360.25	5782.03
932	50120.2	42306.4		565.06	15517.8	11123.2		391.5	5513.64	5920.91
931.9	55066.1	46339.3		565.01	15613.9	11153.4		391.45	5469.49	5968.53
931.8	60936.3	50500.9		564.96	15615.7	11271.6		391.4	5494.82	5941.94
931.7	69200.3	55498.1		564.91	15234.4	11269.6		391.35	5389.25	5913.61
931.6	77559.6	59879.1		564.86	14913.7	11062.5		391.3	5316.61	6055.21
931.5	87195.3	66063.1		564.81	14885.1	11118		391.25	5397.83	5907.72
931.4	99065.5	71709.7		564.76	14533.4	10876.4		391.2	5382.16	5911.95
931.3	110004	78679.5		564.71	14647.5	10890.3		391.15	5408.59	6001.37
931.2	119226	86048.3		564.66	14497.1	10850.4		391.1	5361.74	6022.16
931.1	125090	91308.1		564.61	14286.9	10789		391.05	5457.4	6016.79
931	130342	96889.3		564.56	14118.9	10609.5		391	5387.7	5921.54
930.9	128007	101376		564.51	13724.9	10630.9
930.8	123943	102985		564.46	14121.2	10837.5
930.7	112726	105240		564.41	13669.5	11114.2
930.6	101007	103157		564.36	13918.5	10690.3
930.5	89993.4	98792.1		564.31	13784.6	10725.5
930.4	77193.8	92348.8		564.26	13724.1	10860.7
930.3	67583	84991.3		564.21	13482.9	10889.2
930.2	58591.2	75334.4		564.16	13909.2	10920.5
930.1	53043.3	67351.7		564.11	13861.1	10657.7
930	47821.6	58395		564.06	13793.8	11074.1
929.9	43820.2	52373.4		564.01	13669.6	10769.8
929.8	41277.6	46401.2		563.96	14048	10836.9
929.7	38305.4	41608.2		563.91	14385.4	10716.7
929.6	35739.6	36867.8		563.86	13935.2	10676
929.5	34605.3	35302.3		563.81	14133.8	10671.8
929.4	33438.2	33238.6		563.76	14170.8	10773.8
929.3	32380	30806.6		563.71	14093.2	10793.8
929.2	32467.3	30045.5		563.66	14439.8	10623.5
929.1	31211	28966.5		563.61	14028.3	10755.9
929	31441.3	28647.1		563.56	14063.5	10975.2
928.9	30638.3	27778.8		563.51	13971.3	10823.7
928.8	30461.4	27245.8		563.46	13534.1	10514.4
928.7	29970	26268.9		563.41	13410.1	10478.5
928.6	30173.2	26500.5		563.36	13331.6	10606.7
928.5	29642.2	26082.5		563.31	13335.1	10033.1
928.4	29285.1	25754.5		563.26	12842	10732.7
928.3	28763	26454.6		563.21	12760.2	10980.9
928.2	30022.9	25067.5		563.16	12651	11115.7
928.1	28927.7	25160		563.11	12697.5	10741.1
928	28707.3	24922.5		563.06	13036.8	10634.1
927.9	28751.7	25613.4		563.01	12126.3	10551.7
927.8	27873	24976.5		562.96	12086.6	10499.2
927.7	28704	24492.4		562.91	11887	10456.5
927.6	28971.2	24625.5		562.86	11714.6	10501.7
927.5	28595.3	24360.2		562.81	11565.2	10451.5
927.4	27959.5	24521.4		562.76	11263	10587.1
927.3	27920.4	24808.8		562.71	11459	10433.3
927.2	27494.7	23783.5		562.66	11370.1	10370.5
927.1	28235.2	24468		562.61	11408.4	10237.3
927	28301.7	24445.3		562.56	11087.4	10233.5
926.9	28350.2	24868.3		562.51	11079.3	10549.7
926.8	28508	24481		562.46	11043.8	10653.6
926.7	28734.5	24421.9		562.41	10938.8	10330.2
926.6	28552.1	24952.1		562.36	10673.4	10126.1
926.5	28008.5	24128.8		562.31	10304.8	10283.6
926.4	27800.6	24263.8		562.26	10172.8	10210.7
926.3	28271.3	23674.8		562.21	10422	10094.7
926.2	27598.8	24310.3		562.16	10603.4	9770.72
926.1	27651	24166.2		562.11	10515	9996.32
926	27059.9	24216.7		562.06	10196.5	9845.52
925.9	27627.4	24117.9		562.01	10219.7	9647.47
925.8	27006.7	23781.3		561.96	10337	9876.18
925.7	27351.1	23934.7		561.91	10078.2	9995.42
925.6	27204.7	23662.6		561.86	10092.5	9608.82
925.5	26961.8	23165.7		561.81	10068.2	9664.71
925.4	27503.2	22553.7		561.76	10075.2	9664.52
925.3	27361.7	23357.9		561.71	9994.11	9749.75
925.2	27408.1	23971.1		561.66	10017.5	9874.82
925.1	27677.4	24435		561.61	9965.15	9584.8
925	27957.7	24081.8		561.56	9823.74	9448.84
924.9	27073.2	23488.2		561.51	9856.32	9652.11
924.8	27645.6	24250		561.46	9850.47	9431.26
924.7	28440.7	24339.2		561.41	9554.76	9551.29
924.6	27369	23507.1		561.36	9566.07	9468.13
924.5	27879.1	23364.5		561.31	9454	9376.62
924.4	27430.3	23619.2		561.26	9565.75	9378.06
924.3	27452.6	24309.3		561.21	9815.52	9418.03
924.2	27585.3	23591.9		561.16	10028.6	9399.89
924.1	28188.1	24260.6		561.11	9847.85	9236.09
924	27306.7	23589.9		561.06	9845.79	9232.05
923.9	27246.9	23965.1		561.01	9695.99	9457.86
923.8	27281	23522.3		560.96	9483.91	9530.68
923.7	27673.3	23247.2		560.91	9837.88	9070.29
923.6	27656.6	23701.5		560.86	9685.7	9413.4
923.5	28764.1	23615.4		560.81	9670.74	9116.07
923.4	27500.3	24032.6		560.76	9199.22	9108.12
923.3	27381.4	23520.3		560.71	9297.55	9485.47
923.2	27315.2	22550.5		560.66	9620.64	9342.96
923.1	27055.3	22781.6		560.61	9568.14	9436.91
923	27732.1	23673.2		560.56	9750.93	9067.09
922.9	27468.9	23442.1		560.51	9861.3	9064.19
922.8	27948.9	23646.8		560.46	9670.72	9416.69
922.7	27968.2	23524.8		560.41	9212.38	9122.6
922.6	28110	24300.7		560.36	9471.46	8906.5
922.5	27723.7	23468.3		560.31	9645.12	9131.67
922.4	27283.7	23068.9		560.26	9566.9	9129.61
922.3	27581.8	23664.6		560.21	9567.98	9040.46
922.2	27246.3	24081.9		560.16	9293.46	9148.92
922.1	26863	23761.9		560.11	9120.86	9294.62
922	28929.4	23789.9		560.06	9322.72	9228.56
921.9	28612	22971		560.01	9470.7	9362.9
921.8	27903.3	23278.8		559.96	9265.26	9152.63
921.7	27393.1	23567.8		559.91	9550.11	9085.89
921.6	28205.5	23445.5		559.86	9214.33	9057.5
921.5	27490.7	23283.9		559.81	9341.94	9058.03
921.4	27687.5	23624		559.76	9388.99	9139.92
921.3	27910.7	22978.5		559.71	9235.71	8797.22
921.2	28381.1	23421		559.66	9295.4	8816.67
921.1	27191.4	23974.7		559.61	9349.56	9128.8
921	27224.4	23562.7		559.56	9048.17	8876.54
				559.51	9012.02	8790.43
				559.46	9487.58	9168.64
				559.41	9363.19	9051.44
				559.36	9307.36	9087.25
				559.31	9249.56	8991.46
				559.26	9541.99	9027.29
				559.21	9155.44	9367.75
				559.16	9174.26	9047.19
				559.11	9196.5	9088.61
				559.06	9274.88	8802.89
				559.01	9033.83	8975.39
				558.96	9064.87	8684.39
				558.91	8914.99	8886.39
				558.86	9160.28	8736.01
				558.81	9112.22	8956.44
				558.76	9162.22	8955.21
				558.71	9168.43	8915.37
				558.66	9123.33	9085.31
				558.61	9134.22	8886.19
				558.56	9017.26	8800.45
				558.51	8917.2	8951.91
				558.46	8800.86	9031.03
				558.41	9004.87	8838.04
				558.36	9038.98	8838.66
				558.31	9171.68	8372.75
				558.26	8954.57	8684.35
				558.21	9267.11	8729.94
				558.16	8950.42	8756.98
				558.11	9162.81	8615.82
				558.06	8935.93	8851.1
				558.01	8935.05	8634.3
				557.96	8920.75	8978.69
				557.91	8929.44	8782.84
				557.86	8812	8585.49
				557.81	8718.18	8903.05
				557.76	8955.46	8938.92
				557.71	8915.36	8872.08
				557.66	8815.09	8913.13
				557.61	8980.72	8875.6
				557.56	8830.43	8781.53
				557.51	8572.2	9251.29
				557.46	8783.19	8874.26
				557.41	9091.94	8788
				557.36	8757.18	8770.21
				557.31	8685.33	8924.2
				557.26	8789.85	8829.29
				557.21	8680.35	8676.41
				557.16	8725.62	8480.05
				557.11	8437.38	8430.77
				557.06	8651.71	8585.79
				557.01	8646.67	8671.23
				556.96	8834.46	8716.77
				556.91	8683.3	8685.33
				556.86	8669.08	8950.22
				556.81	8718.39	8787.7
				556.76	8593.53	8841.38
				556.71	8642.99	8882.71
				556.66	8880.11	8862.06
				556.61	8648.91	8702.94
				556.56	8460.6	8630.51
				556.51	8579.12	8777.65
				556.46	8639.71	8845.69
				556.41	8527.68	8676.34
				556.36	8444.57	8884.82
				556.31	8631.27	8658.42
				556.26	8928.3	8779.57
				556.21	8400.93	8912.91
				556.16	8359.88	8636.62
				556.11	8365.33	9105.9
				556.06	8456.13	8760.03
				556.01	8491.46	8831.49
				555.96	8637.73	8900.23
				555.91	8544.74	8997.83
				555.86	8341.9	8839.73
				555.81	8471.2	8921.36
				555.76	8392.67	8855.96
				555.71	8442.68	8771.88
				555.66	8399.43	8852.87
				555.61	8552.16	8728.13
				555.56	8467.31	9197.95
				555.51	8439.14	8985.27
				555.46	8480.77	8681.75
				555.41	8316.73	9045.51
				555.36	8414.27	8889.88
				555.31	8266.83	8868.77
				555.26	8390.1	8728.98
				555.21	8253.49	8853.13
				555.16	8491.86	8885.33
				555.11	8483.61	8844.1
				555.06	8368.04	8914
				555.01	8125.16	8859.85
				554.96	8355.95	8765.89
				554.91	8445.96	8734.99
				554.86	8096.05	8598.98
				554.81	8245.96	8567.53
				554.76	8159.8	8963.82
				554.71	8142.54	8895.14
				554.66	8046.77	8728.26
				554.61	8203.54	9008.68
				554.56	8283.38	9112.85

## Sheet: Figure S18
Cu 2p				Cu LMM				N 1s
binding energy/eV	De-Cu-GDL	10min		binding energy/eV	De-Cu-GDL	10min		binding energy/eV	De-Cu-GDL	10min
971	48331.1	37582.5		584.56	17174.4	17450.3		411	4542.82	4580.1
970.9	47312.9	39099.4		584.51	17219	17501.3		410.95	4641.18	4543.87
970.8	47527.5	38379.7		584.46	17277.3	17280.3		410.9	4415.99	4536.65
970.7	48227.9	38724.3		584.41	17799.6	17414.6		410.85	4589.67	4605.1
970.6	48430.4	38663.5		584.36	17378.4	17486.4		410.8	4621.07	4554.05
970.5	48675.9	38401.6		584.31	17205.7	17898.1		410.75	4534.03	4509.86
970.4	48880.4	39084.1		584.26	17153.1	17243.5		410.7	4542.71	4503.84
970.3	48817.3	39023.1		584.21	16762.2	17633		410.65	4570.77	4506.69
970.2	49582.3	38381.6		584.16	16964.5	17645.9		410.6	4517.83	4543.3
970.1	48393.9	38805.1		584.11	16929.2	17339.8		410.55	4625.09	4347.39
970	47889.5	38786.2		584.06	17311.5	17516.5		410.5	4587.5	4392.36
969.9	47901.5	38560.9		584.01	17013.9	17561.5		410.45	4408.26	4511.54
969.8	47961.7	38807.5		583.96	17219.7	17250		410.4	4617.68	4451.63
969.7	47027.4	38009.2		583.91	17140.9	17592.3		410.35	4762.2	4509.3
969.6	47364.9	38439.2		583.86	17339.9	17253		410.3	4737.01	4435.82
969.5	47030	39073.9		583.81	17297.2	17213.9		410.25	4659.37	4447.44
969.4	48228.8	38945.2		583.76	16943.6	17541.6		410.2	4537.88	4624.49
969.3	47981.1	38878.6		583.71	16893.8	17335.8		410.15	4633.87	4637.76
969.2	47444.2	38739.7		583.66	17127.1	17410		410.1	4555.33	4518.68
969.1	47877.3	39342.5		583.61	17388.2	17194.8		410.05	4729.56	4549.1
969	47840.9	37490.6		583.56	17177.8	16777.7		410	4588.06	4532.82
968.9	47547.5	37393.1		583.51	17199.6	17186.1		409.95	4630.69	4595.87
968.8	47910.5	38687.6		583.46	16731.3	17418		409.9	4634.38	4536.09
968.7	48369.8	37961.2		583.41	17244.9	17562		409.85	4610.85	4505.52
968.6	47573.6	37482.1		583.36	16800.7	17553.7		409.8	4575.46	4578.24
968.5	47444.3	38347.9		583.31	17262.1	17678.5		409.75	4548.71	4631
968.4	47266.1	37593.5		583.26	16923.8	17236.4		409.7	4681.69	4496.72
968.3	47090.2	37759.9		583.21	17067	17230.6		409.65	4644.44	4569.19
968.2	47598.9	37981.9		583.16	17407	17167.7		409.6	4589.58	4445.55
968.1	47560.7	37954.5		583.11	17193.2	17306.9		409.55	4662.63	4522.22
968	47398.9	37372.6		583.06	16865.9	17279.1		409.5	4688.78	4668.53
967.9	48103.7	37854.6		583.01	17020.8	17510.5		409.45	4599.55	4601.67
967.8	47561	37627.8		582.96	17116.8	17359.8		409.4	4513.67	4527.07
967.7	47335.7	37922.1		582.91	17022.4	17470.9		409.35	4672.15	4579.39
967.6	47267.4	37220.7		582.86	16833.6	17333.6		409.3	4509.18	4568.2
967.5	47414.8	37997.6		582.81	17012.7	17187.8		409.25	4486.4	4578.52
967.4	47331.4	37090.8		582.76	16873.7	17220.9		409.2	4607.8	4519.78
967.3	45905.2	37154.6		582.71	17070	17470		409.15	4587.43	4667.4
967.2	47902.5	36824.9		582.66	16728.5	17569		409.1	4734.22	4516.03
967.1	46680.4	37708.9		582.61	16791.5	17354		409.05	4594.38	4497.84
967	47372.7	37115.6		582.56	16791.7	17248		409	4452.63	4406.7
966.9	47417.6	36963.3		582.51	16969.5	17154.8		408.95	4504.02	4470.81
966.8	47835.9	36866.9		582.46	17224.5	17288.1		408.9	4409.02	4568.84
966.7	47110.3	37131.8		582.41	16708.9	17245.7		408.85	4460.35	4505.19
966.6	47487.1	37199.8		582.36	17070.1	17396		408.8	4478.17	4435.08
966.5	47309.7	36697.5		582.31	16913.1	17340.3		408.75	4640.42	4432.23
966.4	47868.8	36485.7		582.26	16971.4	17297.8		408.7	4647.98	4519.6
966.3	47174.1	37111.9		582.21	16680.4	16961.1		408.65	4627.33	4540.49
966.2	47635.2	37114.4		582.16	17126.8	17152.7		408.6	4513.09	4533.72
966.1	47889.1	36943.2		582.11	16743.4	16940.3		408.55	4542.56	4521.39
966	47686.3	36901.9		582.06	16997.1	17089.8		408.5	4675.28	4673.78
965.9	47195.8	37060		582.01	17044.2	17008.6		408.45	4651.11	4551.38
965.8	47139.3	36497.3		581.96	17230.7	17071.2		408.4	4666.7	4557.24
965.7	47027.9	36606.3		581.91	17017.6	17360.6		408.35	4679.58	4569.33
965.6	47591.4	37243.2		581.86	16995.2	17058.2		408.3	4538.68	4524.99
965.5	46824	36061.1		581.81	17084.7	16753.9		408.25	4607.52	4482.44
965.4	48243.9	36546.3		581.76	16948.2	17092		408.2	4681.56	4451.16
965.3	46983.7	36605.8		581.71	16827.9	17145.9		408.15	4745.18	4617.87
965.2	47492.6	36922.6		581.66	16783.4	17111.9		408.1	4697.21	4521.93
965.1	47545.4	37235.1		581.61	16674.7	17429.8		408.05	4592.96	4463.68
965	47102.1	37398.7		581.56	17000.5	17163.8		408	4510.87	4516.28
964.9	46870.1	37492.3		581.51	16920.9	16730.3		407.95	4686.57	4525.33
964.8	47733.3	37569.4		581.46	17056.7	17344.3		407.9	4644.77	4504.01
964.7	47586.4	36774.1		581.41	16886.1	17309.5		407.85	4559.26	4451.76
964.6	47865.9	37332.1		581.36	17027.1	17396.1		407.8	4509.77	4491.85
964.5	47378.2	37989.2		581.31	17221.8	17068.1		407.75	4437.85	4583.85
964.4	46834.3	37817.3		581.26	17253.4	16954.5		407.7	4511.79	4488.5
964.3	48563.6	37306.5		581.21	17180	17208.2		407.65	4644.32	4451.79
964.2	48174.8	37525.9		581.16	16944.5	17238.8		407.6	4587.3	4357.31
964.1	48169.3	37469.3		581.11	17022.2	17205.4		407.55	4569.11	4453.25
964	47744	37874.4		581.06	17034.8	17474.9		407.5	4689.3	4646.13
963.9	46946.3	36874.5		581.01	17160.6	17209.2		407.45	4627.89	4492.2
963.8	47504.5	36414.8		580.96	17365.9	16885.3		407.4	4724.75	4512.73
963.7	47420.6	36407.9		580.91	16780.6	17404.4		407.35	4664.4	4613.59
963.6	47752.2	37378.1		580.86	17068.1	17467.1		407.3	4585.56	4425.83
963.5	46344.5	37427.9		580.81	16933.8	17432		407.25	4539.66	4542.07
963.4	46431	37401.3		580.76	17067.5	17064.1		407.2	4573.39	4435.86
963.3	46519.1	36955.2		580.71	17078.9	17351.8		407.15	4567.03	4499.42
963.2	46764.8	37040.5		580.66	17170.5	17269.4		407.1	4667.2	4430.95
963.1	47042.8	37339.2		580.61	16856.3	16975.1		407.05	4513.27	4515.42
963	46553.8	37752.9		580.56	16585.7	16845.8		407	4566.24	4563.62
962.9	46119.9	37339.8		580.51	17126.7	17106.5		406.95	4452.25	4604.03
962.8	46492	38130.6		580.46	17046.7	17491.8		406.9	4599.72	4494.08
962.7	47236.7	36314.5		580.41	16919.4	17545.2		406.85	4641.32	4528
962.6	46725	37218.4		580.36	17101.6	17200.3		406.8	4720.06	4531.72
962.5	46017.4	37015.9		580.31	17193.7	17064.1		406.75	4393.77	4538.04
962.4	45204.6	37382.1		580.26	16882.4	17141.8		406.7	4586.01	4496.48
962.3	45731.8	36681.3		580.21	17345.7	17443.8		406.65	4661.33	4474.06
962.2	45482.9	36649.1		580.16	17104.6	17267.6		406.6	4553.23	4619.1
962.1	45799.1	36803		580.11	17335.9	16961.5		406.55	4674.77	4577.1
962	45553.6	36575.9		580.06	17402	16960.8		406.5	4619.25	4529.1
961.9	45118.1	36339.7		580.01	17264.3	17553.6		406.45	4619.23	4651.83
961.8	45245.2	36948.2		579.96	17145.6	17191.1		406.4	4603.28	4714.67
961.7	44757.2	37272.1		579.91	17149.1	17384.1		406.35	4674.04	4614.45
961.6	45357.7	36648.8		579.86	16929.4	17419.7		406.3	4676.62	4510.72
961.5	44824.8	36819.6		579.81	16969.8	17021.2		406.25	4762.44	4559.84
961.4	45232.2	36638.6		579.76	16954	17045.7		406.2	4576.54	4570.39
961.3	44888.1	36492.5		579.71	17095.7	17090.7		406.15	4591.44	4647.28
961.2	45569.9	36482.8		579.66	17234.6	17433.1		406.1	4508.39	4583.54
961.1	45446.1	36469.6		579.61	16845.7	17247.9		406.05	4707.42	4552.66
961	44780.5	36132		579.56	16950.7	17450.3		406	4618.48	4591.02
960.9	44431.1	36004.9		579.51	16935.7	17534.6		405.95	4699.3	4603.35
960.8	45492.2	35820.2		579.46	17109.3	16791.5		405.9	4620.22	4594.33
960.7	45113.5	34570.6		579.41	17007.2	17195.6		405.85	4656.97	4485.1
960.6	44847.1	35502.2		579.36	17075.4	17034.5		405.8	4697.08	4638.17
960.5	43965.3	36005.2		579.31	17055.8	17037		405.75	4580.12	4680.89
960.4	45082.5	35216.6		579.26	17225.5	17201.2		405.7	4640.51	4535.64
960.3	44635	35852.1		579.21	16746.6	17281.1		405.65	4771.54	4638.31
960.2	44447.7	36003.9		579.16	17017.1	17431.9		405.6	4667.09	4662.32
960.1	44532.8	35383		579.11	17373	17396.6		405.55	4671.74	4566.12
960	45745.1	35288.5		579.06	16997.9	17414.2		405.5	4617.8	4552.79
959.9	44238.4	35639.5		579.01	17137.8	17153.3		405.45	4622.93	4533.73
959.8	45157.2	35121.3		578.96	16960.6	17121		405.4	4626.94	4570.64
959.7	43875.7	35714.1		578.91	16807.6	17198.2		405.35	4688.69	4477.8
959.6	44041.3	35824.3		578.86	17305.5	17618.2		405.3	4623.65	4569.82
959.5	44211.8	35235.7		578.81	17366	17548		405.25	4561.81	4702.26
959.4	45084	34691.2		578.76	17149.8	17411.1		405.2	4639.61	4542.36
959.3	44849.7	34230.4		578.71	17187.7	17523.4		405.15	4594.91	4653.91
959.2	44597.2	35409.7		578.66	17178.8	17471.6		405.1	4554.71	4696.84
959.1	44714.9	35932.5		578.61	17190.3	17569.7		405.05	4628.04	4650
959	44941.6	34992.1		578.56	16921.7	17603.2		405	4711.75	4397.9
958.9	45193	35078.8		578.51	17738	17718.4		404.95	4617.71	4371.1
958.8	45165.5	34990.4		578.46	17397.4	17624.9		404.9	4639.96	4557.57
958.7	44898.3	35416.7		578.41	17159.2	17353		404.85	4705.89	4545
958.6	44222.3	35438.6		578.36	17082.9	17415		404.8	4676.18	4469.6
958.5	44448.1	35399.1		578.31	17224	17541.4		404.75	4676.52	4485.99
958.4	44749.8	35535.7		578.26	17226.1	17464.6		404.7	4557.02	4517.05
958.3	45647.3	35330.8		578.21	17497	17521.9		404.65	4584.19	4683.36
958.2	44766.4	35523.2		578.16	17538.8	17536.9		404.6	4593.91	4675.15
958.1	44863.9	35164.5		578.11	17341.3	17533		404.55	4647.66	4682.7
958	43825.9	35354.4		578.06	17258.3	17729.6		404.5	4762.6	4465.51
957.9	44754.8	34822.3		578.01	17335.7	17748		404.45	4825.23	4578.34
957.8	44255.6	35020.4		577.96	17078	17718.6		404.4	4706.37	4665.51
957.7	45014.1	35419.7		577.91	17390	17393.5		404.35	4593.35	4582.05
957.6	45064	34854.8		577.86	17385	17224.1		404.3	4638.99	4553.4
957.5	45501.8	35205.6		577.81	17571.8	17424.2		404.25	4678.38	4518.17
957.4	44784.3	34345.1		577.76	17489.8	17600		404.2	4702.41	4564.17
957.3	44787.6	34478.2		577.71	17447.4	17445.2		404.15	4722	4672.22
957.2	45661	34921.6		577.66	17481.7	17721.6		404.1	4585.88	4638.88
957.1	45169.3	35225.7		577.61	17448.2	17481.8		404.05	4528.94	4531.08
957	44523.9	35167.9		577.56	17412.2	17564.1		404	4681.76	4519.88
956.9	44889.1	35321.8		577.51	17112.2	17694.5		403.95	4723.28	4507.43
956.8	44770.4	34968.3		577.46	17175	17659		403.9	4504.35	4546.01
956.7	44643.4	35250		577.41	17628.2	17457.5		403.85	4651.14	4586.19
956.6	46279.1	35460.2		577.36	17609.5	17814.6		403.8	4479.41	4617.6
956.5	45071.3	34942.2		577.31	18095.1	17612.6		403.75	4546.08	4625.7
956.4	45594.6	34359.4		577.26	17462.5	17708.6		403.7	4710	4639.7
956.3	44833.6	34734.5		577.21	17666	17890.1		403.65	4629.22	4544.96
956.2	45910.2	34703.5		577.16	17798.4	17740.7		403.6	4598.04	4645.79
956.1	46228	34872.5		577.11	17711.9	17765.3		403.55	4560.76	4495.52
956	45105.6	35408.7		577.06	17673.2	17818.4		403.5	4506.88	4489.68
955.9	46587.6	35077.4		577.01	17807.7	17776.3		403.45	4580.03	4511.77
955.8	46341.1	35037.6		576.96	17483.5	17989.6		403.4	4421.64	4579.34
955.7	45918.4	34863.9		576.91	17584.2	17693.2		403.35	4476.77	4602.67
955.6	45622.7	35252.3		576.86	17614.6	17856.4		403.3	4547.53	4657.34
955.5	46368.5	34858.9		576.81	17657.4	17525.7		403.25	4586.1	4527.29
955.4	45428.5	35194.3		576.76	17589.9	18017.6		403.2	4406.28	4535.79
955.3	44929.5	34598.6		576.71	17646.8	17563.2		403.15	4610.32	4376.95
955.2	45906.3	35161.2		576.66	17944.3	17692.7		403.1	4460.49	4543.11
955.1	45754.7	35865.3		576.61	17585.9	17350		403.05	4623.64	4733.06
955	45926.6	35682.3		576.56	17605.7	17881.3		403	4546.44	4618.05
954.9	45816	35811.9		576.51	17558.5	17853.5		402.95	4543.52	4502.2
954.8	45180.3	35562.4		576.46	17723.6	17570.2		402.9	4719.97	4402.5
954.7	45756.5	35257.4		576.41	17538.3	17846.4		402.85	4684.36	4528.09
954.6	45926.5	34931.1		576.36	17584.1	18196.3		402.8	4742.89	4616.28
954.5	45098.7	35610.8		576.31	17472.5	17651.6		402.75	4579.81	4547.59
954.4	45090.1	34849.3		576.26	17651.5	17545		402.7	4672.41	4505.14
954.3	46601.4	34929.6		576.21	17672.7	17712		402.65	4691.16	4498.3
954.2	46751.2	34633.9		576.16	17844.4	18000		402.6	4592.12	4610.32
954.1	45890.7	35330.6		576.11	18288.6	17767.3		402.55	4655.03	4649.09
954	46086.8	35514.7		576.06	17930.5	17935.6		402.5	4619.55	4616.21
953.9	45804.7	35555.6		576.01	17964.6	17876		402.45	4615.1	4447.61
953.8	46339.5	35449.3		575.96	18055.2	17867.4		402.4	4688.85	4517.65
953.7	46926.7	35093.8		575.91	17936.8	17975.8		402.35	4527.58	4565.49
953.6	47037.8	35223.4		575.86	17900.6	18583.7		402.3	4810.66	4584.07
953.5	46040.1	35219.7		575.81	18353.2	18290.7		402.25	4665.39	4480.93
953.4	46784	35468.8		575.76	18258.5	18134.3		402.2	4640.56	4400.46
953.3	47746.7	35644.6		575.71	18254.9	18536.2		402.15	4641.1	4457.54
953.2	46935.9	35011.7		575.66	18073.9	18253.6		402.1	4696.64	4462.98
953.1	46738.5	35723.1		575.61	18031.5	18379.5		402.05	4704.04	4605.06
953	47245.1	35504.2		575.56	18285	18507.4		402	4718.46	4504.31
952.9	47895.7	36108.7		575.51	18455.1	18557		401.95	4660.49	4505.65
952.8	48031.8	36017.1		575.46	18564.1	17968.5		401.9	4633.49	4453.03
952.7	49383.8	35973.1		575.41	17974.7	18195.3		401.85	4668.9	4654.85
952.6	50182.5	36222		575.36	17850.7	18184		401.8	4606.45	4670.38
952.5	50484	36362.4		575.31	17743	18313.5		401.75	4586.45	4642.16
952.4	53191.6	36961.8		575.26	18028.2	18216.7		401.7	4503.73	4498.55
952.3	53952.8	36393.3		575.21	18426.5	18391.7		401.65	4546.48	4593.73
952.2	55817.3	37087.8		575.16	18321.1	18544.8		401.6	4697.64	4567.95
952.1	57074.9	36421		575.11	18487.7	18462.9		401.55	4621.72	4615.65
952	59156.5	37525.4		575.06	18304.1	18048.1		401.5	4511.44	4395.61
951.9	61545.4	38295.5		575.01	18609.4	18557.9		401.45	4559.48	4568.15
951.8	63323.7	38576.7		574.96	18636.6	18609.5		401.4	4562.46	4661.09
951.7	67292.6	40044.6		574.91	18102.7	18822.1		401.35	4624	4559.41
951.6	69943.9	41276.5		574.86	18375.2	18929.6		401.3	4489.25	4562.43
951.5	73289.4	42227.3		574.81	18387	18994		401.25	4699.14	4445.16
951.4	78136.2	43273.3		574.76	18648	18548.4		401.2	4636.91	4581.01
951.3	81476.3	44639.8		574.71	18942.1	18388.5		401.15	4663.83	4447
951.2	84159.3	46292.8		574.66	18692.5	19000.7		401.1	4634.32	4561.73
951.1	86013.5	48205		574.61	18972.6	19013.7		401.05	4562.56	4542.91
951	86519.3	50004.8		574.56	18724	18954.3		401	4567.15	4451.27
950.9	86673	53034.2		574.51	18820.3	18996		400.95	4541.37	4584.76
950.8	84851.4	54719		574.46	19019.6	18645.4		400.9	4625.05	4672.18
950.7	84512.6	55344.8		574.41	18861.5	18522.7		400.85	4511.87	4561
950.6	80822.4	56133.2		574.36	19064	18756.6		400.8	4679.43	4560.01
950.5	77401.2	55878.6		574.31	19043.6	19121.1		400.75	4628.65	4609.18
950.4	73057	55060.4		574.26	18852.3	19278.1		400.7	4667.29	4467
950.3	69050.9	53493.4		574.21	19042.4	19298.1		400.65	4554.44	4596.92
950.2	66847.5	52560.7		574.16	19208.8	19083.1		400.6	4560.96	4545.94
950.1	61756.9	49588		574.11	19232.5	19135.4		400.55	4507.18	4464.01
950	59281.8	47165.2		574.06	19382.8	19344.6		400.5	4632.88	4497.68
949.9	55800.6	44671.4		574.01	19528.9	19222.9		400.45	4661.13	4528.12
949.8	54670.9	43658.4		573.96	19148.3	19465.4		400.4	4531.22	4522.45
949.7	52741.8	42632.8		573.91	19487.4	19287.8		400.35	4497.01	4562.07
949.6	50672.6	40855.5		573.86	19408.6	18848.7		400.3	4627.27	4450.8
949.5	51097.4	39273.1		573.81	19255.5	19269.7		400.25	4665.27	4584.7
949.4	47916.8	38244.5		573.76	19175.1	19226.9		400.2	4643.53	4500.98
949.3	47514	36488.1		573.71	19060.9	18987.3		400.15	4605.41	4586.83
949.2	46785.2	36432.5		573.66	19831.6	19588.8		400.1	4731.35	4475.27
949.1	46495.7	35922.6		573.61	19597.1	19335.3		400.05	4747.57	4526.2
949	45781.2	35499.9		573.56	19800.9	19620.9		400	4610.73	4524.51
948.9	45553.1	35370.9		573.51	19741.4	19833.6		399.95	4645.94	4542.96
948.8	44562.2	35231.1		573.46	19769.4	19805.9		399.9	4616.5	4588.86
948.7	43717.3	34279		573.41	19428.8	19854.9		399.85	4588.22	4634.41
948.6	44684.6	33734		573.36	19494.3	19725.6		399.8	4809.09	4580.25
948.5	44729.5	34440.9		573.31	19652.1	19695.5		399.75	4596.76	4622.19
948.4	43064.6	33504.9		573.26	19022.3	19531		399.7	4646.09	4574.77
948.3	42690.3	33434.1		573.21	19392.1	19113		399.65	4719.11	4566.12
948.2	42647.4	33768.1		573.16	19424.3	19467.4		399.6	4707.25	4589.97
948.1	42605	33068.8		573.11	19411.8	19826.2		399.55	4718.51	4767.15
948	42859.7	33581.9		573.06	19755.2	19658.8		399.5	4635.58	4644.24
947.9	41865.4	33306.7		573.01	19472.3	19856.5		399.45	4681.48	4681.71
947.8	42514.8	33145.5		572.96	19930.5	19837.5		399.4	4808.39	4518
947.7	41661.4	33705		572.91	19490.2	19338.9		399.35	4632.79	4579.91
947.6	41245.9	33196.5		572.86	19726.8	19815.8		399.3	4817.89	4624.71
947.5	41244	33396		572.81	19414.2	20010.8		399.25	4671.52	4631.59
947.4	41586.9	32688.8		572.76	19657.8	19934.3		399.2	4806.77	4551.98
947.3	43291.4	33015.6		572.71	20161.9	19882.1		399.15	4788.2	4545.53
947.2	43360.6	32998.9		572.66	19924.4	19867.2		399.1	4808.21	4588.44
947.1	41458.2	33522.3		572.61	20032.8	20065.5		399.05	4783.18	4594.4
947	40880.6	33213.3		572.56	20316.2	19809.6		399	4814.88	4860.39
946.9	42253.5	33180.3		572.51	19721.1	20143.3		398.95	4832.97	4809.92
946.8	41156.8	32997.7		572.46	19847.4	20222.3		398.9	4815.1	4815.89
946.7	41041	33546.3		572.41	20113.4	19993.9		398.85	4786.82	4853.1
946.6	41646.6	32904.2		572.36	20275	20182.6		398.8	4879.4	5009.26
946.5	41363.1	33369.3		572.31	20367.2	20309.1		398.75	4990.05	4781.8
946.4	41078.6	32406.4		572.26	20131.7	20215		398.7	4965.97	4842.94
946.3	41739.4	32691.8		572.21	20005	20576.5		398.65	4889.97	4933.71
946.2	41288.7	32724.9		572.16	20347.9	19865.8		398.6	4780.2	4944.58
946.1	40825.1	32722.6		572.11	20297.4	20108.3		398.55	4942.94	4982.41
946	41318.3	32352.6		572.06	20564.7	20185.2		398.5	4837.96	4871.6
945.9	40795.3	32564.3		572.01	20651.5	20355		398.45	4948.36	4881.2
945.8	40475.4	33300.7		571.96	20505	20458		398.4	4943.62	4931.21
945.7	41447.5	32961.1		571.91	20523.2	20682.8		398.35	5095.54	4895.73
945.6	41709.9	33497		571.86	20065.4	20312		398.3	4890.02	4855.45
945.5	42434.8	33171.2		571.81	20596	20063.4		398.25	4836.62	5007
945.4	41941	33545.7		571.76	20342.9	20561.9		398.2	4969.96	4924.58
945.3	41106.6	33721.6		571.71	21057.3	20645.6		398.15	4925.27	4840.98
945.2	41853.5	33671.1		571.66	20592.1	20611.7		398.1	4804.37	4955.2
945.1	41047.9	32851.6		571.61	20760.8	20729.6		398.05	4770.32	4842.19
945	41723	33320.8		571.56	20687.2	20880.6		398	4926.47	4842.57
944.9	41667.9	33893.3		571.51	20967	20672.6		397.95	4672.37	5053.31
944.8	41017.9	33193.4		571.46	21381.6	20930.4		397.9	4682.78	4976.47
944.7	40719.4	33704.9		571.41	21253.3	20695.9		397.85	4822.05	4835.48
944.6	39799.8	34008.8		571.36	20988.5	21022.3		397.8	4829.93	4908.9
944.5	40196.1	33580.3		571.31	21396.7	21164.7		397.75	4805.49	4766.92
944.4	40272.3	33015.2		571.26	21816.1	20728.8		397.7	4773.31	4677.84
944.3	40629.8	33481.4		571.21	21292.5	21026.4		397.65	4963.5	4715.36
944.2	39933	33432.3		571.16	21459.2	21307.4		397.6	4729.67	4632.92
944.1	39501.7	32991		571.11	21448.1	21441.8		397.55	4730.44	4716.57
944	39390.8	33366.5		571.06	21135.8	21307.1		397.5	4783.91	4838.62
943.9	40420.1	32887.2		571.01	21646.8	21480.2		397.45	4865.57	4698.86
943.8	39404.5	33120.5		570.96	21675.3	21366.2		397.4	4521.09	4720.04
943.7	39312.2	32694.1		570.91	21577.4	21410.8		397.35	4644.28	4719.35
943.6	39275.2	32659.9		570.86	21644.7	21619.8		397.3	4744.28	4642.61
943.5	37437.2	32746.9		570.81	21845.1	21208.2		397.25	4688.81	4820.14
943.4	38942.2	33208.2		570.76	21618.9	21527.1		397.2	4529.1	4775.43
943.3	39149.2	33347.2		570.71	22235.7	21686.6		397.15	4513.36	4674.8
943.2	39406.1	32360.1		570.66	22499.1	21760.7		397.1	4631.26	4681.88
943.1	37942.8	32914		570.61	22452.5	21856.7		397.05	4661.01	4756.4
943	38937.3	33004.5		570.56	22671.2	21743.6		397	4686.86	4636.98
942.9	38258.2	32824.4		570.51	22453.8	22076.2		396.95	4690.11	4633.63
942.8	37508.7	32826.7		570.46	22722.4	22521.9		396.9	4700.31	4699.54
942.7	38251.8	33265.8		570.41	23317.1	22345.7		396.85	4632.12	4576.69
942.6	38050.4	33179.3		570.36	22914	22164		396.8	4599.5	4694.41
942.5	38113.8	32685.6		570.31	23102.3	22333.6		396.75	4650.19	4718.47
942.4	38139.4	32587.1		570.26	23469	22633.4		396.7	4582.94	4753.91
942.3	37732.1	32508.5		570.21	23509.9	23159.4		396.65	4481.52	4609.76
942.2	37360.6	32861.1		570.16	23758.7	22723.2		396.6	4554.21	4672.16
942.1	37361.1	33586.3		570.11	24240.3	23200.8		396.55	4603.4	4500.28
942	37172.2	32931.6		570.06	24077.2	22964.1		396.5	4708.32	4590.01
941.9	36407.1	32464.1		570.01	24816.4	23005.6		396.45	4600.4	4597.36
941.8	36730.8	32461.6		569.96	24432.7	23827.8		396.4	4699.42	4690.66
941.7	36867.3	32951		569.91	25344.7	23938.9		396.35	4672.32	4633.09
941.6	36891	32334		569.86	25408.1	24148		396.3	4573.98	4656.71
941.5	37029.6	31664.3		569.81	25614.5	24475.7		396.25	4576.94	4484.23
941.4	36466.1	31770.7		569.76	25894.1	24212.6		396.2	4579.93	4422.8
941.3	35941.5	31944.5		569.71	26623	25009.2		396.15	4666.05	4565.23
941.2	35498.9	31289.1		569.66	26429	25345.3		396.1	4565.7	4547.76
941.1	35826.3	31704.7		569.61	26719.2	25474.5		396.05	4516.66	4580.74
941	35389.2	31406		569.56	27334.3	25787.1		396	4576.34	4529.78
940.9	35834.2	31413.9		569.51	27204.7	26073.5		395.95	4687.86	4446.97
940.8	35410.2	31060.8		569.46	27638.6	26268.4		395.9	4604.28	4503.19
940.7	35267.6	30681.6		569.41	28135.2	26584.6		395.85	4467.57	4577.68
940.6	35948.7	30222.1		569.36	28064.4	27065.5		395.8	4493.62	4509.79
940.5	34351.6	30151.7		569.31	28178.1	27208.7		395.75	4446.87	4578.89
940.4	35315.8	30818.7		569.26	28232.9	27198.5		395.7	4583.17	4602.55
940.3	34722.1	30749.6		569.21	28819	27880.9		395.65	4485.25	4620.43
940.2	35120.5	30175.8		569.16	28648.1	28282.5		395.6	4496.11	4508.43
940.1	35391.5	30501.5		569.11	28134	27842		395.55	4655.62	4438.12
940	33305.6	30842.5		569.06	28710.9	28100.2		395.5	4502.17	4377.29
939.9	34948.1	30664.5		569.01	28614.7	28136		395.45	4472.34	4445.58
939.8	35379.9	30670.9		568.96	28941.5	28330.1		395.4	4348.57	4421.36
939.7	34943.6	30008.6		568.91	29002.7	28969		395.35	4523.15	4515.5
939.6	34490.3	30061.2		568.86	28965.1	29362.7		395.3	4496.93	4451.91
939.5	34356.9	31026.9		568.81	28671.6	29178.7		395.25	4599.62	4576.17
939.4	35173.8	30186.4		568.76	28049.4	29230.8		395.2	4554.78	4465.7
939.3	34429.8	30569.5		568.71	28349.7	29263.2		395.15	4521.2	4455.25
939.2	34138.4	30802.9		568.66	28038.8	28839.2		395.1	4610.62	4435.96
939.1	33002.8	30546.8		568.61	27864.8	29024.3		395.05	4661.63	4498.72
939	34800.7	30115.9		568.56	27486	29082.6		395	4673.32	4424.56
938.9	34507.5	30612.8		568.51	27498.7	28659.5		394.95	4584.39	4532.1
938.8	34261.9	30478.7		568.46	26556.7	27999.2		394.9	4441.73	4542.44
938.7	34382.6	30258.5		568.41	26510	27761.1		394.85	4509.08	4367.45
938.6	34825.2	30316.5		568.36	26151.1	28132.8		394.8	4429.19	4358.03
938.5	34878.7	30806.5		568.31	25358.1	27685.8		394.75	4611.26	4417.34
938.4	34228.1	30667.9		568.26	25504.1	27314.7		394.7	4551.22	4477.62
938.3	34597.1	30674		568.21	25543	26782.4		394.65	4535.61	4589.78
938.2	35470.7	30302.9		568.16	25198.9	26534.1		394.6	4517.12	4485.12
938.1	35274.9	30304.4		568.11	24866.4	26689.3		394.55	4417.18	4581.14
938	35613.3	29870.4		568.06	24599.2	26276.3		394.5	4480.85	4452.46
937.9	34689.1	30137.2		568.01	24245.8	26187.4		394.45	4403.44	4567.26
937.8	35618.2	30450.4		567.96	24293.9	25615.1		394.4	4627.72	4493.7
937.7	35598.1	30011.1		567.91	23845.3	25778		394.35	4507.84	4489.7
937.6	35134.3	30335.9		567.86	23664.8	25235		394.3	4527.91	4499.9
937.5	34817	30057.9		567.81	23479.2	25208.1		394.25	4557.9	4547.85
937.4	33705.8	30044.9		567.76	23623.7	24775.4		394.2	4363.49	4446.12
937.3	35659.6	29959.7		567.71	23713	24879.4		394.15	4577.7	4534.29
937.2	35810.8	30347		567.66	23613.6	24540.3		394.1	4616.41	4559.68
937.1	34392.4	30142.3		567.61	23430.8	24055.3		394.05	4527.09	4453.31
937	35932.8	30125.9		567.56	23578.3	23949.9		394	4685.6	4496.82
936.9	35831.1	29503.2		567.51	22940.3	23805.7		393.95	4606.73	4480.12
936.8	34803.9	29808.9		567.46	23274.7	23897.4		393.9	4608.25	4422.25
936.7	35288.6	30583.8		567.41	23584.7	23905.8		393.85	4547.17	4411.23
936.6	34796.8	30509		567.36	23486.3	23047.8		393.8	4646.83	4545.33
936.5	34681.5	30341.3		567.31	23433.2	23275.6		393.75	4634.41	4410.37
936.4	34277.1	30289.2		567.26	23565.7	23319.6		393.7	4605.33	4321.83
936.3	34938.2	29605.6		567.21	23614.1	23245		393.65	4482.57	4429.46
936.2	35237.2	30403.1		567.16	23978.5	23718.4		393.6	4565.58	4350.39
936.1	34562.8	30333.7		567.11	24583.8	23592.8		393.55	4462.14	4398.9
936	35784.2	30373.5		567.06	24034.6	23705.3		393.5	4584.3	4452.48
935.9	35985.6	29921.8		567.01	24368.2	23835.4		393.45	4614.7	4470.91
935.8	35494.5	30642		566.96	24419.4	23166.4		393.4	4532.39	4516.42
935.7	34741.6	30172.2		566.91	25088.9	23822.8		393.35	4614.94	4550.68
935.6	35020.5	30377.9		566.86	25367.6	24268.7		393.3	4440.85	4408.98
935.5	35042.7	30051.9		566.81	25765.8	24183.6		393.25	4377.63	4551.46
935.4	34674.4	30535.5		566.76	25844.1	24524.3		393.2	4622.15	4600.97
935.3	35049.6	30819.1		566.71	26545.9	24918.1		393.15	4503.78	4395.94
935.2	35166.5	30681.1		566.66	26609.6	24589.9		393.1	4470.61	4539.71
935.1	35146.9	30286.6		566.61	26059	24985.3		393.05	4439.55	4485.63
935	35200.1	30702		566.56	26454	25106.5		393	4448.6	4529.32
934.9	34684.6	30481.4		566.51	27283.5	25938.3		392.95	4423.43	4386.22
934.8	35449	29990.6		566.46	26477.6	25955.2		392.9	4614.95	4432.62
934.7	34883.6	30153.9		566.41	26607.7	26043.7		392.85	4521.61	4426.26
934.6	34830.5	30123.6		566.36	26177.4	26123.9		392.8	4451.24	4395.54
934.5	34344.6	29634.4		566.31	26070.3	26380.5		392.75	4485.3	4393.24
934.4	33933.9	30344.3		566.26	25388.3	26043.3		392.7	4527.72	4426.83
934.3	35179.6	30624.4		566.21	25400.6	25749		392.65	4426.07	4514.4
934.2	34529.5	30561.3		566.16	24771.6	25980.2		392.6	4516.16	4549.93
934.1	34694.2	30673.4		566.11	24158.5	26232.9		392.55	4524.16	4519.47
934	33848.9	30655.1		566.06	24163.7	25280.2		392.5	4633.77	4473.75
933.9	34465.1	31425.8		566.01	23529.9	24153.9		392.45	4596.05	4578.15
933.8	34235.8	30839.4		565.96	22216.3	24026.9		392.4	4621.41	4490.15
933.7	34560.9	31313.6		565.91	21448	23732.3		392.35	4548.07	4495.21
933.6	34781.6	31200.4		565.86	21245.2	22883.6		392.3	4645.27	4511.92
933.5	34972.7	30704.8		565.81	21199.8	22311.2		392.25	4573.36	4496.56
933.4	34922.3	30783.6		565.76	20678	21625.5		392.2	4556.07	4451.99
933.3	36315.5	31232.2		565.71	19852.4	21300.6		392.15	4646.8	4645.52
933.2	35007	31410.5		565.66	19461.4	20623.6		392.1	4404.33	4386.58
933.1	35737.9	31508		565.61	19010.3	20074.4		392.05	4575.9	4561.37
933	37301.9	31462.8		565.56	18287.8	19680.9		392	4678.04	4482.79
932.9	38163.7	31577.1		565.51	18273.1	19393.4		391.95	4433.76	4568.89
932.8	39674.5	31641.7		565.46	18100.5	18977.5		391.9	4585.36	4526.05
932.7	40286.5	32140		565.41	17966.8	18603.8		391.85	4463.59	4528.92
932.6	41919.3	32032.7		565.36	17421.3	18438.8		391.8	4423.76	4538.12
932.5	44171.8	32641		565.31	17530.7	18403.8		391.75	4676.19	4611.19
932.4	47217.3	33547.9		565.26	17222.8	18275.6		391.7	4497.91	4477.76
932.3	50834.3	33170.2		565.21	16883.6	17962.4		391.65	4486.71	4434.67
932.2	55417	33481.9		565.16	16770.2	17524.1		391.6	4478.38	4423.32
932.1	60397	33491.5		565.11	16577.6	16985.3		391.55	4624.99	4473.64
932	68161.5	35351.9		565.06	16001	16564.1		391.5	4486.66	4574.38
931.9	75384	35871.1		565.01	16115.4	16452.1		391.45	4536.46	4534.91
931.8	85993.7	38003.8		564.96	16169.1	16335.3		391.4	4602.29	4583.21
931.7	97658.1	41555		564.91	15875.9	16117.6		391.35	4567.2	4563.49
931.6	109759	43977.7		564.86	15483.8	16304.1		391.3	4629.87	4550.92
931.5	124036	47188.2		564.81	15490.4	15895.6		391.25	4409.38	4434.36
931.4	134108	51855.4		564.76	15361.6	15681.2		391.2	4539.34	4340.57
931.3	143005	58607.6		564.71	15080.7	15490.4		391.15	4480.42	4373.33
931.2	147643	64730.3		564.66	15009.3	15175.7		391.1	4583.41	4443.9
931.1	149081	70139.6		564.61	14908.4	14724.1		391.05	4395.34	4507.44
931	145212	77104.4		564.56	15038.7	14333.5		391	4436.14	4557.98
930.9	139380	82971.1		564.51	14930.6	14897.2
930.8	127606	86191.9		564.46	14614.3	14656.1
930.7	112934	90061.7		564.41	14577.5	14639.3
930.6	98216.1	86626.1		564.36	14523.4	14632.8
930.5	85110.4	82272.1		564.31	14771.7	14914.6
930.4	73922.7	76120.4		564.26	15001.8	14300
930.3	65427.2	69510.1		564.21	14754.3	14400.9
930.2	57614.1	61250.7		564.16	14536.5	14507.6
930.1	52554.9	54605		564.11	14641.8	14445
930	45844	49121.8		564.06	14664.6	14622.2
929.9	42682.5	44271.7		564.01	14477	14350.7
929.8	41080.7	40770.2		563.96	14768.1	14563.9
929.7	38954.2	36948.1		563.91	14845.8	14382.2
929.6	36709.2	34416.8		563.86	14904.4	14160
929.5	35566.3	33133.8		563.81	14833.3	14565.6
929.4	34748.6	31827.6		563.76	14706.5	14674.9
929.3	33958.2	31344.7		563.71	14359.3	14731.4
929.2	33672	30490		563.66	14328.3	14677.3
929.1	31981.7	29565.9		563.61	14527.1	14695.3
929	32441	29954.3		563.56	14193.9	14849.3
928.9	32505.1	29541.4		563.51	14171.7	14388.5
928.8	31220.7	28024.8		563.46	13910.3	14413.6
928.7	32157.2	29044.2		563.41	14027.2	14590.4
928.6	30635.2	27641.2		563.36	13930.7	14487.3
928.5	30175.6	27544		563.31	13513.9	14338.4
928.4	29626.6	27656		563.26	13326.9	13934.1
928.3	31020.2	27261.5		563.21	13372	13866.4
928.2	29379.3	27803.5		563.16	13371.7	13412
928.1	29913.7	27813.6		563.11	12934.8	13678.6
928	29032.2	26871.5		563.06	12997.6	13484.1
927.9	29879	27121.2		563.01	12624.8	13189.7
927.8	29547.6	27416.9		562.96	12321.5	13246
927.7	29021.5	27235		562.91	12714.8	13231.2
927.6	28541.5	26663.3		562.86	12352.7	13380.2
927.5	28970.6	27155.8		562.81	12015.7	12626.2
927.4	28473.4	26705.8		562.76	12265	12561.3
927.3	27914.4	26800.8		562.71	11724.9	12425.8
927.2	27779.7	26314.1		562.66	11407.4	12332.3
927.1	27982	26852.7		562.61	11577.5	12354.7
927	28900.9	26357.8		562.56	11920.9	11987.2
926.9	28865.3	26553.2		562.51	11686.9	12047.4
926.8	28506.9	26887.2		562.46	11250.4	11625.1
926.7	28604.7	26607.1		562.41	11039.4	11728.3
926.6	28188	26369.5		562.36	11057.3	11531.4
926.5	28320.7	26504.4		562.31	11217.3	11402.4
926.4	28641.7	26959.3		562.26	11009.4	11533.6
926.3	28141	26795.7		562.21	10916.8	11309.3
926.2	28222.7	26610.4		562.16	10771.5	11177.6
926.1	28510.8	26551.4		562.11	10942.2	11160.9
926	27671.2	26705.1		562.06	10899.6	11059.8
925.9	26912.3	26858.3		562.01	10487.1	11186.9
925.8	28150.2	25713.3		561.96	10658.2	11102.7
925.7	28170.4	26180.8		561.91	10691.6	11010.8
925.6	28786.1	25815.8		561.86	10967.1	10813.5
925.5	27677.7	25976.6		561.81	10777	10751.3
925.4	27946.1	26480		561.76	10398.2	10852.9
925.3	27870.6	26202.8		561.71	10424.1	10854.1
925.2	27374.3	26294.3		561.66	10567.8	10986
925.1	26307.4	26594.7		561.61	10388.5	10646.6
925	27194.2	26381.5		561.56	10531.6	10511.2
924.9	28051.9	26085.8		561.51	10496.6	10369
924.8	27945.5	26460.5		561.46	10213.6	10480.9
924.7	28032.3	26494		561.41	10260	10494.3
924.6	27889.5	26509.9		561.36	10360	10288.1
924.5	27085.1	26032.3		561.31	10023.1	10622.7
924.4	26794.4	26545.7		561.26	10319.3	10449.1
924.3	27721.5	26357.3		561.21	10168.1	10547.7
924.2	27773.2	26169.4		561.16	10103	10237.6
924.1	28102.5	26053.5		561.11	10173.7	10135
924	28109.6	25957.8		561.06	10324.8	10410
923.9	26794	26515.6		561.01	10338.8	10443.9
923.8	27214.6	26395.1		560.96	10536.2	10332.8
923.7	27449.5	25724.2		560.91	10220.5	10276.5
923.6	27996.4	26300.7		560.86	10294	10400.5
923.5	27871.4	26458.9		560.81	10299.6	10043.4
923.4	27540.3	25950.3		560.76	10048.8	10302.2
923.3	28047.4	26268.6		560.71	9781.48	10328.7
923.2	27607	26020.1		560.66	9915.77	10295
923.1	27638.2	25897.2		560.61	10201.8	10239.6
923	28407.5	26026.6		560.56	9782.03	9963.22
922.9	27598.9	25903.4		560.51	10055.6	10195.2
922.8	27353.8	26577.1		560.46	10059.3	9977.83
922.7	28129.2	26229.3		560.41	10011.6	9912.75
922.6	27310.6	26170.4		560.36	9906.33	10055.7
922.5	27360.4	26570.5		560.31	9966.29	10025.3
922.4	27446.8	25611.3		560.26	10133.5	9963.33
922.3	27336.6	25671.5		560.21	10120.5	10173.1
922.2	27668.9	26020.6		560.16	10053	9923.18
922.1	28094.9	26299.3		560.11	9827.42	10224.3
922	27652.5	25782		560.06	9656.32	10129
921.9	27737.9	25433.6		560.01	9901.26	10226.4
921.8	27757.4	25647.7		559.96	9763.87	10044
921.7	27653.1	25901.3		559.91	9745.52	9920.4
921.6	27331.8	25939.9		559.86	9668.85	9641.44
921.5	27575.3	26065.6		559.81	9706.59	9778.24
921.4	28013	26531.5		559.76	9929.77	9814.07
921.3	27924.5	26641		559.71	10107.6	9824.3
921.2	27669.2	26230.8		559.66	9539.01	10022.3
921.1	27134.2	26612.1		559.61	9919.12	9976.52
921	27681.3	26671.7		559.56	10040.1	10052.7
		9764.39		559.51	10075.2	9764.39
		9794.5		559.46	9782.85	9794.5
		9827.35		559.41	9836.72	9827.35
		9796.97		559.36	9660.56	9796.97
		9828.14		559.31	9492.1	9828.14
		10009.6		559.26	9604.92	10009.6
		10162.5		559.21	9651.31	10162.5
		9942.09		559.16	9796.09	9942.09
		10015.4		559.11	9701.16	10015.4
		9677.92		559.06	9728.6	9677.92
		9737.29		559.01	9785.49	9737.29
		9515.25		558.96	9744.58	9515.25
		9588.66		558.91	9803.22	9588.66
		9522.04		558.86	9874	9522.04
		9733.41		558.81	9978.43	9733.41
		9629.85		558.76	9794.2	9629.85
		9750.93		558.71	9736.57	9750.93
		9682.81		558.66	9622.65	9682.81
		9799.43		558.61	9628.91	9799.43
		9320.15		558.56	9480.11	9320.15
		9628.24		558.51	9775.98	9628.24
		9635.89		558.46	9641.74	9635.89
		9609.16		558.41	9611.93	9609.16
		9480.47		558.36	9622.6	9480.47
		9655.7		558.31	9698.18	9655.7
		9274.96		558.26	9501.67	9274.96
		9463.17		558.21	9580.11	9463.17
		9466.43		558.16	9359.34	9466.43
		9590.7		558.11	9490.21	9590.7
		9481.17		558.06	9661.7	9481.17
		9496.4		558.01	9316.18	9496.4
		9711.1		557.96	9503.36	9711.1
		9500.25		557.91	9395.85	9500.25
		9456.16		557.86	9546.21	9456.16
		9484.66		557.81	9430.73	9484.66
		9423.32		557.76	9401.35	9423.32
		9656.84		557.71	9198.65	9656.84
		9395.56		557.66	9225.64	9395.56
		9457.17		557.61	9245.87	9457.17
		9318.81		557.56	8958.14	9318.81
		9569.77		557.51	9241.5	9569.77
		9534.51		557.46	9365.64	9534.51
		9468.13		557.41	9147.14	9468.13
		9239.02		557.36	9223.98	9239.02
		9262.34		557.31	9033.35	9262.34
		9465.52		557.26	9077.18	9465.52
		9340.28		557.21	8894.21	9340.28
		9206.88		557.16	9202.6	9206.88
		9098.86		557.11	8906.87	9098.86
		8977.34		557.06	9238.24	8977.34
		9086.43		557.01	9130.16	9086.43
		9289.08		556.96	8965.42	9289.08
		9490.32		556.91	9061.74	9490.32
		9251.57		556.86	8978.47	9251.57
		9384.78		556.81	9179.72	9384.78
		9360.92		556.76	9276.96	9360.92
		9256.74		556.71	9099.72	9256.74
		9046.11		556.66	9195.16	9046.11
		8857.76		556.61	9258.7	8857.76
		9171.38		556.56	8909.85	9171.38
		9070.15		556.51	9025.94	9070.15
		8752.87		556.46	9009.84	8752.87
		8818.13		556.41	9102.35	8818.13
		9061.06		556.36	9009.89	9061.06
		8846.17		556.31	9267.74	8846.17
		9132.26		556.26	9006.28	9132.26
		8776.34		556.21	9093.46	8776.34
		9059.26		556.16	9114.78	9059.26
		9180.2		556.11	8985.29	9180.2
		8968.89		556.06	9145.58	8968.89
		8660.23		556.01	8988.82	8660.23
		8889.08		555.96	9096.69	8889.08
		9062.19		555.91	9308.85	9062.19
		8817.05		555.86	9193.88	8817.05
		8950.81		555.81	9101.75	8950.81
		9059.8		555.76	9036.38	9059.8
		8813.01		555.71	9097.49	8813.01
		9029.32		555.66	8852.03	9029.32
		9143.12		555.61	9122.7	9143.12
		8930.37		555.56	9218.28	8930.37
		8932.21		555.51	8813.88	8932.21
		8942.26		555.46	8736.65	8942.26
		8850.65		555.41	9274.58	8850.65
		8869.41		555.36	9051.32	8869.41
		8834.54		555.31	9096.05	8834.54
		9128.52		555.26	8999.51	9128.52
		9245.5		555.21	9028.54	9245.5
		9001.79		555.16	8989.6	9001.79
		8870.69		555.11	8900.85	8870.69
		8930.84		555.06	8926.74	8930.84
		8850.81		555.01	9261.88	8850.81
		8777.67		554.96	9476.22	8777.67
		8830.19		554.91	8870.79	8830.19
		8983.49		554.86	8850.51	8983.49
		8785.73		554.81	8899.29	8785.73
		8643.78		554.76	8592.4	8643.78
		8878.84		554.71	9077	8878.84
		8835.57		554.66	9120.08	8835.57
		9051.73		554.61	8964.4	9051.73
		9076.59		554.56	8727.7	9076.59
