# Supplementary material for: Construction of 3D copper-chitosan-gas diffusion layer electrode for highly efficient CO2 electrolysis to C2+ alcohols
Source: Nat Commun. 2023 May 17;14:2823. doi: 10.1038/s41467-023-38524-3 (PMC10192345; doi:10.1038/s41467-023-38524-3)
Supplement: Supplementary file 3 — Source Data [file 41467_2023_38524_MOESM3_ESM.zip › 7-Source Data/7-Source Data-XRD+IR.xlsx]

## Sheet: Figure 2g
2Theta	CP	pre-Cu-CS-2	1min	5min	10min
30	19	81	66	71	63
30.02	13	66	55	56	57
30.04	16	43	41	53	50
30.06	13	55	55	60	59
30.08	21	53	43	48	45
30.1	18	66	60	49	55
30.12	15	58	41	46	60
30.14	13	52	56	42	48
30.16	23	69	45	48	61
30.18	15	61	44	30	51
30.2	15	51	55	42	58
30.22	15	64	68	38	52
30.24	13	55	52	47	41
30.26	19	54	39	36	43
30.28	21	56	47	50	54
30.3	23	60	48	47	42
30.32	15	55	30	33	46
30.34	17	53	46	49	53
30.36	15	52	34	33	60
30.38	12	49	41	47	56
30.4	18	60	35	53	55
30.42	12	51	43	34	47
30.44	13	53	49	40	43
30.46	10	56	41	46	51
30.48	18	48	41	33	57
30.5	19	51	39	41	61
30.52	12	53	40	46	45
30.54	10	51	39	36	51
30.56	15	66	48	40	42
30.58	20	52	32	36	47
30.6	16	60	37	31	55
30.62	11	65	30	46	48
30.64	11	49	37	44	53
30.66	18	42	44	36	45
30.68	20	53	33	37	45
30.7	11	48	34	55	49
30.72	18	56	42	47	47
30.74	18	68	52	41	49
30.76	11	51	58	47	52
30.78	15	49	37	47	51
30.8	14	72	46	32	46
30.82	14	69	47	36	54
30.84	20	53	60	54	61
30.86	29	53	58	36	54
30.88	13	53	51	37	52
30.9	13	57	61	39	65
30.92	15	40	68	35	61
30.94	15	47	73	38	53
30.96	19	49	65	44	62
30.98	19	55	69	57	56
31	20	51	70	40	67
31.02	19	55	85	56	73
31.04	14	49	76	50	78
31.06	19	55	64	57	62
31.08	21	50	62	33	68
31.1	14	52	55	75	58
31.12	15	43	77	66	64
31.14	20	59	67	62	59
31.16	7	61	41	77	56
31.18	13	53	51	72	68
31.2	14	56	62	75	64
31.22	13	58	38	62	59
31.24	14	65	38	52	58
31.26	11	50	44	58	43
31.28	17	58	45	62	55
31.3	10	58	36	60	49
31.32	14	41	43	60	42
31.34	11	50	41	66	60
31.36	13	53	52	55	47
31.38	15	50	49	46	46
31.4	7	57	43	53	56
31.42	12	58	44	48	50
31.44	15	50	39	49	47
31.46	15	51	50	40	52
31.48	15	50	46	44	54
31.5	9	59	40	39	47
31.52	9	53	49	38	45
31.54	10	63	34	45	46
31.56	13	52	36	52	68
31.58	3	50	35	38	49
31.6	18	47	50	40	38
31.62	12	44	43	53	46
31.64	10	50	41	46	40
31.66	8	54	33	56	48
31.68	8	54	34	53	49
31.7	11	52	42	54	46
31.72	10	67	28	47	46
31.74	13	58	40	53	42
31.76	17	51	45	50	47
31.78	11	40	31	41	35
31.8	12	59	44	34	34
31.82	10	51	32	36	47
31.84	12	54	42	46	56
31.86	21	44	38	25	51
31.88	13	47	35	36	58
31.9	16	53	48	31	36
31.92	10	60	38	34	47
31.94	12	57	35	35	42
31.96	12	53	44	31	43
31.98	12	59	31	40	42
32	6	57	34	33	44
32.02	9	46	37	38	55
32.04	12	47	38	25	64
32.06	17	40	33	35	42
32.08	14	43	33	34	53
32.1	15	43	43	31	44
32.12	11	43	46	41	39
32.14	14	48	36	30	37
32.16	18	58	31	30	44
32.18	10	54	47	37	44
32.2	18	52	42	37	42
32.22	21	53	35	40	42
32.24	9	38	37	38	44
32.26	14	40	37	33	42
32.28	17	43	27	32	46
32.3	16	46	24	45	33
32.32	14	57	27	32	42
32.34	11	62	39	43	39
32.36	9	38	31	40	30
32.38	9	42	49	30	42
32.4	14	40	33	24	41
32.42	15	43	29	30	41
32.44	17	47	37	37	59
32.46	17	47	43	29	49
32.48	13	45	41	28	38
32.5	14	69	35	32	48
32.52	8	62	30	28	57
32.54	9	59	40	28	36
32.56	12	54	38	33	42
32.58	12	54	30	38	38
32.6	15	42	33	35	48
32.62	10	45	34	20	49
32.64	13	47	31	16	38
32.66	14	38	21	37	41
32.68	10	40	31	36	44
32.7	12	43	33	31	43
32.72	12	41	35	27	39
32.74	9	49	42	35	35
32.76	11	48	34	30	32
32.78	5	46	37	40	41
32.8	12	54	36	37	43
32.82	9	53	38	32	39
32.84	6	50	36	31	51
32.86	9	51	44	41	43
32.88	14	48	23	28	36
32.9	10	38	39	30	40
32.92	7	51	35	41	31
32.94	9	42	39	32	50
32.96	7	53	50	30	50
32.98	10	54	38	33	42
33	11	59	30	30	39
33.02	11	47	27	27	46
33.04	12	68	30	33	38
33.06	9	48	33	23	34
33.08	9	45	35	37	50
33.1	6	46	42	30	53
33.12	9	51	34	24	51
33.14	13	44	41	32	48
33.16	8	50	29	31	48
33.18	9	50	33	22	39
33.2	10	46	35	25	26
33.22	12	49	33	33	37
33.24	9	48	49	29	48
33.26	11	55	42	35	52
33.28	16	42	34	33	39
33.3	10	39	37	29	55
33.32	12	42	36	32	37
33.34	9	46	32	34	47
33.36	14	48	33	40	34
33.38	13	38	28	37	59
33.4	9	50	48	30	45
33.42	11	44	39	28	42
33.44	14	53	43	26	35
33.46	16	45	45	33	40
33.48	11	50	37	36	42
33.5	11	44	38	19	44
33.52	15	44	39	29	43
33.54	19	37	34	29	36
33.56	16	38	40	23	46
33.58	13	42	36	29	52
33.6	17	37	39	35	47
33.62	12	56	39	32	47
33.64	10	43	46	29	52
33.66	14	46	57	44	53
33.68	11	49	47	25	52
33.7	13	52	53	25	53
33.72	10	33	50	33	52
33.74	8	32	48	24	50
33.76	12	41	46	45	62
33.78	11	36	48	27	56
33.8	8	38	40	48	61
33.82	10	35	46	44	48
33.84	8	38	41	44	61
33.86	12	44	45	48	48
33.88	12	49	33	53	43
33.9	10	47	29	50	51
33.92	11	48	40	48	54
33.94	11	30	36	48	44
33.96	9	49	46	39	48
33.98	13	41	34	52	52
34	12	53	52	50	34
34.02	10	40	50	48	56
34.04	12	43	40	47	39
34.06	8	40	53	48	32
34.08	10	36	37	50	49
34.1	11	42	50	52	50
34.12	11	44	39	35	49
34.14	11	34	36	47	35
34.16	8	35	42	44	51
34.18	14	34	36	36	43
34.2	17	36	38	41	37
34.22	10	39	25	32	50
34.24	7	39	37	33	47
34.26	11	43	31	43	37
34.28	5	43	36	56	54
34.3	12	41	34	39	45
34.32	12	44	32	34	34
34.34	12	46	29	39	42
34.36	17	41	36	42	52
34.38	7	37	31	40	36
34.4	8	45	29	28	49
34.42	13	37	45	34	35
34.44	14	25	47	29	52
34.46	16	36	31	33	46
34.48	9	47	47	42	38
34.5	15	44	35	31	35
34.52	15	47	49	31	48
34.54	10	34	46	28	44
34.56	16	35	41	24	43
34.58	12	49	22	36	40
34.6	13	36	35	34	38
34.62	7	34	42	27	40
34.64	15	50	39	29	34
34.66	13	49	31	31	31
34.68	11	41	37	20	33
34.7	10	37	43	34	52
34.72	12	40	25	24	44
34.74	9	50	51	28	35
34.76	12	48	33	30	55
34.78	14	46	42	26	52
34.8	8	40	41	26	43
34.82	7	40	35	43	38
34.84	13	38	30	38	52
34.86	11	41	29	29	36
34.88	14	37	43	31	35
34.9	13	44	33	20	56
34.92	11	44	35	26	42
34.94	6	43	32	31	41
34.96	19	44	30	29	32
34.98	10	28	29	25	29
35	11	43	31	36	31
35.02	17	28	36	34	37
35.04	14	32	37	33	40
35.06	17	39	39	26	45
35.08	15	48	36	31	41
35.1	16	58	32	24	32
35.12	16	33	28	34	37
35.14	14	31	39	36	42
35.16	13	37	31	33	33
35.18	20	37	42	35	43
35.2	18	35	36	29	51
35.22	13	53	32	25	35
35.24	9	35	30	36	49
35.26	12	35	46	34	52
35.28	17	44	32	50	45
35.3	22	29	40	25	42
35.32	13	42	40	26	38
35.34	10	35	42	37	33
35.36	22	24	37	35	35
35.38	11	51	38	32	39
35.4	14	45	41	34	51
35.42	12	38	34	41	29
35.44	19	46	44	33	41
35.46	14	51	39	25	40
35.48	10	51	39	26	43
35.5	14	38	41	36	39
35.52	14	41	37	33	40
35.54	12	41	45	38	32
35.56	14	26	35	28	44
35.58	10	43	51	24	54
35.6	18	41	49	23	46
35.62	11	46	54	25	31
35.64	7	39	38	29	35
35.66	15	51	46	41	46
35.68	17	39	51	50	47
35.7	20	33	33	32	49
35.72	16	26	43	32	60
35.74	15	44	46	22	48
35.76	12	45	40	34	63
35.78	11	34	38	54	33
35.8	19	43	36	35	41
35.82	14	41	34	41	44
35.84	15	45	47	25	43
35.86	14	46	37	45	42
35.88	13	38	43	31	44
35.9	14	49	40	26	55
35.92	13	40	42	36	38
35.94	17	38	49	31	42
35.96	16	44	31	44	42
35.98	17	36	46	30	36
36	10	30	35	30	45
36.02	21	44	34	26	42
36.04	25	39	35	33	46
36.06	12	35	47	41	40
36.08	16	34	35	35	37
36.1	19	30	37	38	49
36.12	12	33	43	37	46
36.14	10	39	46	49	61
36.16	19	38	46	27	49
36.18	12	37	45	30	44
36.2	15	36	48	26	43
36.22	14	24	33	31	47
36.24	10	31	41	38	50
36.26	17	46	41	27	43
36.28	13	40	44	32	33
36.3	11	45	40	26	41
36.32	13	54	46	30	55
36.34	15	44	38	34	45
36.36	16	31	34	41	40
36.38	13	36	43	35	35
36.4	12	34	52	39	41
36.42	16	33	38	43	45
36.44	20	55	42	35	43
36.46	13	39	38	23	34
36.48	15	34	41	39	36
36.5	17	38	38	50	36
36.52	12	36	41	39	38
36.54	10	41	36	34	38
36.56	17	32	31	31	46
36.58	14	47	37	31	36
36.6	18	32	49	36	42
36.62	19	37	34	36	52
36.64	9	43	34	31	48
36.66	14	38	36	39	34
36.68	12	48	31	36	30
36.7	7	38	39	37	49
36.72	17	41	32	25	43
36.74	12	35	35	39	41
36.76	12	44	33	33	50
36.78	18	35	46	34	37
36.8	18	49	38	33	48
36.82	15	35	45	24	38
36.84	7	35	31	35	47
36.86	16	37	44	20	52
36.88	6	40	32	29	37
36.9	14	34	50	27	38
36.92	19	31	42	27	44
36.94	12	31	37	26	46
36.96	13	34	47	35	47
36.98	26	34	43	25	50
37	12	28	40	30	41
37.02	17	29	37	35	54
37.04	6	50	40	32	35
37.06	15	30	38	36	40
37.08	10	39	34	33	31
37.1	9	35	41	27	42
37.12	16	35	44	40	41
37.14	7	28	33	34	40
37.16	16	44	33	25	50
37.18	9	42	34	26	51
37.2	17	34	37	27	48
37.22	17	33	38	36	44
37.24	9	40	38	25	48
37.26	18	35	46	36	45
37.28	11	32	31	35	41
37.3	16	39	38	31	41
37.32	19	43	37	24	29
37.34	12	37	47	27	46
37.36	18	39	36	35	31
37.38	9	35	42	19	46
37.4	15	35	61	26	32
37.42	10	31	46	37	38
37.44	8	40	46	41	41
37.46	13	35	55	29	39
37.48	11	46	48	22	46
37.5	13	45	52	26	50
37.52	11	28	41	40	32
37.54	9	40	37	36	52
37.56	12	33	41	32	37
37.58	18	39	43	35	45
37.6	15	40	48	37	48
37.62	14	33	37	25	44
37.64	8	37	44	31	41
37.66	15	36	35	39	53
37.68	19	35	29	44	51
37.7	15	35	39	45	53
37.72	11	48	33	59	43
37.74	12	33	46	61	41
37.76	12	40	48	51	42
37.78	13	31	23	49	45
37.8	19	34	27	42	36
37.82	8	29	32	53	36
37.84	14	38	39	50	40
37.86	15	36	29	40	50
37.88	11	29	31	39	37
37.9	14	36	32	34	37
37.92	8	34	38	33	32
37.94	10	36	41	34	36
37.96	11	35	38	39	40
37.98	12	40	25	34	40
38	14	31	32	31	39
38.02	9	31	40	37	31
38.04	17	32	33	27	47
38.06	11	27	31	37	50
38.08	18	32	24	29	47
38.1	12	44	42	39	45
38.12	19	32	47	33	34
38.14	13	48	30	32	45
38.16	10	36	33	39	30
38.18	21	40	38	32	38
38.2	12	35	32	26	37
38.22	15	32	33	38	32
38.24	8	42	31	27	39
38.26	12	35	39	34	42
38.28	12	35	40	28	36
38.3	13	21	27	36	36
38.32	9	33	33	21	38
38.34	16	32	36	40	32
38.36	19	39	35	28	32
38.38	17	40	41	40	43
38.4	25	33	24	32	32
38.42	10	36	44	49	30
38.44	21	34	46	36	43
38.46	18	39	37	30	47
38.48	17	27	37	30	29
38.5	19	31	48	37	33
38.52	14	32	43	24	48
38.54	13	27	41	21	41
38.56	18	30	36	40	40
38.58	13	41	33	28	33
38.6	20	32	32	33	43
38.62	13	32	42	31	54
38.64	23	37	46	35	43
38.66	15	31	41	32	51
38.68	25	39	40	23	48
38.7	29	37	35	39	30
38.72	23	37	36	30	35
38.74	17	38	47	30	47
38.76	13	23	51	33	45
38.78	11	31	46	29	43
38.8	24	35	65	32	50
38.82	10	39	66	42	49
38.84	17	44	63	26	42
38.86	12	34	60	40	60
38.88	11	35	52	33	45
38.9	15	30	55	35	39
38.92	12	29	69	33	43
38.94	13	32	86	33	61
38.96	16	30	73	27	53
38.98	14	36	65	34	60
39	13	42	55	34	41
39.02	9	32	66	46	46
39.04	15	30	70	43	46
39.06	11	39	78	35	51
39.08	12	27	48	46	51
39.1	13	42	46	54	61
39.12	10	29	52	55	53
39.14	17	48	44	55	31
39.16	15	31	33	35	55
39.18	18	36	45	54	52
39.2	12	47	50	45	55
39.22	16	35	37	35	50
39.24	17	30	30	41	49
39.26	20	38	35	44	49
39.28	15	38	43	57	39
39.3	15	36	31	41	46
39.32	21	38	42	40	47
39.34	15	43	34	46	26
39.36	17	38	39	42	36
39.38	8	37	29	35	40
39.4	9	38	41	52	33
39.42	13	46	35	42	32
39.44	3	33	36	34	38
39.46	12	36	37	34	34
39.48	8	33	44	24	40
39.5	12	44	34	30	32
39.52	15	29	37	39	37
39.54	14	35	30	25	39
39.56	20	33	31	36	40
39.58	8	41	45	31	32
39.6	13	33	33	29	32
39.62	15	36	47	29	36
39.64	18	37	41	24	36
39.66	10	40	39	39	34
39.68	10	35	36	36	37
39.7	11	44	30	32	41
39.72	13	40	47	27	35
39.74	12	28	39	41	38
39.76	9	46	46	35	33
39.78	18	34	36	38	34
39.8	5	35	40	34	36
39.82	24	36	42	28	40
39.84	15	34	41	32	45
39.86	11	32	55	32	32
39.88	19	33	50	28	46
39.9	19	29	43	35	36
39.92	8	36	62	21	40
39.94	12	41	45	26	38
39.96	10	40	33	24	40
39.98	14	37	50	29	34
40	17	31	42	20	47
40.02	18	22	36	22	43
40.04	16	40	36	26	44
40.06	14	36	45	29	37
40.08	14	31	38	20	38
40.1	14	32	48	35	31
40.12	9	28	38	27	46
40.14	15	33	35	36	39
40.16	16	38	43	33	50
40.18	12	31	52	33	37
40.2	10	36	40	33	40
40.22	5	20	57	38	41
40.24	10	33	54	29	26
40.26	9	31	53	40	32
40.28	14	41	49	35	31
40.3	23	30	48	40	60
40.32	13	26	44	34	51
40.34	10	28	42	33	43
40.36	14	36	44	39	42
40.38	17	27	38	32	52
40.4	12	32	42	33	40
40.42	15	26	51	46	44
40.44	9	29	37	39	54
40.46	13	32	35	31	40
40.48	18	40	38	42	43
40.5	14	39	32	32	43
40.52	7	32	43	48	47
40.54	13	35	43	41	42
40.56	17	39	38	45	47
40.58	11	38	44	49	34
40.6	16	45	44	39	38
40.62	17	40	39	42	39
40.64	20	29	34	47	44
40.66	14	25	30	32	33
40.68	19	37	37	40	36
40.7	3	30	43	38	49
40.72	16	28	39	22	43
40.74	15	37	33	24	37
40.76	10	32	40	35	32
40.78	9	38	37	44	42
40.8	11	34	42	40	38
40.82	10	35	36	32	25
40.84	13	37	44	29	44
40.86	15	29	52	32	44
40.88	11	32	37	38	47
40.9	16	42	46	37	44
40.92	17	27	43	34	31
40.94	20	39	45	23	51
40.96	14	31	44	33	30
40.98	21	25	47	42	41
41	11	31	47	34	37
41.02	20	36	44	22	44
41.04	14	23	44	22	34
41.06	9	37	44	30	35
41.08	13	41	40	40	25
41.1	15	42	34	31	37
41.12	12	23	33	30	39
41.14	12	32	38	27	36
41.16	17	35	46	31	52
41.18	10	34	49	43	45
41.2	17	29	53	32	36
41.22	13	30	40	22	44
41.24	13	26	36	31	42
41.26	17	29	46	28	41
41.28	17	35	37	21	40
41.3	16	34	35	31	37
41.32	15	38	48	36	29
41.34	18	30	45	35	31
41.36	21	28	35	30	41
41.38	6	26	42	36	39
41.4	15	33	34	28	35
41.42	15	37	57	31	42
41.44	17	31	39	35	34
41.46	15	35	46	34	23
41.48	19	28	45	30	29
41.5	24	32	37	19	39
41.52	20	30	43	32	37
41.54	18	35	36	37	44
41.56	14	28	43	27	60
41.58	11	27	52	23	47
41.6	15	30	48	31	41
41.62	21	32	37	37	41
41.64	20	45	41	23	28
41.66	20	35	47	23	33
41.68	20	34	41	23	45
41.7	15	29	34	31	39
41.72	22	37	48	37	45
41.74	18	38	45	39	31
41.76	19	40	49	27	38
41.78	18	36	58	26	52
41.8	20	48	59	37	43
41.82	18	35	44	42	42
41.84	27	50	54	39	39
41.86	22	31	42	44	43
41.88	15	37	48	29	53
41.9	24	25	44	34	41
41.92	26	20	44	32	52
41.94	13	23	37	32	33
41.96	27	31	45	36	36
41.98	26	37	42	39	45
42	17	25	46	37	34
42.02	19	29	44	31	30
42.04	26	37	45	33	38
42.06	26	39	44	44	57
42.08	25	34	48	43	52
42.1	26	32	59	35	43
42.12	25	37	51	38	48
42.14	30	36	52	28	49
42.16	21	35	44	43	38
42.18	21	33	36	32	42
42.2	39	38	61	35	47
42.22	22	31	51	36	34
42.24	25	38	49	27	40
42.26	27	34	50	40	43
42.28	23	40	42	32	38
42.3	17	27	61	36	31
42.32	23	36	45	33	44
42.34	30	21	47	36	44
42.36	33	23	43	47	37
42.38	31	38	54	34	34
42.4	23	37	63	39	37
42.42	20	33	46	36	44
42.44	21	35	47	31	58
42.46	22	39	42	44	53
42.48	25	34	47	39	44
42.5	36	41	45	39	42
42.52	18	31	50	37	54
42.54	33	30	55	46	42
42.56	26	39	50	45	50
42.58	29	37	69	38	54
42.6	23	33	45	36	52
42.62	36	37	40	44	62
42.64	20	31	58	44	47
42.66	30	29	58	33	47
42.68	21	34	61	34	54
42.7	20	44	68	37	63
42.72	22	37	56	34	44
42.74	20	29	72	51	52
42.76	21	36	60	43	46
42.78	15	43	66	40	48
42.8	24	34	62	46	56
42.82	25	27	63	38	64
42.84	18	39	86	49	60
42.86	28	32	79	36	71
42.88	25	35	75	42	68
42.9	25	49	81	49	81
42.92	15	36	100	47	74
42.94	15	38	97	45	74
42.96	19	28	109	45	75
42.98	17	33	131	41	107
43	29	42	127	45	107
43.02	19	43	129	57	116
43.04	24	34	119	50	130
43.06	25	27	109	55	136
43.08	17	35	98	51	147
43.1	16	41	97	56	135
43.12	28	43	98	63	148
43.14	16	34	104	55	142
43.16	25	38	89	83	130
43.18	27	41	99	64	114
43.2	20	30	78	57	96
43.22	14	42	77	67	98
43.24	13	41	75	75	104
43.26	24	41	57	74	85
43.28	19	30	65	98	77
43.3	24	35	60	95	49
43.32	15	33	47	98	59
43.34	22	40	54	94	50
43.36	17	43	62	99	57
43.38	21	34	51	94	56
43.4	20	32	47	62	55
43.42	16	42	52	78	57
43.44	25	37	70	61	47
43.46	16	37	60	42	42
43.48	17	34	48	58	38
43.5	22	29	48	43	49
43.52	20	31	56	52	51
43.54	18	26	53	50	41
43.56	17	35	49	51	35
43.58	28	40	49	55	51
43.6	20	28	51	41	53
43.62	23	24	49	43	39
43.64	19	38	44	45	52
43.66	17	31	55	46	42
43.68	17	34	62	52	47
43.7	16	32	45	29	41
43.72	21	35	48	39	34
43.74	11	27	59	41	45
43.76	22	23	45	47	47
43.78	15	28	44	44	36
43.8	13	34	46	31	40
43.82	18	25	44	35	45
43.84	15	29	49	30	40
43.86	20	33	46	45	39
43.88	24	35	55	37	33
43.9	13	34	46	35	49
43.92	20	34	37	38	45
43.94	18	27	50	49	39
43.96	21	38	39	35	37
43.98	18	22	49	37	37
44	19	31	40	29	47
44.02	17	32	44	34	39
44.04	17	34	54	37	41
44.06	16	31	51	33	58
44.08	21	32	48	41	38
44.1	20	33	48	33	51
44.12	11	26	67	37	32
44.14	17	29	57	30	47
44.16	15	33	45	34	47
44.18	19	23	67	45	45
44.2	6	28	41	33	41
44.22	14	28	37	28	41
44.24	17	35	63	31	41
44.26	11	16	52	40	58
44.28	16	34	63	40	46
44.3	8	25	51	39	42
44.32	16	33	44	52	49
44.34	17	29	42	51	43
44.36	15	29	51	50	52
44.38	12	25	51	50	49
44.4	13	31	36	30	35
44.42	15	31	38	43	51
44.44	17	28	48	40	25
44.46	10	29	45	40	47
44.48	15	29	46	45	43
44.5	13	20	42	34	48
44.52	23	33	41	40	47
44.54	13	32	50	33	38
44.56	9	30	47	37	44
44.58	22	28	47	43	42
44.6	17	24	45	34	46
44.62	14	22	30	36	38
44.64	11	30	37	33	40
44.66	20	25	42	30	37
44.68	17	23	48	33	40
44.7	18	29	27	39	40
44.72	13	22	44	28	48
44.74	16	21	44	25	52
44.76	21	23	35	36	29
44.78	18	31	41	32	42
44.8	18	32	39	38	35
44.82	12	32	49	25	44
44.84	15	37	43	33	29
44.86	10	39	45	34	38
44.88	19	40	41	27	37
44.9	8	34	44	32	37
44.92	15	24	48	37	49
44.94	21	24	32	30	34
44.96	20	23	43	36	43
44.98	14	33	31	27	34
45	14	32	31	25	33
45.02	17	27	46	36	34
45.04	17	29	34	33	26
45.06	13	24	50	42	40
45.08	16	34	42	33	35
45.1	10	26	52	34	44
45.12	10	22	43	36	46
45.14	9	24	39	31	34
45.16	10	21	34	32	45
45.18	13	36	38	27	33
45.2	10	34	50	31	44
45.22	15	27	42	33	45
45.24	11	19	38	39	33
45.26	21	28	36	41	27
45.28	12	25	43	32	41
45.3	19	34	48	32	52
45.32	16	29	47	36	40
45.34	13	21	43	36	37
45.36	22	23	42	32	40
45.38	11	30	46	32	25
45.4	11	25	39	30	38
45.42	15	26	37	30	52
45.44	12	23	37	24	22
45.46	21	29	29	27	38
45.48	15	27	40	33	36
45.5	19	24	40	28	50
45.52	18	24	36	31	34
45.54	17	23	47	29	42
45.56	12	31	40	27	43
45.58	18	32	39	41	38
45.6	20	21	40	30	31
45.62	10	27	37	21	31
45.64	14	29	36	29	34
45.66	12	28	45	32	39
45.68	10	28	45	27	29
45.7	15	19	30	22	30
45.72	14	28	41	23	47
45.74	14	26	50	30	38
45.76	12	23	34	33	23
45.78	12	28	44	30	41
45.8	10	27	39	24	36
45.82	15	24	44	37	23
45.84	23	20	42	27	39
45.86	7	20	43	33	30
45.88	11	23	48	21	38
45.9	15	32	46	36	39
45.92	16	22	46	26	37
45.94	7	23	42	19	43
45.96	10	28	46	28	41
45.98	15	24	32	31	42
46	10	28	30	37	34
46.02	12	23	40	38	44
46.04	16	27	38	30	38
46.06	22	26	44	36	18
46.08	12	20	48	36	34
46.1	10	32	32	29	38
46.12	19	34	50	38	40
46.14	14	29	34	38	42
46.16	15	22	25	40	37
46.18	17	21	33	36	24
46.2	7	28	37	29	30
46.22	12	32	33	27	30
46.24	13	25	37	39	38
46.26	16	28	38	34	32
46.28	9	30	32	34	36
46.3	16	23	31	19	44
46.32	16	31	28	30	39
46.34	17	21	37	39	36
46.36	15	23	42	26	36
46.38	12	28	31	34	38
46.4	12	22	35	27	27
46.42	7	34	39	37	38
46.44	16	20	49	39	33
46.46	10	24	33	27	31
46.48	12	35	40	19	44
46.5	17	21	41	40	35
46.52	14	18	35	23	31
46.54	23	20	32	26	40
46.56	28	20	40	23	30
46.58	20	35	28	28	36
46.6	22	29	39	33	37
46.62	24	32	50	25	43
46.64	17	27	40	30	30
46.66	21	35	36	31	36
46.68	26	21	34	37	39
46.7	20	28	42	30	36
46.72	14	28	44	26	40
46.74	19	27	38	24	37
46.76	36	24	44	20	36
46.78	21	23	33	19	41
46.8	29	21	46	23	30
46.82	23	23	40	32	34
46.84	30	20	40	28	43
46.86	30	21	46	27	41
46.88	26	29	39	35	33
46.9	21	25	45	34	54
46.92	11	27	50	21	32
46.94	20	37	37	28	29
46.96	22	27	36	36	49
46.98	20	34	28	26	35
47	13	25	44	34	40
47.02	17	25	62	27	38
47.04	14	24	64	35	45
47.06	18	27	55	33	32
47.08	22	27	58	33	34
47.1	15	28	46	33	32
47.12	13	25	65	32	34
47.14	15	27	64	27	32
47.16	8	22	63	34	33
47.18	19	19	47	33	49
47.2	12	25	59	36	53
47.22	10	27	67	27	47
47.24	15	26	58	36	41
47.26	15	21	55	36	44
47.28	18	29	57	29	47
47.3	7	35	64	39	60
47.32	16	30	53	34	59
47.34	11	34	42	28	47
47.36	9	40	59	43	46
47.38	13	49	46	54	50
47.4	9	69	50	35	45
47.42	18	56	40	34	41
47.44	11	73	44	56	45
47.46	15	86	45	58	32
47.48	12	63	42	48	51
47.5	19	81	39	39	27
47.52	10	50	38	45	32
47.54	10	44	42	42	32
47.56	18	49	38	53	27
47.58	22	56	38	43	38
47.6	16	50	46	36	49
47.62	27	38	47	44	38
47.64	25	39	33	34	34
47.66	15	36	35	37	41
47.68	20	25	36	35	35
47.7	23	22	26	23	33
47.72	19	26	23	36	32
47.74	15	18	33	30	38
47.76	20	25	41	26	30
47.78	21	27	52	41	34
47.8	13	16	39	34	35
47.82	16	27	42	23	35
47.84	23	33	31	33	31
47.86	20	23	33	28	25
47.88	26	23	30	21	33
47.9	13	19	49	18	27
47.92	19	16	40	28	30
47.94	22	23	36	35	40
47.96	21	18	38	37	42
47.98	17	27	47	26	34
48	11	25	42	34	36
48.02	13	24	39	34	42
48.04	16	29	39	24	32
48.06	14	29	36	28	36
48.08	12	20	44	29	37
48.1	13	30	53	25	47
48.12	12	25	56	28	45
48.14	20	21	41	29	36
48.16	17	21	59	30	37
48.18	11	25	55	44	41
48.2	18	23	57	23	36
48.22	11	25	52	28	40
48.24	12	23	59	33	44
48.26	16	27	48	35	56
48.28	10	28	42	27	52
48.3	6	17	40	34	50
48.32	12	31	43	36	42
48.34	18	20	69	35	56
48.36	5	22	53	32	41
48.38	12	27	50	41	53
48.4	17	38	39	43	42
48.42	7	23	51	42	50
48.44	11	26	39	56	39
48.46	15	27	46	39	36
48.48	14	18	49	48	53
48.5	6	26	49	38	31
48.52	9	39	44	45	42
48.54	8	32	45	37	39
48.56	11	22	35	34	35
48.58	13	29	40	43	40
48.6	15	21	33	50	46
48.62	12	23	37	45	41
48.64	9	27	32	39	45
48.66	17	17	37	24	49
48.68	12	20	32	35	27
48.7	18	22	41	37	39
48.72	16	23	34	34	36
48.74	12	24	37	39	50
48.76	6	25	28	36	26
48.78	12	16	39	26	22
48.8	10	19	29	24	28
48.82	18	23	35	38	42
48.84	10	22	43	28	39
48.86	12	17	49	22	30
48.88	13	32	43	31	33
48.9	11	24	57	31	30
48.92	7	19	45	18	47
48.94	13	32	53	26	28
48.96	15	20	42	24	27
48.98	14	19	54	38	40
49	14	22	40	31	47
49.02	10	17	35	27	48
49.04	9	24	38	18	34
49.06	18	15	51	20	42
49.08	12	20	47	36	34
49.1	15	25	41	19	28
49.12	11	22	47	43	31
49.14	19	31	47	38	29
49.16	8	24	33	33	38
49.18	21	29	44	44	29
49.2	18	22	47	36	36
49.22	18	15	47	30	38
49.24	15	26	29	49	33
49.26	8	17	46	41	33
49.28	15	16	33	37	44
49.3	15	24	48	36	38
49.32	10	29	51	43	31
49.34	15	26	50	31	42
49.36	18	28	51	40	46
49.38	17	24	52	46	32
49.4	6	18	35	30	19
49.42	13	25	47	34	38
49.44	10	25	39	31	33
49.46	9	21	45	15	34
49.48	13	26	39	30	36
49.5	12	17	30	32	31
49.52	14	25	31	30	39
49.54	13	21	40	28	40
49.56	15	21	46	39	36
49.58	9	22	35	32	29
49.6	19	18	42	42	39
49.62	13	22	38	34	37
49.64	13	20	40	29	38
49.66	14	17	33	38	30
49.68	15	19	37	39	26
49.7	11	10	43	37	24
49.72	12	19	39	40	23
49.74	12	16	34	45	38
49.76	10	20	38	39	35
49.78	15	19	34	37	40
49.8	6	26	33	25	43
49.82	8	22	30	30	26
49.84	15	24	53	27	18
49.86	4	19	42	33	37
49.88	11	19	50	28	35
49.9	16	19	38	25	38
49.92	12	21	42	21	30
49.94	13	21	40	16	27
49.96	10	19	39	22	37
49.98	12	13	49	26	33
50	15	19	46	30	39
50.02	16	26	51	26	35
50.04	12	21	50	28	41
50.06	14	20	54	23	35
50.08	8	24	59	37	46
50.1	14	28	55	27	63
50.12	9	26	56	32	38
50.14	13	32	80	32	44
50.16	18	30	78	31	60
50.18	18	17	54	35	48
50.2	15	29	48	33	65
50.22	13	19	64	39	65
50.24	13	15	68	27	42
50.26	16	26	58	25	75
50.28	17	22	51	38	74
50.3	13	21	47	42	66
50.32	13	29	60	33	49
50.34	10	23	50	38	56
50.36	20	20	58	40	57
50.38	15	27	55	56	64
50.4	13	19	55	28	56
50.42	9	36	42	48	41
50.44	13	25	51	47	45
50.46	13	24	48	53	59
50.48	11	19	50	57	34
50.5	5	19	48	67	51
50.52	14	22	46	62	32
50.54	16	20	61	51	41
50.56	11	18	41	42	47
50.58	13	16	41	42	35
50.6	17	27	33	60	30
50.62	15	20	41	58	39
50.64	12	19	33	57	33
50.66	8	24	30	51	37
50.68	8	17	41	45	32
50.7	16	23	34	45	41
50.72	21	33	49	42	34
50.74	13	24	42	38	33
50.76	13	23	37	21	32
50.78	15	19	36	37	40
50.8	15	19	48	31	33
50.82	7	21	38	37	41
50.84	16	18	41	35	30
50.86	13	22	28	33	39
50.88	23	12	28	25	35
50.9	13	22	42	30	36
50.92	17	20	45	30	45
50.94	17	20	39	26	40
50.96	10	26	40	35	31
50.98	18	16	35	28	37
51	10	22	44	30	34
51.02	17	25	26	43	27
51.04	23	21	32	35	37
51.06	15	28	30	34	27
51.08	6	23	38	20	38
51.1	14	24	31	35	44
51.12	13	17	51	31	31
51.14	14	25	35	32	29
51.16	15	14	48	31	30
51.18	17	21	36	17	26
51.2	15	17	32	34	44
51.22	19	18	35	25	33
51.24	17	16	40	22	29
51.26	18	22	41	37	36
51.28	13	19	37	40	26
51.3	17	19	40	24	25
51.32	16	17	46	32	35
51.34	20	24	42	24	31
51.36	23	19	41	25	38
51.38	19	21	34	33	33
51.4	25	21	38	31	39
51.42	13	30	38	28	44
51.44	18	15	31	30	26
51.46	19	23	41	35	43
51.48	28	22	41	33	32
51.5	23	14	49	30	34
51.52	16	24	38	39	41
51.54	21	19	40	24	48
51.56	21	20	47	26	43
51.58	19	21	35	30	30
51.6	21	23	40	33	39
51.62	25	25	53	34	34
51.64	21	30	51	29	31
51.66	24	26	53	23	35
51.68	19	23	32	24	36
51.7	24	24	37	28	26
51.72	20	26	51	25	42
51.74	22	26	47	30	29
51.76	22	19	60	31	38
51.78	22	23	43	33	37
51.8	27	18	43	27	37
51.82	21	21	40	28	41
51.84	15	17	47	33	35
51.86	23	25	54	37	33
51.88	17	23	44	26	37
51.9	28	29	44	26	41
51.92	24	24	44	45	34
51.94	25	29	55	34	44
51.96	23	24	45	29	39
51.98	21	21	45	40	31
52	22	21	60	32	42
52.02	26	18	52	29	45
52.04	16	17	54	28	38
52.06	25	12	44	50	34
52.08	16	21	67	38	41
52.1	28	25	55	39	39
52.12	21	22	46	30	43
52.14	23	19	45	50	32
52.16	28	15	41	40	37
52.18	22	30	44	27	36
52.2	27	19	43	41	38
52.22	29	22	46	37	37
52.24	27	15	47	27	44
52.26	18	23	47	40	49
52.28	20	23	54	33	44
52.3	24	16	56	37	37
52.32	23	18	52	34	37
52.34	30	18	41	26	39
52.36	35	27	40	31	38
52.38	33	24	46	27	34
52.4	17	26	43	32	52
52.42	21	26	54	36	49
52.44	21	12	58	38	35
52.46	19	17	53	27	42
52.48	17	20	46	32	44
52.5	16	15	42	38	25
52.52	33	19	44	33	38
52.54	21	20	47	35	41
52.56	35	15	56	28	46
52.58	19	15	50	29	40
52.6	17	26	56	35	39
52.62	26	24	52	33	36
52.64	25	18	66	29	47
52.66	28	29	59	41	37
52.68	28	25	60	29	48
52.7	19	36	71	45	42
52.72	23	27	43	25	46
52.74	26	24	69	36	34
52.76	27	25	53	39	47
52.78	30	21	48	27	49
52.8	30	31	53	38	45
52.82	27	18	60	44	39
52.84	24	24	50	25	34
52.86	40	22	57	39	39
52.88	21	34	60	47	46
52.9	28	24	56	43	51
52.92	36	23	51	40	47
52.94	39	23	52	43	41
52.96	39	19	57	26	50
52.98	27	23	60	38	36
53	37	15	55	41	48
53.02	34	24	60	35	51
53.04	33	24	54	26	41
53.06	33	21	57	44	35
53.08	42	25	74	33	38
53.1	32	12	53	32	59
53.12	29	32	60	48	41
53.14	23	23	55	29	37
53.16	39	20	55	34	49
53.18	43	28	56	45	45
53.2	32	23	61	43	42
53.22	35	24	57	33	44
53.24	45	24	54	38	39
53.26	42	17	69	47	48
53.28	38	29	58	41	38
53.3	39	25	69	37	41
53.32	38	28	51	41	36
53.34	32	25	65	42	37
53.36	50	26	68	52	50
53.38	33	19	56	39	49
53.4	41	26	55	34	47
53.42	53	24	59	42	36
53.44	45	26	53	48	45
53.46	54	21	58	51	60
53.48	57	29	64	44	38
53.5	32	17	58	40	47
53.52	51	28	46	37	36
53.54	68	17	58	35	52
53.56	51	29	67	40	49
53.58	55	28	46	52	61
53.6	62	27	74	45	52
53.62	72	26	64	45	55
53.64	53	22	59	46	58
53.66	58	29	46	41	50
53.68	53	23	74	45	48
53.7	65	24	57	48	37
53.72	58	23	78	41	53
53.74	73	24	78	39	44
53.76	71	22	74	45	45
53.78	49	24	80	50	54
53.8	68	20	71	39	46
53.82	48	37	85	30	59
53.84	46	35	76	37	51
53.86	62	26	87	36	67
53.88	38	19	96	39	52
53.9	46	28	87	29	59
53.92	50	29	87	43	46
53.94	47	26	88	51	62
53.96	34	28	120	43	54
53.98	45	21	109	53	61
54	44	22	95	53	77
54.02	36	26	110	36	56
54.04	25	18	95	63	63
54.06	34	28	117	50	76
54.08	23	29	85	58	73
54.1	35	29	119	61	71
54.12	20	31	115	38	64
54.14	33	24	108	59	68
54.16	21	30	102	70	81
54.18	26	32	98	73	73
54.2	17	40	80	55	72
54.22	25	37	77	57	74
54.24	23	34	96	71	92
54.26	20	50	76	77	63
54.28	22	35	70	86	76
54.3	18	41	81	70	56
54.32	16	37	53	71	65
54.34	15	50	68	74	55
54.36	21	46	61	84	64
54.38	16	28	66	92	54
54.4	11	42	63	51	51
54.42	14	43	59	66	59
54.44	16	39	50	70	42
54.46	13	29	68	73	52
54.48	14	39	48	46	51
54.5	12	35	48	61	46
54.52	18	27	36	71	47
54.54	14	30	49	56	44
54.56	20	32	53	59	42
54.58	13	28	43	46	38
54.6	11	25	55	52	46
54.62	16	24	41	49	36
54.64	11	32	46	38	34
54.66	5	28	45	50	38
54.68	8	18	48	53	36
54.7	14	31	41	51	31
54.72	13	23	39	29	32
54.74	9	21	34	35	37
54.76	11	16	41	34	27
54.78	14	27	39	49	49
54.8	11	19	40	41	22
54.82	13	28	49	39	28
54.84	12	28	40	35	31
54.86	13	17	42	35	46
54.88	12	17	39	31	35
54.9	10	20	33	27	34
54.92	11	22	33	30	30
54.94	11	21	34	32	29
54.96	8	23	28	26	32
54.98	12	20	34	27	27
55	15	29	44	38	36
55.02	10	25	39	29	20
55.04	8	25	43	22	33
55.06	12	20	34	31	46
55.08	8	10	41	26	27
55.1	8	24	26	29	39
55.12	9	18	32	35	42
55.14	13	15	34	38	27
55.16	12	21	39	39	36
55.18	12	28	41	21	34
55.2	16	11	29	33	29
55.22	18	21	31	20	30
55.24	11	19	45	37	21
55.26	8	26	40	17	32
55.28	10	17	42	32	32
55.3	13	17	32	28	23
55.32	10	21	27	30	20
55.34	10	15	42	25	43
55.36	12	21	30	22	38
55.38	8	23	31	32	27
55.4	9	9	40	22	32
55.42	8	19	30	21	27
55.44	12	15	42	23	22
55.46	15	18	29	14	33
55.48	12	17	42	29	36
55.5	11	22	40	24	30
55.52	12	21	37	18	22
55.54	10	21	36	16	36
55.56	7	9	40	19	34
55.58	5	9	21	28	29
55.6	11	15	39	21	33
55.62	9	13	38	24	23
55.64	18	17	24	33	28
55.66	12	13	30	29	32
55.68	11	19	35	22	38
55.7	15	27	41	23	33
55.72	14	20	51	33	26
55.74	9	16	32	26	32
55.76	12	16	28	21	31
55.78	14	12	33	29	32
55.8	11	18	27	35	41
55.82	16	20	41	34	27
55.84	10	24	38	22	28
55.86	15	10	41	17	29
55.88	10	22	26	25	29
55.9	9	16	37	32	24
55.92	10	16	34	24	21
55.94	14	16	33	27	26
55.96	9	15	46	16	28
55.98	7	19	45	24	32
56	7	14	27	17	26
56.02	14	19	32	22	32
56.04	12	19	34	28	31
56.06	6	14	42	27	22
56.08	9	20	23	23	32
56.1	12	25	38	31	25
56.12	4	12	33	18	26
56.14	10	23	36	26	32
56.16	11	23	34	23	31
56.18	7	14	32	25	38
56.2	15	20	36	28	30
56.22	12	20	29	29	34
56.24	4	27	41	21	27
56.26	9	30	31	21	22
56.28	9	26	35	30	25
56.3	7	28	43	26	26
56.32	10	21	40	20	29
56.34	8	26	38	23	34
56.36	8	32	37	23	37
56.38	2	17	40	31	28
56.4	8	24	31	30	28
56.42	9	16	35	32	30
56.44	6	28	27	22	30
56.46	5	20	32	15	36
56.48	13	28	28	29	20
56.5	16	18	32	31	21
56.52	4	25	35	23	32
56.54	10	25	30	13	28
56.56	13	11	34	21	29
56.58	4	20	33	22	32
56.6	2	20	34	20	25
56.62	7	15	27	30	28
56.64	12	22	28	33	34
56.66	13	12	29	27	26
56.68	8	19	28	25	26
56.7	11	15	34	28	32
56.72	16	17	35	21	35
56.74	13	19	31	28	31
56.76	11	26	32	18	17
56.78	15	24	39	27	35
56.8	12	16	24	19	27
56.82	13	14	32	23	22
56.84	10	16	30	21	19
56.86	2	15	32	20	29
56.88	7	11	33	26	20
56.9	14	8	36	18	34
56.92	10	11	23	27	20
56.94	13	14	23	22	23
56.96	5	10	34	21	34
56.98	10	18	35	16	31
57	8	17	24	17	23
57.02	7	12	33	25	24
57.04	4	12	38	30	39
57.06	9	21	38	26	25
57.08	4	14	40	25	25
57.1	4	14	42	23	32
57.12	8	14	36	18	38
57.14	4	19	33	31	31
57.16	8	13	43	27	29
57.18	10	21	21	24	44
57.2	9	8	41	11	32
57.22	8	22	38	28	28
57.24	9	16	30	27	39
57.26	15	7	43	31	34
57.28	8	21	44	26	29
57.3	13	15	38	40	22
57.32	5	10	36	31	34
57.34	4	14	33	30	35
57.36	7	16	41	24	30
57.38	5	18	35	27	26
57.4	6	19	43	28	29
57.42	9	11	42	25	28
57.44	8	17	35	33	27
57.46	8	17	29	28	24
57.48	10	11	29	32	35
57.5	5	21	36	31	38
57.52	6	14	19	30	36
57.54	7	14	22	32	20
57.56	13	25	31	26	27
57.58	11	15	36	18	30
57.6	10	7	29	22	36
57.62	5	12	18	19	35
57.64	12	14	28	20	22
57.66	8	14	36	17	22
57.68	7	12	33	17	29
57.7	5	11	31	23	23
57.72	9	19	26	24	27
57.74	6	13	39	19	28
57.76	11	13	23	18	31
57.78	11	18	27	26	35
57.8	9	19	29	25	29
57.82	10	14	43	23	23
57.84	13	18	35	20	30
57.86	2	12	43	21	27
57.88	6	13	37	26	23
57.9	11	13	41	22	38
57.92	9	12	33	21	16
57.94	4	13	33	24	36
57.96	5	13	29	17	38
57.98	5	10	39	25	20
58	10	10	26	23	34
58.02	4	10	30	24	28
58.04	4	17	31	13	35
58.06	11	11	26	25	23
58.08	8	11	12	19	30
58.1	8	10	31	29	41
58.12	9	11	33	16	36
58.14	5	18	28	27	28
58.16	7	15	30	22	40
58.18	6	16	30	20	25
58.2	4	17	28	19	23
58.22	7	11	31	16	25
58.24	5	4	26	25	30
58.26	10	16	36	24	27
58.28	14	17	29	30	27
58.3	3	17	37	24	26
58.32	6	15	19	26	26
58.34	3	17	34	24	30
58.36	6	6	32	15	29
58.38	7	10	29	23	20
58.4	10	17	33	21	13
58.42	6	18	29	20	27
58.44	10	11	32	18	23
58.46	6	14	35	15	21
58.48	4	17	29	18	31
58.5	9	14	41	24	23
58.52	4	20	40	14	28
58.54	7	10	39	24	23
58.56	5	17	29	14	30
58.58	5	11	33	23	36
58.6	5	16	20	19	37
58.62	8	19	29	21	37
58.64	12	9	39	20	25
58.66	9	17	28	19	32
58.68	4	9	36	23	31
58.7	11	10	44	16	32
58.72	10	11	28	26	33
58.74	3	7	35	25	17
58.76	3	18	34	32	26
58.78	9	15	32	32	21
58.8	9	13	27	20	20
58.82	6	17	29	14	24
58.84	7	14	32	19	16
58.86	5	11	30	19	32
58.88	7	16	25	27	30
58.9	5	16	29	19	26
58.92	6	12	19	25	25
58.94	8	14	24	23	29
58.96	9	13	31	20	37
58.98	3	11	30	34	25
59	11	13	28	20	26
59.02	5	19	29	27	28
59.04	5	14	21	14	26
59.06	5	11	24	24	26
59.08	9	13	27	13	19
59.1	8	8	25	19	19
59.12	4	19	28	16	37
59.14	7	15	21	17	26
59.16	6	13	37	23	26
59.18	5	14	20	26	20
59.2	10	13	26	16	23
59.22	9	12	29	19	30
59.24	8	8	29	17	17
59.26	9	12	32	14	34
59.28	3	10	27	15	24
59.3	6	19	30	14	29
59.32	9	10	31	23	29
59.34	6	10	30	21	21
59.36	7	12	20	15	19
59.38	5	17	24	17	23
59.4	7	13	19	22	27
59.42	6	19	33	14	33
59.44	8	10	23	15	26
59.46	5	8	25	21	38
59.48	9	13	16	18	32
59.5	7	19	30	24	24
59.52	6	8	27	18	28
59.54	6	18	34	24	20
59.56	2	21	29	21	27
59.58	7	15	37	13	26
59.6	11	10	22	15	25
59.62	6	15	29	13	33
59.64	10	10	44	15	33
59.66	8	11	18	17	25
59.68	8	13	31	20	26
59.7	7	10	26	19	24
59.72	6	9	29	18	31
59.74	7	8	40	17	20
59.76	7	16	25	25	28
59.78	9	13	23	17	19
59.8	3	16	25	26	20
59.82	6	16	22	17	35
59.84	14	13	26	27	30
59.86	6	10	28	20	20
59.88	9	12	29	21	31
59.9	9	12	32	16	25
59.92	5	16	31	17	25
59.94	13	13	32	31	29
59.96	12	11	25	16	21
59.98	6	10	33	21	17
60	11	11	33	23	28

## Sheet: Figure S4 IR
wavenumber/cm-1	Intensity of CS		wavenumber/cm-1	Intensity of 3D Cu-CS-GDL
3997.91	0.99986		3997.91	0.99979
3995.99	0.99986		3995.99	0.9998
3994.06	0.99988		3994.06	0.99988
3992.13	0.99991		3992.13	0.99998
3990.2	0.99995		3990.2	1.00008
3988.27	0.99996		3988.27	1.00013
3986.34	0.99992		3986.34	1.00009
3984.41	0.99991		3984.41	1.00006
3982.49	0.99996		3982.49	1.00002
3980.56	0.99996		3980.56	0.99997
3978.63	0.99986		3978.63	1
3976.7	0.9998		3976.7	1.00013
3974.77	0.99987		3974.77	1.00025
3972.84	0.99998		3972.84	1.00026
3970.91	1.00004		3970.91	1.00017
3968.99	0.99999		3968.99	1.00008
3967.06	0.9998		3967.06	1.00006
3965.13	0.99957		3965.13	1.00008
3963.2	0.99953		3963.2	1.00013
3961.27	0.99968		3961.27	1.00015
3959.34	0.99976		3959.34	1.00008
3957.41	0.99972		3957.41	0.99999
3955.49	0.9997		3955.49	1.00001
3953.56	0.99969		3953.56	1.00002
3951.63	0.9997		3951.63	0.99999
3949.7	0.9999		3949.7	1.00001
3947.77	1.00015		3947.77	1.00008
3945.84	1		3945.84	1.00004
3943.91	0.99978		3943.91	1
3941.99	0.99994		3941.99	1.00016
3940.06	0.99998		3940.06	1.00025
3938.13	0.99971		3938.13	1.00012
3936.2	0.99942		3936.2	0.99993
3934.27	0.99937		3934.27	0.99991
3932.34	0.99987		3932.34	1.00019
3930.41	1.00039		3930.41	1.00041
3928.49	1.00015		3928.49	1.00012
3926.56	0.99971		3926.56	0.99976
3924.63	0.99987		3924.63	0.99981
3922.7	1.00001		3922.7	0.9999
3920.77	0.99964		3920.77	0.99969
3918.84	0.9996		3918.84	0.99963
3916.91	1.00022		3916.91	0.99991
3914.99	1.00042		3914.99	0.99999
3913.06	0.99977		3913.06	0.99966
3911.13	0.9991		3911.13	0.99933
3909.2	0.99869		3909.2	0.99916
3907.27	0.99835		3907.27	0.99899
3905.34	0.99853		3905.34	0.99912
3903.41	0.99927		3903.41	0.99966
3901.49	0.99989		3901.49	1.00007
3899.56	1.00018		3899.56	1.00015
3897.63	1		3897.63	1
3895.7	0.9992		3895.7	0.99954
3893.77	0.99848		3893.77	0.99905
3891.84	0.99862		3891.84	0.99909
3889.91	0.99876		3889.91	0.99918
3887.99	0.99836		3887.99	0.99885
3886.06	0.99845		3886.06	0.99895
3884.13	0.999		3884.13	0.99945
3882.2	0.99908		3882.2	0.99952
3880.27	0.9995		3880.27	0.99965
3878.34	0.99978		3878.34	0.9997
3876.41	0.999		3876.41	0.99919
3874.49	0.99868		3874.49	0.999
3872.56	0.99908		3872.56	0.99918
3870.63	0.99939		3870.63	0.99939
3868.7	0.99959		3868.7	0.99969
3866.77	0.99937		3866.77	0.99957
3864.84	0.99919		3864.84	0.99936
3862.91	0.99947		3862.91	0.99957
3860.99	0.99941		3860.99	0.99967
3859.06	0.99882		3859.06	0.99929
3857.13	0.99812		3857.13	0.99858
3855.2	0.99827		3855.2	0.99854
3853.27	0.99976		3853.27	0.99979
3851.34	1.0007		3851.34	1.00067
3849.41	1.00001		3849.41	1.00019
3847.49	0.99887		3847.49	0.99941
3845.56	0.9983		3845.56	0.99906
3843.63	0.99839		3843.63	0.99911
3841.7	0.99879		3841.7	0.99929
3839.77	0.99919		3839.77	0.99943
3837.84	0.99941		3837.84	0.99957
3835.91	0.99923		3835.91	0.99963
3833.99	0.99889		3833.99	0.99954
3832.06	0.9987		3832.06	0.99948
3830.13	0.99883		3830.13	0.99954
3828.2	0.99892		3828.2	0.9995
3826.27	0.99918		3826.27	0.99955
3824.34	0.99927		3824.34	0.99946
3822.41	0.99938		3822.41	0.99944
3820.49	1.00016		3820.49	1.00002
3818.56	1.00061		3818.56	1.0003
3816.63	1.00045		3816.63	1.00018
3814.7	1.00054		3814.7	1.0003
3812.77	1.00044		3812.77	1.00019
3810.84	0.99995		3810.84	0.99969
3808.91	0.99973		3808.91	0.99942
3806.99	1.00011		3806.99	0.99969
3805.06	1.00039		3805.06	0.99994
3803.13	1.00042		3803.13	0.9999
3801.2	1.00091		3801.2	1.0002
3799.27	1.00123		3799.27	1.00056
3797.34	1.00099		3797.34	1.00056
3795.41	1.00087		3795.41	1.00056
3793.49	1.00068		3793.49	1.00046
3791.56	1.00026		3791.56	1.00021
3789.63	1		3789.63	1.00005
3787.7	0.99994		3787.7	0.9999
3785.77	1.0001		3785.77	0.99987
3783.84	1.00023		3783.84	0.99991
3781.91	0.99994		3781.91	0.99979
3779.99	0.99986		3779.99	0.99982
3778.06	1.00017		3778.06	1.00007
3776.13	1		3776.13	1
3774.2	0.99954		3774.2	0.99969
3772.27	0.99931		3772.27	0.99951
3770.34	0.99969		3770.34	0.99979
3768.41	1.00014		3768.41	1.00018
3766.49	1.00018		3766.49	1.00026
3764.56	1.00013		3764.56	1.00025
3762.63	0.9999		3762.63	1.00009
3760.7	0.99968		3760.7	0.99994
3758.77	1		3758.77	1.00017
3756.84	1.00018		3756.84	1.00029
3754.91	0.99976		3754.91	0.99993
3752.99	0.99958		3752.99	0.99966
3751.06	1.0002		3751.06	1.00008
3749.13	1.00062		3749.13	1.00062
3747.2	0.99994		3747.2	1.00035
3745.27	0.99971		3745.27	1.00031
3743.34	1.00065		3743.34	1.00113
3741.42	1.00053		3741.42	1.00106
3739.49	0.99908		3739.49	0.99992
3737.56	0.99837		3737.56	0.99952
3735.63	0.99916		3735.63	1.0002
3733.7	1		3733.7	1.00074
3731.77	0.99987		3731.77	1.00065
3729.84	0.99885		3729.84	1.00004
3727.92	0.99814		3727.92	0.99961
3725.99	0.99834		3725.99	0.99981
3724.06	0.99879		3724.06	1.00015
3722.13	0.99868		3722.13	1.00012
3720.2	0.99823		3720.2	1
3718.27	0.99762		3718.27	0.99992
3716.34	0.99678		3716.34	0.99966
3714.42	0.99593		3714.42	0.99936
3712.49	0.99559		3712.49	0.99947
3710.56	0.99557		3710.56	0.99994
3708.63	0.99474		3708.63	1
3706.7	0.99278		3706.7	0.99946
3704.77	0.99004		3704.77	0.9986
3702.84	0.98679		3702.84	0.9979
3700.92	0.98255		3700.92	0.99721
3698.99	0.97671		3698.99	0.99594
3697.06	0.97079		3697.06	0.99443
3695.13	0.9674		3695.13	0.99355
3693.2	0.96758		3693.2	0.99361
3691.27	0.97072		3691.27	0.99455
3689.34	0.97492		3689.34	0.99593
3687.42	0.97791		3687.42	0.99691
3685.49	0.97893		3685.49	0.99707
3683.56	0.97858		3683.56	0.99667
3681.63	0.97749		3681.63	0.99611
3679.7	0.97588		3679.7	0.99547
3677.77	0.97386		3677.77	0.99479
3675.84	0.97199		3675.84	0.99456
3673.92	0.96993		3673.92	0.99434
3671.99	0.96675		3671.99	0.99326
3670.06	0.96333		3670.06	0.99216
3668.13	0.96016		3668.13	0.99147
3666.2	0.95632		3666.2	0.99029
3664.27	0.95193		3664.27	0.98872
3662.34	0.94757		3662.34	0.98727
3660.42	0.94316		3660.42	0.98587
3658.49	0.93856		3658.49	0.98441
3656.56	0.93403		3656.56	0.9831
3654.63	0.92923		3654.63	0.98168
3652.7	0.92387		3652.7	0.97981
3650.77	0.91876		3650.77	0.97825
3648.84	0.91426		3648.84	0.97734
3646.92	0.90958		3646.92	0.97628
3644.99	0.90406		3644.99	0.97447
3643.06	0.89798		3643.06	0.97223
3641.13	0.89202		3641.13	0.97008
3639.2	0.88626		3639.2	0.96818
3637.27	0.8805		3637.27	0.96646
3635.34	0.87473		3635.34	0.96469
3633.42	0.86886		3633.42	0.96261
3631.49	0.86294		3631.49	0.96047
3629.56	0.85762		3629.56	0.95892
3627.63	0.85259		3627.63	0.95768
3625.7	0.84666		3625.7	0.95565
3623.77	0.84001		3623.77	0.95303
3621.84	0.83368		3621.84	0.9507
3619.92	0.82799		3619.92	0.9489
3617.99	0.82258		3617.99	0.9473
3616.06	0.8169		3616.06	0.94536
3614.13	0.81101		3614.13	0.9432
3612.2	0.80509		3612.2	0.94109
3610.27	0.79917		3610.27	0.93903
3608.34	0.79362		3608.34	0.93719
3606.42	0.78813		3606.42	0.93527
3604.49	0.78219		3604.49	0.93293
3602.56	0.77627		3602.56	0.93062
3600.63	0.77083		3600.63	0.9287
3598.7	0.76547		3598.7	0.92679
3596.77	0.75997		3596.77	0.9247
3594.84	0.75463		3594.84	0.92263
3592.92	0.74928		3592.92	0.9205
3590.99	0.74374		3590.99	0.91823
3589.06	0.73873		3589.06	0.91632
3587.13	0.73445		3587.13	0.91493
3585.2	0.72968		3585.2	0.91321
3583.27	0.72414		3583.27	0.91089
3581.34	0.71872		3581.34	0.90867
3579.42	0.7137		3579.42	0.90678
3577.49	0.70887		3577.49	0.90495
3575.56	0.7041		3575.56	0.903
3573.63	0.69936		3573.63	0.901
3571.7	0.69454		3571.7	0.89896
3569.77	0.68986		3569.77	0.89714
3567.84	0.68585		3567.84	0.89597
3565.92	0.68213		3565.92	0.895
3563.99	0.67774		3563.99	0.8933
3562.06	0.67287		3562.06	0.89113
3560.13	0.66828		3560.13	0.88924
3558.2	0.66396		3558.2	0.88758
3556.27	0.6596		3556.27	0.88588
3554.34	0.65538		3554.34	0.8842
3552.42	0.6515		3552.42	0.88273
3550.49	0.64758		3550.49	0.88132
3548.56	0.64345		3548.56	0.87983
3546.63	0.6396		3546.63	0.87852
3544.7	0.63596		3544.7	0.87727
3542.77	0.63204		3542.77	0.87577
3540.84	0.62791		3540.84	0.87412
3538.92	0.62391		3538.92	0.87264
3536.99	0.62019		3536.99	0.87142
3535.06	0.61654		3535.06	0.87021
3533.13	0.6128		3533.13	0.86878
3531.2	0.60908		3531.2	0.86733
3529.27	0.60555		3529.27	0.86611
3527.34	0.60211		3527.34	0.86506
3525.42	0.59866		3525.42	0.86395
3523.49	0.5952		3523.49	0.86274
3521.56	0.59166		3521.56	0.86153
3519.63	0.58803		3519.63	0.86032
3517.7	0.58448		3517.7	0.85907
3515.77	0.58105		3515.77	0.85781
3513.84	0.57768		3513.84	0.85666
3511.92	0.57438		3511.92	0.85559
3509.99	0.57124		3509.99	0.85456
3508.06	0.56812		3508.06	0.85345
3506.13	0.56492		3506.13	0.85222
3504.2	0.56182		3504.2	0.85112
3502.27	0.55891		3502.27	0.8502
3500.34	0.55591		3500.34	0.8492
3498.42	0.55279		3498.42	0.84813
3496.49	0.54978		3496.49	0.8472
3494.56	0.54687		3494.56	0.84637
3492.63	0.54402		3492.63	0.84549
3490.7	0.54132		3490.7	0.8446
3488.77	0.5388		3488.77	0.84384
3486.84	0.5363		3486.84	0.84319
3484.92	0.53379		3484.92	0.84254
3482.99	0.53141		3482.99	0.84203
3481.06	0.52915		3481.06	0.84159
3479.13	0.52687		3479.13	0.84097
3477.2	0.52468		3477.2	0.8403
3475.27	0.52271		3475.27	0.83986
3473.34	0.52086		3473.34	0.83957
3471.42	0.51902		3471.42	0.8392
3469.49	0.51724		3469.49	0.83881
3467.56	0.5156		3467.56	0.83848
3465.63	0.51409		3465.63	0.83824
3463.7	0.51267		3463.7	0.83812
3461.77	0.51134		3461.77	0.83811
3459.84	0.51008		3459.84	0.8381
3457.92	0.50886		3457.92	0.83802
3455.99	0.50777		3455.99	0.83794
3454.06	0.50682		3454.06	0.83787
3452.13	0.50597		3452.13	0.83781
3450.2	0.50519		3450.2	0.83778
3448.27	0.50459		3448.27	0.8379
3446.34	0.50413		3446.34	0.83812
3444.42	0.50363		3444.42	0.8383
3442.49	0.50314		3442.49	0.83854
3440.56	0.50281		3440.56	0.83893
3438.63	0.50259		3438.63	0.83928
3436.7	0.50242		3436.7	0.83953
3434.77	0.50224		3434.77	0.83978
3432.84	0.50208		3432.84	0.8401
3430.92	0.50207		3430.92	0.8405
3428.99	0.50217		3428.99	0.84099
3427.06	0.50228		3427.06	0.84152
3425.13	0.50244		3425.13	0.84201
3423.2	0.5027		3423.2	0.84253
3421.27	0.50303		3421.27	0.84317
3419.34	0.50333		3419.34	0.84382
3417.42	0.50358		3417.42	0.84438
3415.49	0.50387		3415.49	0.84492
3413.56	0.50422		3413.56	0.84557
3411.63	0.50459		3411.63	0.8462
3409.7	0.50499		3409.7	0.84675
3407.77	0.50542		3407.77	0.84733
3405.84	0.50589		3405.84	0.84802
3403.92	0.50639		3403.92	0.8488
3401.99	0.50687		3401.99	0.84957
3400.06	0.50727		3400.06	0.85028
3398.13	0.50763		3398.13	0.85096
3396.2	0.50796		3396.2	0.85166
3394.27	0.50823		3394.27	0.85236
3392.34	0.5085		3392.34	0.85302
3390.42	0.50875		3390.42	0.85361
3388.49	0.50894		3388.49	0.85419
3386.56	0.50913		3386.56	0.85481
3384.63	0.5093		3384.63	0.85543
3382.7	0.50942		3382.7	0.85607
3380.77	0.5095		3380.77	0.85673
3378.84	0.50962		3378.84	0.85738
3376.92	0.50981		3376.92	0.85804
3374.99	0.5101		3374.99	0.85878
3373.06	0.51052		3373.06	0.8596
3371.13	0.51104		3371.13	0.86047
3369.2	0.51166		3369.2	0.86131
3367.27	0.51241		3367.27	0.86217
3365.34	0.51328		3365.34	0.86308
3363.42	0.51431		3363.42	0.86404
3361.49	0.51557		3361.49	0.86503
3359.56	0.51706		3359.56	0.86612
3357.63	0.51871		3357.63	0.86736
3355.7	0.52053		3355.7	0.86861
3353.77	0.52247		3353.77	0.86978
3351.85	0.52448		3351.85	0.87094
3349.92	0.5266		3349.92	0.87215
3347.99	0.52884		3347.99	0.87339
3346.06	0.53118		3346.06	0.87471
3344.13	0.5336		3344.13	0.87605
3342.2	0.53609		3342.2	0.87732
3340.27	0.53858		3340.27	0.87855
3338.35	0.54108		3338.35	0.87979
3336.42	0.54357		3336.42	0.8811
3334.49	0.54593		3334.49	0.88241
3332.56	0.5481		3332.56	0.88359
3330.63	0.55017		3330.63	0.88467
3328.7	0.55219		3328.7	0.8857
3326.77	0.55416		3326.77	0.88669
3324.85	0.556		3324.85	0.88763
3322.92	0.5576		3322.92	0.88839
3320.99	0.55899		3320.99	0.88901
3319.06	0.56025		3319.06	0.88982
3317.13	0.56142		3317.13	0.89087
3315.2	0.5625		3315.2	0.89181
3313.27	0.56354		3313.27	0.89247
3311.35	0.56454		3311.35	0.89302
3309.42	0.56546		3309.42	0.89359
3307.49	0.56635		3307.49	0.89421
3305.56	0.56725		3305.56	0.89482
3303.63	0.56818		3303.63	0.89541
3301.7	0.56918		3301.7	0.89601
3299.77	0.57025		3299.77	0.89666
3297.85	0.57135		3297.85	0.89735
3295.92	0.57249		3295.92	0.89803
3293.99	0.57377		3293.99	0.89873
3292.06	0.57521		3292.06	0.89947
3290.13	0.57674		3290.13	0.90021
3288.2	0.57837		3288.2	0.90094
3286.27	0.58012		3286.27	0.9017
3284.35	0.58204		3284.35	0.90247
3282.42	0.58409		3282.42	0.90327
3280.49	0.58622		3280.49	0.90411
3278.56	0.5884		3278.56	0.90506
3276.63	0.59066		3276.63	0.90605
3274.7	0.59303		3274.7	0.907
3272.77	0.59542		3272.77	0.90791
3270.85	0.59776		3270.85	0.90882
3268.92	0.60007		3268.92	0.9097
3266.99	0.60241		3266.99	0.91054
3265.06	0.60477		3265.06	0.91134
3263.13	0.6071		3263.13	0.91218
3261.2	0.6094		3261.2	0.91308
3259.27	0.61167		3259.27	0.91401
3257.35	0.61396		3257.35	0.9149
3255.42	0.6163		3255.42	0.91576
3253.49	0.61865		3253.49	0.91663
3251.56	0.62091		3251.56	0.91747
3249.63	0.62315		3249.63	0.91827
3247.7	0.62541		3247.7	0.91907
3245.77	0.62766		3245.77	0.91989
3243.85	0.62991		3243.85	0.9207
3241.92	0.63213		3241.92	0.92149
3239.99	0.63427		3239.99	0.9223
3238.06	0.63637		3238.06	0.92315
3236.13	0.63845		3236.13	0.92403
3234.2	0.64055		3234.2	0.92491
3232.27	0.64265		3232.27	0.9258
3230.35	0.64473		3230.35	0.92664
3228.42	0.64678		3228.42	0.92738
3226.49	0.64879		3226.49	0.92802
3224.56	0.65074		3224.56	0.92867
3222.63	0.65264		3222.63	0.92936
3220.7	0.65454		3220.7	0.93005
3218.77	0.65644		3218.77	0.93075
3216.85	0.65824		3216.85	0.93152
3214.92	0.65997		3214.92	0.93235
3212.99	0.66171		3212.99	0.9332
3211.06	0.66347		3211.06	0.93401
3209.13	0.66522		3209.13	0.93478
3207.2	0.66694		3207.2	0.93548
3205.27	0.66861		3205.27	0.93612
3203.35	0.67027		3203.35	0.93676
3201.42	0.6719		3201.42	0.93741
3199.49	0.67355		3199.49	0.93805
3197.56	0.67523		3197.56	0.93875
3195.63	0.67691		3195.63	0.9395
3193.7	0.67856		3193.7	0.94024
3191.77	0.68029		3191.77	0.94097
3189.85	0.6821		3189.85	0.94172
3187.92	0.68393		3187.92	0.94244
3185.99	0.6858		3185.99	0.94314
3184.06	0.68772		3184.06	0.94389
3182.13	0.68969		3182.13	0.9446
3180.2	0.69171		3180.2	0.9453
3178.27	0.6938		3178.27	0.94605
3176.35	0.69591		3176.35	0.94683
3174.42	0.698		3174.42	0.94762
3172.49	0.70013		3172.49	0.94843
3170.56	0.70232		3170.56	0.94925
3168.63	0.7046		3168.63	0.95008
3166.7	0.70692		3166.7	0.95085
3164.77	0.70919		3164.77	0.95151
3162.85	0.71148		3162.85	0.95215
3160.92	0.71384		3160.92	0.95281
3158.99	0.71622		3158.99	0.95361
3157.06	0.7186		3157.06	0.95455
3155.13	0.72102		3155.13	0.9554
3153.2	0.7234		3153.2	0.95612
3151.27	0.72571		3151.27	0.9569
3149.35	0.72801		3149.35	0.95775
3147.42	0.73035		3147.42	0.95852
3145.49	0.73267		3145.49	0.95919
3143.56	0.73492		3143.56	0.95981
3141.63	0.73713		3141.63	0.96041
3139.7	0.7393		3139.7	0.96101
3137.77	0.74143		3137.77	0.9616
3135.85	0.74356		3135.85	0.96223
3133.92	0.74572		3133.92	0.96293
3131.99	0.74787		3131.99	0.96369
3130.06	0.7499		3130.06	0.96438
3128.13	0.75184		3128.13	0.96499
3126.2	0.7538		3126.2	0.9656
3124.27	0.7558		3124.27	0.96622
3122.35	0.75783		3122.35	0.9668
3120.42	0.75983		3120.42	0.96733
3118.49	0.76176		3118.49	0.96784
3116.56	0.76363		3116.56	0.96842
3114.63	0.76546		3114.63	0.96907
3112.7	0.76727		3112.7	0.9697
3110.77	0.76907		3110.77	0.9703
3108.85	0.77087		3108.85	0.97089
3106.92	0.77271		3106.92	0.97143
3104.99	0.77459		3104.99	0.97191
3103.06	0.77646		3103.06	0.9724
3101.13	0.77831		3101.13	0.97297
3099.2	0.78016		3099.2	0.97354
3097.27	0.78202		3097.27	0.97411
3095.35	0.7839		3095.35	0.97472
3093.42	0.78579		3093.42	0.97531
3091.49	0.78773		3091.49	0.97585
3089.56	0.78972		3089.56	0.97637
3087.63	0.79176		3087.63	0.9769
3085.7	0.7938		3085.7	0.9775
3083.77	0.79586		3083.77	0.97816
3081.85	0.79799		3081.85	0.97875
3079.92	0.80018		3079.92	0.97929
3077.99	0.80235		3077.99	0.97983
3076.06	0.80452		3076.06	0.98042
3074.13	0.80674		3074.13	0.98108
3072.2	0.80902		3072.2	0.98174
3070.27	0.81136		3070.27	0.98235
3068.35	0.81374		3068.35	0.98298
3066.42	0.81613		3066.42	0.98361
3064.49	0.81849		3064.49	0.98415
3062.56	0.82083		3062.56	0.98468
3060.63	0.8232		3060.63	0.98525
3058.7	0.82564		3058.7	0.98587
3056.77	0.82814		3056.77	0.98649
3054.85	0.83062		3054.85	0.9871
3052.92	0.83305		3052.92	0.98773
3050.99	0.83546		3050.99	0.98835
3049.06	0.83786		3049.06	0.98897
3047.13	0.84026		3047.13	0.9896
3045.2	0.84266		3045.2	0.99021
3043.27	0.84509		3043.27	0.99079
3041.35	0.84751		3041.35	0.99136
3039.42	0.84986		3039.42	0.99191
3037.49	0.85222		3037.49	0.99245
3035.56	0.8546		3035.56	0.993
3033.63	0.85698		3033.63	0.99354
3031.7	0.85932		3031.7	0.99411
3029.77	0.86161		3029.77	0.99468
3027.85	0.86382		3027.85	0.9952
3025.92	0.866		3025.92	0.99572
3023.99	0.86823		3023.99	0.99626
3022.06	0.87048		3022.06	0.99676
3020.13	0.87269		3020.13	0.99722
3018.2	0.87484		3018.2	0.99766
3016.27	0.87691		3016.27	0.99805
3014.35	0.87887		3014.35	0.99837
3012.42	0.88073		3012.42	0.99867
3010.49	0.88249		3010.49	0.99899
3008.56	0.88414		3008.56	0.99933
3006.63	0.88572		3006.63	0.99955
3004.7	0.88722		3004.7	0.99966
3002.77	0.8886		3002.77	0.99983
3000.85	0.88977		3000.85	1.00003
2998.92	0.89074		2998.92	1.00009
2996.99	0.89151		2996.99	1.00005
2995.06	0.89201		2995.06	1
2993.13	0.89221		2993.13	0.99992
2991.2	0.89213		2991.2	0.99989
2989.27	0.89177		2989.27	0.99976
2987.35	0.89117		2987.35	0.99948
2985.42	0.89026		2985.42	0.99909
2983.49	0.88894		2983.49	0.99861
2981.56	0.88722		2981.56	0.99804
2979.63	0.88516		2979.63	0.9973
2977.7	0.88283		2977.7	0.9964
2975.77	0.88025		2975.77	0.9954
2973.85	0.87742		2973.85	0.99435
2971.92	0.87434		2971.92	0.99324
2969.99	0.87106		2969.99	0.99212
2968.06	0.86765		2968.06	0.99111
2966.13	0.86418		2966.13	0.99025
2964.2	0.86069		2964.2	0.98945
2962.28	0.85716		2962.28	0.98862
2960.35	0.85349		2960.35	0.98772
2958.42	0.84964		2958.42	0.9867
2956.49	0.84564		2956.49	0.98554
2954.56	0.84147		2954.56	0.98424
2952.63	0.83709		2952.63	0.98287
2950.7	0.83247		2950.7	0.98147
2948.78	0.82766		2948.78	0.98002
2946.85	0.82268		2946.85	0.97851
2944.92	0.81757		2944.92	0.97698
2942.99	0.81236		2942.99	0.97545
2941.06	0.80709		2941.06	0.97391
2939.13	0.80182		2939.13	0.97236
2937.2	0.79664		2937.2	0.97076
2935.28	0.79159		2935.28	0.96915
2933.35	0.78676		2933.35	0.96759
2931.42	0.78224		2931.42	0.96609
2929.49	0.77809		2929.49	0.96468
2927.56	0.7744		2927.56	0.96346
2925.63	0.7713		2925.63	0.96244
2923.7	0.76888		2923.7	0.9616
2921.78	0.76718		2921.78	0.96097
2919.85	0.76625		2919.85	0.96057
2917.92	0.76606		2917.92	0.96043
2915.99	0.76652		2915.99	0.96057
2914.06	0.76742		2914.06	0.96094
2912.13	0.76843		2912.13	0.96137
2910.2	0.76918		2910.2	0.9617
2908.28	0.76941		2908.28	0.96187
2906.35	0.76906		2906.35	0.96186
2904.42	0.76823		2904.42	0.96169
2902.49	0.767		2902.49	0.96139
2900.56	0.76541		2900.56	0.96096
2898.63	0.7635		2898.63	0.96041
2896.7	0.76131		2896.7	0.95981
2894.78	0.75894		2894.78	0.9592
2892.85	0.75654		2892.85	0.95855
2890.92	0.75416		2890.92	0.95786
2888.99	0.75182		2888.99	0.95716
2887.06	0.74956		2887.06	0.95654
2885.13	0.74742		2885.13	0.95604
2883.2	0.74545		2883.2	0.95561
2881.28	0.74375		2881.28	0.9552
2879.35	0.74242		2879.35	0.95486
2877.42	0.74157		2877.42	0.95464
2875.49	0.74125		2875.49	0.95455
2873.56	0.74151		2873.56	0.95459
2871.63	0.74232		2871.63	0.95476
2869.7	0.74371		2869.7	0.9551
2867.78	0.74573		2867.78	0.95564
2865.85	0.74832		2865.85	0.95636
2863.92	0.7514		2863.92	0.95724
2861.99	0.75489		2861.99	0.95825
2860.06	0.75873		2860.06	0.95929
2858.13	0.76292		2858.13	0.96033
2856.2	0.76744		2856.2	0.96139
2854.28	0.77221		2854.28	0.96247
2852.35	0.77734		2852.35	0.9637
2850.42	0.78318		2850.42	0.96528
2848.49	0.7898		2848.49	0.96719
2846.56	0.7968		2846.56	0.96921
2844.63	0.80366		2844.63	0.9713
2842.7	0.81011		2842.7	0.97339
2840.78	0.81611		2840.78	0.9752
2838.85	0.82171		2838.85	0.97671
2836.92	0.82696		2836.92	0.97812
2834.99	0.83188		2834.99	0.97943
2833.06	0.83646		2833.06	0.98058
2831.13	0.84075		2831.13	0.98159
2829.2	0.84478		2829.2	0.98257
2827.28	0.84859		2827.28	0.98357
2825.35	0.85217		2825.35	0.98453
2823.42	0.85556		2823.42	0.98542
2821.49	0.85879		2821.49	0.98623
2819.56	0.86184		2819.56	0.98699
2817.63	0.86476		2817.63	0.98774
2815.7	0.86758		2815.7	0.98848
2813.78	0.87032		2813.78	0.98915
2811.85	0.87294		2811.85	0.98973
2809.92	0.87546		2809.92	0.99026
2807.99	0.87792		2807.99	0.9908
2806.06	0.88033		2806.06	0.99138
2804.13	0.88267		2804.13	0.99198
2802.2	0.88496		2802.2	0.99256
2800.28	0.88716		2800.28	0.9931
2798.35	0.88928		2798.35	0.99361
2796.42	0.89133		2796.42	0.99408
2794.49	0.89329		2794.49	0.99446
2792.56	0.89514		2792.56	0.99474
2790.63	0.89689		2790.63	0.99497
2788.7	0.89856		2788.7	0.99522
2786.78	0.90014		2786.78	0.99547
2784.85	0.90164		2784.85	0.99574
2782.92	0.90305		2782.92	0.996
2780.99	0.90435		2780.99	0.99626
2779.06	0.90557		2779.06	0.99656
2777.13	0.90674		2777.13	0.9968
2775.2	0.90786		2775.2	0.99694
2773.28	0.90895		2773.28	0.99701
2771.35	0.91		2771.35	0.99704
2769.42	0.91099		2769.42	0.99706
2767.49	0.91194		2767.49	0.99715
2765.56	0.91288		2765.56	0.99726
2763.63	0.91377		2763.63	0.99733
2761.7	0.91462		2761.7	0.99738
2759.78	0.91549		2759.78	0.99749
2757.85	0.91635		2757.85	0.99761
2755.92	0.91718		2755.92	0.99767
2753.99	0.91797		2753.99	0.99767
2752.06	0.91873		2752.06	0.99763
2750.13	0.91944		2750.13	0.99758
2748.2	0.9201		2748.2	0.99753
2746.28	0.92069		2746.28	0.99748
2744.35	0.92128		2744.35	0.99742
2742.42	0.92188		2742.42	0.99741
2740.49	0.92245		2740.49	0.99742
2738.56	0.92294		2738.56	0.99743
2736.63	0.92343		2736.63	0.99741
2734.7	0.92397		2734.7	0.99739
2732.78	0.92453		2732.78	0.99733
2730.85	0.92513		2730.85	0.99725
2728.92	0.92577		2728.92	0.99717
2726.99	0.92643		2726.99	0.99712
2725.06	0.92713		2725.06	0.99711
2723.13	0.92789		2723.13	0.99712
2721.2	0.92868		2721.2	0.99714
2719.28	0.92946		2719.28	0.99721
2717.35	0.93024		2717.35	0.9973
2715.42	0.93105		2715.42	0.99738
2713.49	0.93188		2713.49	0.99744
2711.56	0.93271		2711.56	0.99746
2709.63	0.93354		2709.63	0.99742
2707.7	0.93439		2707.7	0.99738
2705.78	0.93525		2705.78	0.99738
2703.85	0.9361		2703.85	0.99742
2701.92	0.93696		2701.92	0.99749
2699.99	0.93784		2699.99	0.9976
2698.06	0.93875		2698.06	0.99772
2696.13	0.93966		2696.13	0.99784
2694.2	0.9406		2694.2	0.99797
2692.28	0.94161		2692.28	0.99803
2690.35	0.94265		2690.35	0.99802
2688.42	0.94371		2688.42	0.99801
2686.49	0.9448		2686.49	0.99798
2684.56	0.94596		2684.56	0.99797
2682.63	0.94716		2682.63	0.99808
2680.7	0.94835		2680.7	0.99822
2678.78	0.94956		2678.78	0.99837
2676.85	0.95078		2676.85	0.99858
2674.92	0.952		2674.92	0.99882
2672.99	0.95322		2672.99	0.99896
2671.06	0.95447		2671.06	0.99903
2669.13	0.95574		2669.13	0.99907
2667.2	0.957		2667.2	0.9991
2665.28	0.95822		2665.28	0.99911
2663.35	0.95943		2663.35	0.9991
2661.42	0.96062		2661.42	0.99907
2659.49	0.96179		2659.49	0.99912
2657.56	0.96291		2657.56	0.9993
2655.63	0.96402		2655.63	0.99951
2653.7	0.96516		2653.7	0.99964
2651.78	0.96632		2651.78	0.99972
2649.85	0.96744		2649.85	0.99979
2647.92	0.96852		2647.92	0.9998
2645.99	0.96953		2645.99	0.99977
2644.06	0.97048		2644.06	0.99976
2642.13	0.97145		2642.13	0.99983
2640.2	0.97246		2640.2	0.99989
2638.28	0.97343		2638.28	0.99993
2636.35	0.97436		2636.35	0.99997
2634.42	0.97525		2634.42	1.00001
2632.49	0.97609		2632.49	1.00002
2630.56	0.97694		2630.56	1
2628.63	0.97777		2628.63	0.99996
2626.7	0.97852		2626.7	0.99988
2624.78	0.9792		2624.78	0.99982
2622.85	0.97986		2622.85	0.99978
2620.92	0.98048		2620.92	0.99974
2618.99	0.98104		2618.99	0.99969
2617.06	0.98157		2617.06	0.99964
2615.13	0.98208		2615.13	0.99964
2613.2	0.98257		2613.2	0.99965
2611.28	0.98301		2611.28	0.99962
2609.35	0.98341		2609.35	0.99958
2607.42	0.9838		2607.42	0.99952
2605.49	0.98424		2605.49	0.99948
2603.56	0.9847		2603.56	0.99946
2601.63	0.98513		2601.63	0.99945
2599.7	0.98553		2599.7	0.99955
2597.78	0.98587		2597.78	0.99968
2595.85	0.98615		2595.85	0.99977
2593.92	0.98643		2593.92	0.99982
2591.99	0.98675		2591.99	0.99987
2590.06	0.98711		2590.06	0.99994
2588.13	0.98745		2588.13	0.99999
2586.2	0.98774		2586.2	0.99998
2584.28	0.988		2584.28	0.99989
2582.35	0.98828		2582.35	0.99983
2580.42	0.98855		2580.42	0.99986
2578.49	0.98879		2578.49	0.99994
2576.56	0.98905		2576.56	1.00003
2574.63	0.98934		2574.63	1.0001
2572.7	0.98963		2572.7	1.00013
2570.78	0.98994		2570.78	1.00013
2568.85	0.99026		2568.85	1.00009
2566.92	0.99056		2566.92	1
2564.99	0.99082		2564.99	0.99989
2563.06	0.99108		2563.06	0.99979
2561.13	0.99135		2561.13	0.99967
2559.21	0.99164		2559.21	0.99964
2557.28	0.99195		2557.28	0.9997
2555.35	0.99224		2555.35	0.99977
2553.42	0.99252		2553.42	0.99984
2551.49	0.9928		2551.49	0.99993
2549.56	0.99305		2549.56	0.99992
2547.63	0.99327		2547.63	0.99983
2545.71	0.99347		2545.71	0.99973
2543.78	0.99368		2543.78	0.99961
2541.85	0.99388		2541.85	0.99951
2539.92	0.99409		2539.92	0.99949
2537.99	0.99431		2537.99	0.99956
2536.06	0.99453		2536.06	0.99965
2534.13	0.99476		2534.13	0.99977
2532.21	0.99497		2532.21	0.99986
2530.28	0.99514		2530.28	0.99988
2528.35	0.99528		2528.35	0.99989
2526.42	0.9954		2526.42	0.99986
2524.49	0.99556		2524.49	0.99971
2522.56	0.99577		2522.56	0.99958
2520.63	0.99596		2520.63	0.99952
2518.71	0.99615		2518.71	0.99953
2516.78	0.99636		2516.78	0.99959
2514.85	0.99656		2514.85	0.99965
2512.92	0.99671		2512.92	0.99967
2510.99	0.99685		2510.99	0.99971
2509.06	0.99704		2509.06	0.99981
2507.13	0.99725		2507.13	0.99989
2505.21	0.99746		2505.21	0.9999
2503.28	0.99764		2503.28	0.99983
2501.35	0.9978		2501.35	0.99972
2499.42	0.99797		2499.42	0.99967
2497.49	0.99815		2497.49	0.99972
2495.56	0.99833		2495.56	0.99979
2493.63	0.99851		2493.63	0.99984
2491.71	0.9987		2491.71	0.99993
2489.78	0.99886		2489.78	1
2487.85	0.99902		2487.85	1.00002
2485.92	0.9992		2485.92	0.99999
2483.99	0.99936		2483.99	0.99994
2482.06	0.99948		2482.06	0.99989
2480.13	0.99957		2480.13	0.99987
2478.21	0.99963		2478.21	0.99987
2476.28	0.99969		2476.28	0.99991
2474.35	0.9998		2474.35	1.00001
2472.42	0.9999		2472.42	1.00013
2470.49	0.99998		2470.49	1.00022
2468.56	1.00006		2468.56	1.00023
2466.63	1.00013		2466.63	1.0002
2464.71	1.00018		2464.71	1.00011
2462.78	1.00016		2462.78	1.00003
2460.85	1.00011		2460.85	0.99998
2458.92	1.00008		2458.92	0.9999
2456.99	1.0001		2456.99	0.99982
2455.06	1.00012		2455.06	0.99983
2453.13	1.00011		2453.13	0.99992
2451.21	1.00008		2451.21	1
2449.28	1		2449.28	1.00002
2447.35	0.99997		2447.35	1.00002
2445.42	0.99993		2445.42	1
2443.49	0.99987		2443.49	0.99995
2441.56	0.99979		2441.56	0.99984
2439.63	0.99974		2439.63	0.99975
2437.71	0.99969		2437.71	0.99971
2435.78	0.99969		2435.78	0.99972
2433.85	0.99963		2433.85	0.99976
2431.92	0.99969		2431.92	0.99989
2429.99	0.99972		2429.99	0.99999
2428.06	0.99972		2428.06	1.00008
2426.13	0.99973		2426.13	1.00011
2424.21	0.99974		2424.21	1.00005
2422.28	0.99974		2422.28	0.99996
2420.35	0.99975		2420.35	0.99989
2418.42	0.99972		2418.42	0.99983
2416.49	0.99971		2416.49	0.99981
2414.56	0.99968		2414.56	0.99986
2412.63	0.99965		2412.63	0.99995
2410.71	0.99959		2410.71	1.00001
2408.78	0.99956		2408.78	1
2406.85	0.99956		2406.85	0.99997
2404.92	0.99957		2404.92	0.99994
2402.99	0.99954		2402.99	0.99993
2401.06	0.99954		2401.06	0.99991
2399.13	0.99981		2399.13	1.00001
2397.21	1.00005		2397.21	1.00013
2395.28	1.00027		2395.28	1.00029
2393.35	1.00051		2393.35	1.0005
2391.42	1.0008		2391.42	1.00072
2389.49	1.0011		2389.49	1.00087
2387.56	1.00136		2387.56	1.00094
2385.63	1.00161		2385.63	1.00104
2383.71	1.0019		2383.71	1.00112
2381.78	1.00227		2381.78	1.00112
2379.85	1.00269		2379.85	1.00111
2377.92	1.00314		2377.92	1.00118
2375.99	1.00361		2375.99	1.00133
2374.06	1.00409		2374.06	1.00155
2372.13	1.00449		2372.13	1.00177
2370.21	1.00478		2370.21	1.00196
2368.28	1.005		2368.28	1.0021
2366.35	1.00522		2366.35	1.00217
2364.42	1.00543		2364.42	1.00221
2362.49	1.00562		2362.49	1.00222
2360.56	1.00581		2360.56	1.00219
2358.63	1.00601		2358.63	1.00214
2356.71	1.00619		2356.71	1.00216
2354.78	1.00634		2354.78	1.00226
2352.85	1.00634		2352.85	1.00239
2350.92	1.00618		2350.92	1.00249
2348.99	1.00608		2348.99	1.00253
2347.06	1.00626		2347.06	1.00255
2345.13	1.0066		2345.13	1.00261
2343.21	1.00684		2343.21	1.00269
2341.28	1.00692		2341.28	1.0027
2339.35	1.00691		2339.35	1.00265
2337.42	1.00692		2337.42	1.00261
2335.49	1.00699		2335.49	1.00263
2333.56	1.00708		2333.56	1.00266
2331.63	1.00716		2331.63	1.00269
2329.71	1.0072		2329.71	1.00274
2327.78	1.00717		2327.78	1.00283
2325.85	1.00713		2325.85	1.00291
2323.92	1.00706		2323.92	1.0029
2321.99	1.00695		2321.99	1.00282
2320.06	1.0068		2320.06	1.00276
2318.13	1.00664		2318.13	1.00271
2316.21	1.00645		2316.21	1.00261
2314.28	1.00625		2314.28	1.00253
2312.35	1.00602		2312.35	1.00253
2310.42	1.00577		2310.42	1.00257
2308.49	1.00555		2308.49	1.00253
2306.56	1.00535		2306.56	1.00243
2304.63	1.00514		2304.63	1.00234
2302.71	1.00491		2302.71	1.00223
2300.78	1.00468		2300.78	1.00209
2298.85	1.00443		2298.85	1.00191
2296.92	1.00415		2296.92	1.00175
2294.99	1.00388		2294.99	1.00164
2293.06	1.0036		2293.06	1.00154
2291.13	1.00333		2291.13	1.00143
2289.21	1.00306		2289.21	1.00134
2287.28	1.00275		2287.28	1.00128
2285.35	1.00239		2285.35	1.00123
2283.42	1.00202		2283.42	1.00111
2281.49	1.00165		2281.49	1.00088
2279.56	1.00127		2279.56	1.00062
2277.63	1.00089		2277.63	1.00039
2275.71	1.00047		2275.71	1.0002
2273.78	1		2273.78	1.00002
2271.85	0.99999		2271.85	1.00001
2269.92	0.99998		2269.92	1
2267.99	0.99997		2267.99	0.99997
2266.06	0.99997		2266.06	0.99997
2264.13	1		2264.13	1.00001
2262.21	0.99999		2262.21	1.00001
2260.28	0.99998		2260.28	1.00001
2258.35	0.99996		2258.35	0.99998
2256.42	0.99987		2256.42	0.99993
2254.49	0.99978		2254.49	0.99988
2252.56	0.99975		2252.56	0.99986
2250.63	0.99972		2250.63	0.9999
2248.71	0.99968		2248.71	0.99997
2246.78	0.99966		2246.78	1.00002
2244.85	0.99963		2244.85	1.00002
2242.92	0.99956		2242.92	1.00003
2240.99	0.99947		2240.99	1.00004
2239.06	0.99937		2239.06	0.99998
2237.13	0.9993		2237.13	0.99988
2235.21	0.99925		2235.21	0.99982
2233.28	0.99918		2233.28	0.99981
2231.35	0.99911		2231.35	0.9998
2229.42	0.99905		2229.42	0.99981
2227.49	0.99896		2227.49	0.99983
2225.56	0.99884		2225.56	0.99989
2223.63	0.99875		2223.63	0.99996
2221.71	0.99867		2221.71	1
2219.78	0.9986		2219.78	1
2217.85	0.99855		2217.85	0.99995
2215.92	0.99846		2215.92	0.99982
2213.99	0.99831		2213.99	0.99968
2212.06	0.99816		2212.06	0.99963
2210.13	0.99805		2210.13	0.99969
2208.21	0.99798		2208.21	0.9998
2206.28	0.99791		2206.28	0.99994
2204.35	0.99783		2204.35	1
2202.42	0.99774		2202.42	1
2200.49	0.99766		2200.49	1.00001
2198.56	0.99754		2198.56	1
2196.63	0.9974		2196.63	0.99994
2194.71	0.9973		2194.71	0.99984
2192.78	0.99726		2192.78	0.99973
2190.85	0.99721		2190.85	0.99965
2188.92	0.99718		2188.92	0.99959
2186.99	0.99713		2186.99	0.99956
2185.06	0.99706		2185.06	0.99954
2183.13	0.997		2183.13	0.99951
2181.21	0.99694		2181.21	0.99949
2179.28	0.99684		2179.28	0.99945
2177.35	0.99671		2177.35	0.99936
2175.42	0.99655		2175.42	0.9992
2173.49	0.99638		2173.49	0.99899
2171.56	0.99621		2171.56	0.99884
2169.64	0.99607		2169.64	0.99875
2167.71	0.99591		2167.71	0.99867
2165.78	0.99574		2165.78	0.9986
2163.85	0.99556		2163.85	0.99855
2161.92	0.99533		2161.92	0.99848
2159.99	0.99509		2159.99	0.99838
2158.06	0.99487		2158.06	0.99825
2156.14	0.99468		2156.14	0.99805
2154.21	0.9945		2154.21	0.99786
2152.28	0.99431		2152.28	0.99774
2150.35	0.99409		2150.35	0.99764
2148.42	0.99392		2148.42	0.99755
2146.49	0.99384		2146.49	0.9975
2144.56	0.99377		2144.56	0.99747
2142.64	0.99366		2142.64	0.99746
2140.71	0.9936		2140.71	0.99746
2138.78	0.9936		2138.78	0.99744
2136.85	0.99364		2136.85	0.99739
2134.92	0.99369		2134.92	0.99729
2132.99	0.99372		2132.99	0.99717
2131.06	0.99373		2131.06	0.99709
2129.14	0.99373		2129.14	0.99712
2127.21	0.99374		2127.21	0.99722
2125.28	0.99377		2125.28	0.99732
2123.35	0.99383		2123.35	0.99743
2121.42	0.99392		2121.42	0.99758
2119.49	0.99401		2119.49	0.99767
2117.56	0.99412		2117.56	0.99771
2115.64	0.99424		2115.64	0.99773
2113.71	0.99437		2113.71	0.99774
2111.78	0.99449		2111.78	0.99777
2109.85	0.9946		2109.85	0.99783
2107.92	0.99471		2107.92	0.9979
2105.99	0.99486		2105.99	0.998
2104.06	0.99504		2104.06	0.99812
2102.14	0.99523		2102.14	0.99824
2100.21	0.99546		2100.21	0.99835
2098.28	0.9957		2098.28	0.99847
2096.35	0.99588		2096.35	0.99858
2094.42	0.99603		2094.42	0.99861
2092.49	0.99619		2092.49	0.99859
2090.56	0.99636		2090.56	0.99855
2088.64	0.99652		2088.64	0.99856
2086.71	0.9967		2086.71	0.99865
2084.78	0.99688		2084.78	0.99875
2082.85	0.99702		2082.85	0.99883
2080.92	0.99713		2080.92	0.99889
2078.99	0.99721		2078.99	0.99893
2077.06	0.99724		2077.06	0.99893
2075.14	0.99726		2075.14	0.9989
2073.21	0.99725		2073.21	0.99886
2071.28	0.99723		2071.28	0.99879
2069.35	0.99725		2069.35	0.99869
2067.42	0.9973		2067.42	0.99862
2065.49	0.99733		2065.49	0.99862
2063.56	0.99731		2063.56	0.99863
2061.64	0.99725		2061.64	0.99862
2059.71	0.99716		2059.71	0.99859
2057.78	0.99711		2057.78	0.99858
2055.85	0.99711		2055.85	0.99855
2053.92	0.99713		2053.92	0.99848
2051.99	0.99716		2051.99	0.99846
2050.06	0.99718		2050.06	0.99844
2048.14	0.99721		2048.14	0.99834
2046.21	0.99728		2046.21	0.99826
2044.28	0.99741		2044.28	0.99831
2042.35	0.99756		2042.35	0.99841
2040.42	0.99769		2040.42	0.99851
2038.49	0.9978		2038.49	0.9986
2036.56	0.99787		2036.56	0.99866
2034.64	0.99795		2034.64	0.99869
2032.71	0.99805		2032.71	0.99872
2030.78	0.99817		2030.78	0.99874
2028.85	0.99833		2028.85	0.99876
2026.92	0.99851		2026.92	0.99879
2024.99	0.99863		2024.99	0.99884
2023.06	0.99875		2023.06	0.99895
2021.14	0.99892		2021.14	0.99913
2019.21	0.99913		2019.21	0.99935
2017.28	0.99935		2017.28	0.99956
2015.35	0.99945		2015.35	0.99971
2013.42	0.99945		2013.42	0.99976
2011.49	0.99949		2011.49	0.99973
2009.56	0.9996		2009.56	0.99971
2007.64	0.99971		2007.64	0.9997
2005.71	0.99976		2005.71	0.99966
2003.78	0.9998		2003.78	0.99964
2001.85	0.9998		2001.85	0.99966
1999.92	0.99976		1999.92	0.9997
1997.99	0.99973		1997.99	0.99979
1996.06	0.99971		1996.06	0.99987
1994.14	0.99972		1994.14	0.99992
1992.21	0.99982		1992.21	0.99999
1990.28	0.99984		1990.28	1
1988.35	0.99974		1988.35	0.9999
1986.42	0.99965		1986.42	0.9998
1984.49	0.99958		1984.49	0.99979
1982.56	0.99947		1982.56	0.99981
1980.64	0.99938		1980.64	0.99988
1978.71	0.99934		1978.71	0.99994
1976.78	0.9993		1976.78	0.99997
1974.85	0.99925		1974.85	0.99998
1972.92	0.99924		1972.92	0.99996
1970.99	0.99925		1970.99	0.99986
1969.06	0.99936		1969.06	0.99981
1967.14	0.99955		1967.14	0.99987
1965.21	0.99961		1965.21	0.99989
1963.28	0.99951		1963.28	0.99984
1961.35	0.99945		1961.35	0.99987
1959.42	0.99948		1959.42	0.99995
1957.49	0.99954		1957.49	1.00004
1955.56	0.99962		1955.56	1.00012
1953.64	0.99967		1953.64	1.00011
1951.71	0.99968		1951.71	1.00002
1949.78	0.99972		1949.78	0.99996
1947.85	0.9998		1947.85	0.99991
1945.92	0.99984		1945.92	0.99987
1943.99	0.99992		1943.99	0.99994
1942.06	1		1942.06	1.00007
1940.14	0.99999		1940.14	1.00012
1938.21	0.99988		1938.21	1.00015
1936.28	0.99986		1936.28	1.00019
1934.35	0.99989		1934.35	1.00017
1932.42	0.99989		1932.42	1.0001
1930.49	0.99986		1930.49	1.00005
1928.56	0.99983		1928.56	1
1926.64	0.9998		1926.64	0.99992
1924.71	0.99986		1924.71	0.99985
1922.78	1		1922.78	0.99984
1920.85	1.00005		1920.85	0.99989
1918.92	1.00007		1918.92	1.00002
1916.99	1.00013		1916.99	1.00016
1915.06	1.00018		1915.06	1.00019
1913.14	1.0001		1913.14	1.00013
1911.21	1.00012		1911.21	1.00015
1909.28	1.00025		1909.28	1.00021
1907.35	1.00032		1907.35	1.00021
1905.42	1.00028		1905.42	1.00013
1903.49	1.00026		1903.49	1.00012
1901.56	1.00031		1901.56	1.00014
1899.64	1.00029		1899.64	1.00002
1897.71	1.0002		1897.71	0.99989
1895.78	1.00019		1895.78	1.00001
1893.85	1.00012		1893.85	1.00022
1891.92	0.99996		1891.92	1.00028
1889.99	0.99991		1889.99	1.00026
1888.06	0.99992		1888.06	1.00015
1886.14	0.99978		1886.14	0.99993
1884.21	0.9996		1884.21	0.99979
1882.28	0.99944		1882.28	0.99975
1880.35	0.99923		1880.35	0.99972
1878.42	0.99918		1878.42	0.9997
1876.49	0.9991		1876.49	0.99966
1874.56	0.999		1874.56	0.99958
1872.64	0.99889		1872.64	0.99966
1870.71	0.99889		1870.71	0.99977
1868.78	0.99906		1868.78	0.99993
1866.85	0.99911		1866.85	1
1864.92	0.99915		1864.92	0.9999
1862.99	0.99906		1862.99	0.99975
1861.06	0.9991		1861.06	0.99975
1859.14	0.9992		1859.14	0.99989
1857.21	0.99926		1857.21	1.00003
1855.28	0.99931		1855.28	1.0001
1853.35	0.99936		1853.35	1.00011
1851.42	0.99935		1851.42	1.00008
1849.49	0.99932		1849.49	1.00003
1847.56	0.99936		1847.56	0.99995
1845.64	0.99951		1845.64	0.99994
1843.71	0.99971		1843.71	1.00006
1841.78	0.99977		1841.78	1.00005
1839.85	0.99955		1839.85	0.99988
1837.92	0.99943		1837.92	0.99979
1835.99	0.99948		1835.99	0.99983
1834.06	0.99945		1834.06	0.99981
1832.14	0.99937		1832.14	0.99973
1830.21	0.99942		1830.21	0.99973
1828.28	0.99947		1828.28	0.99968
1826.35	0.99939		1826.35	0.99956
1824.42	0.99935		1824.42	0.99952
1822.49	0.99922		1822.49	0.99943
1820.56	0.99897		1820.56	0.99927
1818.64	0.99884		1818.64	0.99922
1816.71	0.9988		1816.71	0.9992
1814.78	0.99891		1814.78	0.99927
1812.85	0.99901		1812.85	0.99935
1810.92	0.99916		1810.92	0.99947
1808.99	0.99921		1808.99	0.9995
1807.06	0.99926		1807.06	0.99937
1805.14	0.99927		1805.14	0.99921
1803.21	0.99937		1803.21	0.99918
1801.28	0.99963		1801.28	0.99937
1799.35	0.99983		1799.35	0.99957
1797.42	0.99988		1797.42	0.99962
1795.49	0.9999		1795.49	0.9996
1793.56	0.99994		1793.56	0.99966
1791.64	1.00003		1791.64	0.99978
1789.71	1.00006		1789.71	0.99979
1787.78	0.99995		1787.78	0.99962
1785.85	0.99996		1785.85	0.99956
1783.92	1.00008		1783.92	0.99967
1781.99	1.00015		1781.99	0.9998
1780.06	1.00022		1780.06	0.99991
1778.14	1.00023		1778.14	0.99993
1776.21	1.0001		1776.21	0.99992
1774.28	1.00011		1774.28	0.99992
1772.35	1.00029		1772.35	1.00001
1770.42	1.00039		1770.42	1.00008
1768.49	1.00046		1768.49	1.00008
1766.57	1.00042		1766.57	0.99996
1764.64	1.00018		1764.64	0.99978
1762.71	1.00003		1762.71	0.99973
1760.78	1		1760.78	0.99984
1758.85	0.99999		1758.85	0.99993
1756.92	0.99988		1756.92	1
1754.99	0.99966		1754.99	1.00001
1753.07	0.9994		1753.07	0.99993
1751.14	0.99933		1751.14	0.99994
1749.21	0.99925		1749.21	0.99994
1747.28	0.99885		1747.28	0.99971
1745.35	0.99816		1745.35	0.99932
1743.42	0.9973		1743.42	0.99891
1741.49	0.9964		1741.49	0.99852
1739.57	0.99551		1739.57	0.99816
1737.64	0.9945		1737.64	0.99774
1735.71	0.99351		1735.71	0.99739
1733.78	0.99273		1733.78	0.99724
1731.85	0.99174		1731.85	0.99696
1729.92	0.99032		1729.92	0.9964
1727.99	0.98863		1727.99	0.99571
1726.07	0.98677		1726.07	0.99497
1724.14	0.98492		1724.14	0.99432
1722.21	0.98301		1722.21	0.99372
1720.28	0.98094		1720.28	0.99312
1718.35	0.97889		1718.35	0.99266
1716.42	0.97667		1716.42	0.99216
1714.49	0.97393		1714.49	0.99127
1712.57	0.97078		1712.57	0.99004
1710.64	0.96737		1710.64	0.98865
1708.71	0.96379		1708.71	0.9872
1706.78	0.96008		1706.78	0.98575
1704.85	0.95599		1704.85	0.98419
1702.92	0.95142		1702.92	0.98245
1700.99	0.94668		1700.99	0.98081
1699.07	0.94154		1699.07	0.97916
1697.14	0.93552		1697.14	0.97713
1695.21	0.92879		1695.21	0.97484
1693.28	0.9214		1693.28	0.97231
1691.35	0.91339		1691.35	0.96951
1689.42	0.905		1689.42	0.96661
1687.49	0.89615		1687.49	0.96351
1685.57	0.88685		1685.57	0.96029
1683.64	0.87713		1683.64	0.9572
1681.71	0.86692		1681.71	0.95401
1679.78	0.85641		1679.78	0.95057
1677.85	0.84597		1677.85	0.94711
1675.92	0.83597		1675.92	0.94387
1673.99	0.82651		1673.99	0.94078
1672.07	0.81762		1672.07	0.93769
1670.14	0.80957		1670.14	0.93482
1668.21	0.8024		1668.21	0.93216
1666.28	0.79593		1666.28	0.9295
1664.35	0.79047		1664.35	0.92717
1662.42	0.78625		1662.42	0.92545
1660.49	0.783		1660.49	0.92408
1658.57	0.78058		1658.57	0.92281
1656.64	0.77913		1656.64	0.92177
1654.71	0.7789		1654.71	0.92121
1652.78	0.77963		1652.78	0.92104
1650.85	0.78041		1650.85	0.92063
1648.92	0.7812		1648.92	0.91996
1646.99	0.78265		1646.99	0.91961
1645.07	0.78449		1645.07	0.91952
1643.14	0.78629		1643.14	0.91942
1641.21	0.78824		1641.21	0.91943
1639.28	0.79047		1639.28	0.91955
1637.35	0.79297		1637.35	0.91973
1635.42	0.79553		1635.42	0.91998
1633.49	0.79773		1633.49	0.9201
1631.57	0.79943		1631.57	0.92004
1629.64	0.80087		1629.64	0.92004
1627.71	0.80196		1627.71	0.92016
1625.78	0.8023		1625.78	0.92025
1623.85	0.80181		1623.85	0.92027
1621.92	0.80048		1621.92	0.92023
1619.99	0.79814		1619.99	0.92006
1618.07	0.795		1618.07	0.91994
1616.14	0.79131		1616.14	0.91994
1614.21	0.78698		1614.21	0.91978
1612.28	0.78223		1612.28	0.91943
1610.35	0.77754		1610.35	0.91914
1608.42	0.7732		1608.42	0.91898
1606.49	0.76932		1606.49	0.91887
1604.57	0.76612		1604.57	0.91892
1602.64	0.76381		1602.64	0.91928
1600.71	0.76238		1600.71	0.91994
1598.78	0.7619		1598.78	0.92088
1596.85	0.76266		1596.85	0.92216
1594.92	0.76471		1594.92	0.92375
1592.99	0.76793		1592.99	0.9255
1591.07	0.77228		1591.07	0.9273
1589.14	0.7778		1589.14	0.9292
1587.21	0.78446		1587.21	0.93121
1585.28	0.79216		1585.28	0.93338
1583.35	0.80071		1583.35	0.93576
1581.42	0.80992		1581.42	0.9384
1579.49	0.81968		1579.49	0.94138
1577.57	0.82996		1577.57	0.94478
1575.64	0.84042		1575.64	0.94838
1573.71	0.85048		1573.71	0.95172
1571.78	0.86005		1571.78	0.95473
1569.85	0.86933		1569.85	0.95766
1567.92	0.87797		1567.92	0.96029
1565.99	0.88571		1565.99	0.96243
1564.07	0.89276		1564.07	0.96426
1562.14	0.89935		1562.14	0.96599
1560.21	0.90587		1560.21	0.96792
1558.28	0.91232		1558.28	0.97014
1556.35	0.91812		1556.35	0.97216
1554.42	0.92329		1554.42	0.97383
1552.49	0.92836		1552.49	0.97543
1550.57	0.93358		1550.57	0.97703
1548.64	0.93888		1548.64	0.97853
1546.71	0.94412		1546.71	0.98
1544.78	0.9495		1544.78	0.98171
1542.85	0.95507		1542.85	0.98365
1540.92	0.96065		1540.92	0.98565
1538.99	0.96588		1538.99	0.98759
1537.07	0.97038		1537.07	0.98921
1535.14	0.97443		1535.14	0.99057
1533.21	0.97847		1533.21	0.99192
1531.28	0.98215		1531.28	0.99304
1529.35	0.98524		1529.35	0.99368
1527.42	0.98808		1527.42	0.99405
1525.49	0.99065		1525.49	0.99421
1523.57	0.99278		1523.57	0.99416
1521.64	0.99453		1521.64	0.99414
1519.71	0.99568		1519.71	0.99407
1517.78	0.99603		1517.78	0.99377
1515.85	0.99574		1515.85	0.99332
1513.92	0.99481		1513.92	0.99265
1511.99	0.99339		1511.99	0.99169
1510.07	0.99178		1510.07	0.99053
1508.14	0.98999		1508.14	0.98919
1506.21	0.98751		1506.21	0.98755
1504.28	0.98401		1504.28	0.98544
1502.35	0.97999		1502.35	0.98317
1500.42	0.97603		1500.42	0.98118
1498.49	0.97213		1498.49	0.97959
1496.57	0.96804		1496.57	0.9783
1494.64	0.96359		1494.64	0.97704
1492.71	0.95895		1492.71	0.9758
1490.78	0.95448		1490.78	0.97474
1488.85	0.95001		1488.85	0.97363
1486.92	0.94513		1486.92	0.97215
1484.99	0.93977		1484.99	0.97034
1483.07	0.93408		1483.07	0.96841
1481.14	0.92809		1481.14	0.96653
1479.21	0.92174		1479.21	0.9648
1477.28	0.915		1477.28	0.96316
1475.35	0.90795		1475.35	0.96154
1473.42	0.90075		1473.42	0.95991
1471.49	0.89361		1471.49	0.95825
1469.57	0.88677		1469.57	0.95644
1467.64	0.8807		1467.64	0.95461
1465.71	0.87582		1465.71	0.95308
1463.78	0.87201		1463.78	0.95185
1461.85	0.86905		1461.85	0.9508
1459.92	0.86697		1459.92	0.95003
1457.99	0.86575		1457.99	0.94976
1456.07	0.86495		1456.07	0.94985
1454.14	0.86404		1454.14	0.94985
1452.21	0.86299		1452.21	0.9497
1450.28	0.86187		1450.28	0.94958
1448.35	0.86045		1448.35	0.94936
1446.42	0.8584		1446.42	0.94875
1444.49	0.85548		1444.49	0.94768
1442.57	0.8517		1442.57	0.94625
1440.64	0.84711		1440.64	0.94459
1438.71	0.84194		1438.71	0.94293
1436.78	0.83639		1436.78	0.94152
1434.85	0.83031		1434.85	0.94011
1432.92	0.82382		1432.92	0.93858
1430.99	0.81758		1430.99	0.93716
1429.07	0.81195		1429.07	0.93589
1427.14	0.80707		1427.14	0.9347
1425.21	0.80336		1425.21	0.93369
1423.28	0.80117		1423.28	0.93293
1421.35	0.80082		1421.35	0.93256
1419.42	0.80271		1419.42	0.93295
1417.49	0.80666		1417.49	0.93404
1415.57	0.81208		1415.57	0.93552
1413.64	0.81874		1413.64	0.93737
1411.71	0.82628		1411.71	0.93952
1409.78	0.83389		1409.78	0.94159
1407.85	0.84071		1407.85	0.94329
1405.92	0.84614		1405.92	0.94449
1403.99	0.84956		1403.99	0.94504
1402.07	0.85029		1402.07	0.94486
1400.14	0.84807		1400.14	0.94403
1398.21	0.8429		1398.21	0.94262
1396.28	0.83501		1396.28	0.94079
1394.35	0.82499		1394.35	0.93871
1392.42	0.81378		1392.42	0.93639
1390.49	0.80262		1390.49	0.93391
1388.57	0.79259		1388.57	0.93152
1386.64	0.78442		1386.64	0.92946
1384.71	0.77885		1384.71	0.92824
1382.78	0.7762		1382.78	0.92811
1380.85	0.77595		1380.85	0.92856
1378.92	0.77764		1378.92	0.92923
1377	0.78142		1377	0.93044
1375.07	0.78745		1375.07	0.93247
1373.14	0.79541		1373.14	0.93519
1371.21	0.80472		1371.21	0.9383
1369.28	0.8148		1369.28	0.94161
1367.35	0.82506		1367.35	0.94498
1365.42	0.83493		1365.42	0.94817
1363.5	0.84412		1363.5	0.95099
1361.57	0.85238		1361.57	0.95326
1359.64	0.8594		1359.64	0.95495
1357.71	0.86506		1357.71	0.95622
1355.78	0.86953		1355.78	0.95738
1353.85	0.87303		1353.85	0.95861
1351.92	0.87568		1351.92	0.95987
1350	0.87765		1350	0.96104
1348.07	0.87906		1348.07	0.96208
1346.14	0.87991		1346.14	0.96284
1344.21	0.88017		1344.21	0.96322
1342.28	0.87984		1342.28	0.9633
1340.35	0.87887		1340.35	0.96314
1338.42	0.87701		1338.42	0.96269
1336.5	0.87421		1336.5	0.96206
1334.57	0.87073		1334.57	0.96147
1332.64	0.86702		1332.64	0.96113
1330.71	0.86345		1330.71	0.96111
1328.78	0.8602		1328.78	0.9612
1326.85	0.85744		1326.85	0.96119
1324.92	0.85558		1324.92	0.96114
1323	0.85501		1323	0.96118
1321.07	0.85592		1321.07	0.96133
1319.14	0.85826		1319.14	0.96173
1317.21	0.8617		1317.21	0.96254
1315.28	0.86576		1315.28	0.96373
1313.35	0.87002		1313.35	0.96526
1311.42	0.87407		1311.42	0.96707
1309.5	0.87768		1309.5	0.96892
1307.57	0.88105		1307.57	0.97069
1305.64	0.88458		1305.64	0.9724
1303.71	0.88873		1303.71	0.97403
1301.78	0.89407		1301.78	0.97566
1299.85	0.90107		1299.85	0.9775
1297.92	0.90969		1297.92	0.97955
1296	0.9195		1296	0.98185
1294.07	0.92977		1294.07	0.98445
1292.14	0.9397		1292.14	0.98725
1290.21	0.94875		1290.21	0.99004
1288.28	0.95668		1288.28	0.99272
1286.35	0.96323		1286.35	0.99505
1284.42	0.96815		1284.42	0.99688
1282.5	0.97146		1282.5	0.99829
1280.57	0.97316		1280.57	0.99925
1278.64	0.97313		1278.64	0.99965
1276.71	0.97145		1276.71	0.9997
1274.78	0.96843		1274.78	0.99958
1272.85	0.96449		1272.85	0.99945
1270.92	0.96017		1270.92	0.99954
1269	0.95578		1269	0.99982
1267.07	0.95167		1267.07	1
1265.14	0.94848		1265.14	0.99989
1263.21	0.94682		1263.21	0.99897
1261.28	0.94687		1261.28	0.99674
1259.35	0.9486		1259.35	0.99295
1257.42	0.95166		1257.42	0.98767
1255.5	0.95552		1255.5	0.98126
1253.57	0.95984		1253.57	0.97453
1251.64	0.96441		1251.64	0.96816
1249.71	0.96886		1249.71	0.96225
1247.78	0.97301		1247.78	0.95666
1245.85	0.97672		1245.85	0.95134
1243.92	0.97974		1243.92	0.94607
1242	0.98187		1242	0.94073
1240.07	0.98319		1240.07	0.93546
1238.14	0.98371		1238.14	0.93033
1236.21	0.98352		1236.21	0.92544
1234.28	0.98287		1234.28	0.92106
1232.35	0.98189		1232.35	0.91733
1230.42	0.98057		1230.42	0.91431
1228.5	0.97896		1228.5	0.91203
1226.57	0.97715		1226.57	0.91022
1224.64	0.97523		1224.64	0.90852
1222.71	0.97326		1222.71	0.90679
1220.78	0.97106		1220.78	0.90491
1218.85	0.96842		1218.85	0.90284
1216.92	0.96519		1216.92	0.90075
1215	0.96097		1215	0.89879
1213.07	0.95536		1213.07	0.89699
1211.14	0.94825		1211.14	0.89557
1209.21	0.93971		1209.21	0.89477
1207.28	0.92992		1207.28	0.89468
1205.35	0.91949		1205.35	0.8953
1203.42	0.90911		1203.42	0.89643
1201.5	0.89936		1201.5	0.89767
1199.57	0.89077		1199.57	0.89888
1197.64	0.88346		1197.64	0.9001
1195.71	0.87693		1195.71	0.90125
1193.78	0.87044		1193.78	0.90223
1191.85	0.86313		1191.85	0.90296
1189.92	0.85408		1189.92	0.90321
1188	0.84271		1188	0.90291
1186.07	0.82884		1186.07	0.90205
1184.14	0.81254		1184.14	0.90051
1182.21	0.79433		1182.21	0.8982
1180.28	0.77486		1180.28	0.89508
1178.35	0.75444		1178.35	0.89082
1176.42	0.7334		1176.42	0.88507
1174.5	0.7122		1174.5	0.8779
1172.57	0.69119		1172.57	0.8696
1170.64	0.67078		1170.64	0.86061
1168.71	0.65145		1168.71	0.8514
1166.78	0.63361		1166.78	0.84212
1164.85	0.61775		1164.85	0.83301
1162.92	0.60437		1162.92	0.82461
1161	0.59383		1161	0.8174
1159.07	0.58655		1159.07	0.81165
1157.14	0.5829		1157.14	0.80773
1155.21	0.58291		1155.21	0.80603
1153.28	0.5864		1153.28	0.80699
1151.35	0.59316		1151.35	0.81073
1149.42	0.60271		1149.42	0.81673
1147.5	0.61413		1147.5	0.82404
1145.57	0.62611		1145.57	0.8317
1143.64	0.63697		1143.64	0.83876
1141.71	0.64478		1141.71	0.84424
1139.78	0.64798		1139.78	0.84759
1137.85	0.64579		1137.85	0.84864
1135.92	0.63852		1135.92	0.84763
1134	0.62757		1134	0.8453
1132.07	0.61471		1132.07	0.84254
1130.14	0.60138		1130.14	0.83989
1128.21	0.58859		1128.21	0.83771
1126.28	0.5769		1126.28	0.83619
1124.35	0.5664		1124.35	0.83517
1122.42	0.55693		1122.42	0.83442
1120.5	0.54836		1120.5	0.8336
1118.57	0.54037		1118.57	0.83237
1116.64	0.53255		1116.64	0.83063
1114.71	0.52457		1114.71	0.82858
1112.78	0.51615		1112.78	0.82631
1110.85	0.50717		1110.85	0.82396
1108.92	0.49782		1108.92	0.8218
1107	0.48855		1107	0.81996
1105.07	0.4799		1105.07	0.81841
1103.14	0.47224		1103.14	0.81719
1101.21	0.4657		1101.21	0.81635
1099.28	0.46032		1099.28	0.81577
1097.35	0.4562		1097.35	0.8153
1095.42	0.45326		1095.42	0.81475
1093.5	0.45117		1093.5	0.81404
1091.57	0.44956		1091.57	0.81332
1089.64	0.44822		1089.64	0.81277
1087.71	0.44699		1087.71	0.81246
1085.78	0.44575		1085.78	0.81252
1083.85	0.44443		1083.85	0.81294
1081.92	0.44308		1081.92	0.81343
1080	0.44202		1080	0.81386
1078.07	0.44159		1078.07	0.81418
1076.14	0.44181		1076.14	0.81423
1074.21	0.4426		1074.21	0.81415
1072.28	0.44386		1072.28	0.81416
1070.35	0.44539		1070.35	0.81429
1068.42	0.44711		1068.42	0.81461
1066.5	0.44917		1066.5	0.8152
1064.57	0.45176		1064.57	0.81594
1062.64	0.45512		1062.64	0.8169
1060.71	0.45941		1060.71	0.81833
1058.78	0.46466		1058.78	0.8203
1056.85	0.4708		1056.85	0.8226
1054.92	0.47753		1054.92	0.82497
1053	0.48425		1053	0.82708
1051.07	0.49012		1051.07	0.82872
1049.14	0.49441		1049.14	0.82997
1047.21	0.49675		1047.21	0.83091
1045.28	0.49706		1045.28	0.83154
1043.35	0.49553		1043.35	0.83192
1041.42	0.49256		1041.42	0.83197
1039.5	0.48878		1039.5	0.83157
1037.57	0.48504		1037.57	0.83084
1035.64	0.48183		1035.64	0.82981
1033.71	0.4794		1033.71	0.82861
1031.78	0.47812		1031.78	0.82761
1029.85	0.47818		1029.85	0.82708
1027.92	0.47945		1027.92	0.82716
1026	0.48189		1026	0.82802
1024.07	0.4855		1024.07	0.82963
1022.14	0.48998		1022.14	0.83184
1020.21	0.49507		1020.21	0.83446
1018.28	0.50067		1018.28	0.83711
1016.35	0.50674		1016.35	0.83952
1014.42	0.51325		1014.42	0.84163
1012.5	0.52013		1012.5	0.84343
1010.57	0.52704		1010.57	0.84496
1008.64	0.53361		1008.64	0.84643
1006.71	0.53953		1006.71	0.84817
1004.78	0.54447		1004.78	0.85022
1002.85	0.54825		1002.85	0.85236
1000.92	0.5508		1000.92	0.85433
998.996	0.552		998.996	0.85577
997.068	0.55214		997.068	0.85644
995.139	0.55207		995.139	0.85646
993.211	0.55255		993.211	0.85612
991.282	0.55418		991.282	0.85578
989.354	0.55752		989.354	0.8558
987.425	0.56306		987.425	0.85648
985.496	0.57112		985.496	0.85809
983.568	0.58167		983.568	0.86103
981.639	0.59436		981.639	0.86539
979.711	0.6086		979.711	0.87084
977.782	0.62365		977.782	0.87668
975.854	0.63901		975.854	0.88213
973.925	0.65425		973.925	0.88675
971.996	0.66885		971.996	0.89062
970.068	0.68236		970.068	0.89393
968.139	0.69458		968.139	0.89697
966.211	0.70548		966.211	0.90011
964.282	0.71512		964.282	0.90351
962.354	0.72343		962.354	0.90707
960.425	0.73048		960.425	0.91072
958.497	0.73642		958.497	0.91418
956.568	0.74123		956.568	0.91692
954.639	0.74506		954.639	0.91877
952.711	0.74831		952.711	0.91992
950.782	0.75126		950.782	0.92054
948.854	0.75413		948.854	0.92087
946.925	0.75724		946.925	0.92137
944.997	0.76074		944.997	0.92237
943.068	0.76468		943.068	0.92402
941.139	0.76918		941.139	0.92626
939.211	0.77427		939.211	0.92889
937.282	0.77985		937.282	0.93167
935.354	0.78579		935.354	0.93418
933.425	0.79197		933.425	0.93603
931.497	0.79836		931.497	0.9373
929.568	0.80499		929.568	0.93835
927.639	0.81174		927.639	0.93943
925.711	0.81845		925.711	0.94076
923.782	0.82514		923.782	0.94269
921.854	0.83169		921.854	0.9453
919.925	0.83779		919.925	0.94824
917.997	0.84308		917.997	0.95099
916.068	0.84706		916.068	0.95293
914.14	0.84915		914.14	0.95355
912.211	0.84902		912.211	0.95297
910.282	0.84675		910.282	0.95146
908.354	0.84258		908.354	0.94916
906.425	0.83702		906.425	0.94659
904.497	0.83095		904.497	0.94435
902.568	0.82533		902.568	0.9427
900.64	0.82078		900.64	0.94188
898.711	0.81779		898.711	0.94202
896.782	0.81668		896.782	0.94277
894.854	0.81772		894.854	0.9438
892.925	0.82106		892.925	0.94486
890.997	0.8266		890.997	0.94589
889.068	0.83412		889.068	0.94718
887.14	0.84336		887.14	0.94913
885.211	0.8538		885.211	0.95181
883.283	0.86479		883.283	0.95521
881.354	0.87579		881.354	0.95931
879.425	0.88619		879.425	0.96372
877.497	0.89571		877.497	0.96783
875.568	0.9046		875.568	0.97128
873.64	0.91334		873.64	0.974
871.711	0.92233		871.711	0.97606
869.783	0.93133		869.783	0.97758
867.854	0.93947		867.854	0.97882
865.925	0.9463		865.925	0.98014
863.997	0.95198		863.997	0.98187
862.068	0.95685		862.068	0.98412
860.14	0.96132		860.14	0.98678
858.211	0.96561		858.211	0.98964
856.283	0.96974		856.283	0.99228
854.354	0.9736		854.354	0.99413
852.425	0.97716		852.425	0.99492
850.497	0.98045		850.497	0.99491
848.568	0.98336		848.568	0.99452
846.64	0.98577		846.64	0.99396
844.711	0.98792		844.711	0.99364
842.783	0.98997		842.783	0.99403
840.854	0.99184		840.854	0.99528
838.926	0.99355		838.926	0.99706
836.997	0.9952		836.997	0.99874
835.068	0.99666		835.068	0.99975
833.14	0.99781		833.14	1
831.211	0.99853		831.211	0.99973
829.283	0.99884		829.283	0.99905
827.354	0.99896		827.354	0.9981
825.426	0.99909		825.426	0.99714
823.497	0.99921		823.497	0.99653
821.568	0.99931		821.568	0.99662
819.64	0.99949		819.64	0.99743
817.711	0.99959		817.711	0.99861
815.783	0.99951		815.783	0.99966
813.854	0.99936		813.854	1.00014
811.926	0.99916		811.926	0.99978
809.997	0.99905		809.997	0.99862
808.069	0.99921		808.069	0.99703
806.14	0.99949		806.14	0.9955
804.211	0.99976		804.211	0.99447
802.283	1		802.283	0.9943
800.354	1.00012		800.354	0.99512
798.426	1.00006		798.426	0.99678
796.497	0.99989		796.497	0.99866
794.569	0.99992		794.569	0.99987
792.64	1.00013		792.64	1
790.711	1.00043		790.711	0.99912
788.783	1.00081		788.783	0.99749
786.854	1.00102		786.854	0.99542
784.926	1.00121		784.926	0.99359
782.997	1.00106		782.997	0.99279
781.069	1.00077		781.069	0.99309
779.14	1.00061		779.14	0.99411
777.211	1.00066		777.211	0.99557
775.283	1.00071		775.283	0.99701
773.354	1.00062		773.354	0.99779
771.426	1.00038		771.426	0.99747
769.497	0.99994		769.497	0.99602
767.569	0.99926		767.569	0.99389
765.64	0.99842		765.64	0.99177
763.712	0.9975		763.712	0.99022
761.783	0.99664		761.783	0.98955
759.854	0.99594		759.854	0.98984
757.926	0.99526		757.926	0.99094
755.997	0.99438		755.997	0.99241
754.069	0.99342		754.069	0.9937
752.14	0.99257		752.14	0.99418
750.212	0.99167		750.212	0.99336
748.283	0.99065		748.283	0.99143
746.354	0.98964		746.354	0.98908
744.426	0.98872		744.426	0.98703
742.497	0.9878		742.497	0.98587
740.569	0.98687		740.569	0.98573
738.64	0.98588		738.64	0.98638
736.712	0.98481		736.712	0.9875
734.783	0.98353		734.783	0.9887
732.854	0.98188		732.854	0.98936
730.926	0.9799		730.926	0.98885
728.997	0.97798		728.997	0.98709
727.069	0.97612		727.069	0.98457
725.14	0.97418		725.14	0.98201
723.212	0.97216		723.212	0.97997
721.283	0.9699		721.283	0.97871
719.355	0.96717		719.355	0.97846
717.426	0.9642		717.426	0.97926
715.497	0.96131		715.497	0.98057
713.569	0.95873		713.569	0.98157
711.64	0.95686		711.64	0.9817
709.712	0.9559		709.712	0.98082
707.783	0.95551		707.783	0.97905
705.855	0.95515		705.855	0.97687
703.926	0.95451		703.926	0.97499
701.997	0.95356		701.997	0.97398
700.069	0.95264		700.069	0.97409
698.14	0.95199		698.14	0.97513
696.212	0.95149		696.212	0.97661
694.283	0.9511		694.283	0.97805
692.355	0.95075		692.355	0.97916
690.426	0.94991		690.426	0.9795
688.498	0.94833		688.498	0.97854
686.569	0.94615		686.569	0.97639
684.64	0.94326		684.64	0.97369
682.712	0.93949		682.712	0.97121
680.783	0.93465		680.783	0.96936
678.855	0.92823		678.855	0.96805
676.926	0.91979		676.926	0.96705
674.998	0.90941		674.998	0.96608
673.069	0.89793		673.069	0.96454
671.14	0.88711		671.14	0.96225
669.212	0.87851		669.212	0.95963
667.283	0.87203		667.283	0.95693
665.355	0.86734		665.355	0.95407
663.426	0.86505		663.426	0.95151
661.498	0.86512		661.498	0.94997
659.569	0.86674		659.569	0.94983
657.64	0.86944		657.64	0.951
655.712	0.8727		655.712	0.95298
653.783	0.87583		653.783	0.95502
651.855	0.87858		651.855	0.95655
649.926	0.88063		649.926	0.95708
647.998	0.88142		647.998	0.95613
646.069	0.88113		646.069	0.9538
644.141	0.88031		644.141	0.95069
642.212	0.87895		642.212	0.94752
640.283	0.8771		640.283	0.94511
638.355	0.87512		638.355	0.94394
636.426	0.87318		636.426	0.9439
634.498	0.87147		634.498	0.94461
632.569	0.87022		632.569	0.94541
630.641	0.86938		630.641	0.94558
628.712	0.86869		628.712	0.94474
626.783	0.86747		626.783	0.94298
624.855	0.86511		624.855	0.94072
622.926	0.86197		622.926	0.93866
620.998	0.85882		620.998	0.93735
619.069	0.85613		619.069	0.93708
617.141	0.85415		617.141	0.93802
615.212	0.85284		615.212	0.93993
613.284	0.85204		613.284	0.94203
611.355	0.85156		611.355	0.94356
609.426	0.85086		609.426	0.94431
607.498	0.84954		607.498	0.94407
605.569	0.84796		605.569	0.94297
603.641	0.84668		603.641	0.94187
601.712	0.84594		601.712	0.94131
599.784	0.84587		599.784	0.94127
597.855	0.84639		597.855	0.94183
595.926	0.84709		595.926	0.94287
593.998	0.84752		593.998	0.94419
592.069	0.84757		592.069	0.94573
590.141	0.84738		590.141	0.94688
588.212	0.84706		588.212	0.94695
586.284	0.84704		586.284	0.94596
584.355	0.84747		584.355	0.94428
582.426	0.84782		582.426	0.94256
580.498	0.84767		580.498	0.9417
578.569	0.84706		578.569	0.94206
576.641	0.84631		576.641	0.94334
574.712	0.84608		574.712	0.94497
572.784	0.84646		572.784	0.94648
570.855	0.84711		570.855	0.94735
568.927	0.84816		568.927	0.94736
566.998	0.84957		566.998	0.94702
565.069	0.85083		565.069	0.94641
563.141	0.85202		563.141	0.94528
561.212	0.85341		561.212	0.94377
559.284	0.85488		559.284	0.9418
557.355	0.85669		557.355	0.93946
555.427	0.85948		555.427	0.93816
553.498	0.86355		553.498	0.9391
551.569	0.86858		551.569	0.94188
549.641	0.87393		549.641	0.94515
547.712	0.87854		547.712	0.94721
545.784	0.88175		545.784	0.94745
543.855	0.88395		543.855	0.94709
541.927	0.88567		541.927	0.94716
539.998	0.88728		539.998	0.94747
538.069	0.88925		538.069	0.94816
536.141	0.89153		536.141	0.94972
534.212	0.89374		534.212	0.95183
532.284	0.89561		532.284	0.95382
530.355	0.89644		530.355	0.95502
528.427	0.89603		528.427	0.95483
526.498	0.89532		526.498	0.9535
524.57	0.89522		524.57	0.95186
522.641	0.89606		522.641	0.95044
520.712	0.89806		520.712	0.94975
518.784	0.90126		518.784	0.95008
516.855	0.90469		516.855	0.95106
514.927	0.9072		514.927	0.95244
512.998	0.90917		512.998	0.95397
511.07	0.91123		511.07	0.9547
509.141	0.91336		509.141	0.95395
507.212	0.91552		507.212	0.95204
505.284	0.91765		505.284	0.94938
503.355	0.9197		503.355	0.94686
501.427	0.92169		501.427	0.94606
499.498	0.92351		499.498	0.94748
497.57	0.9252		497.57	0.95033
495.641	0.92696		495.641	0.95416
493.712	0.92866		493.712	0.95828
491.784	0.92994		491.784	0.96188
489.855	0.93093		489.855	0.96484
487.927	0.93217		487.927	0.96659
485.998	0.93401		485.998	0.96625
484.07	0.93654		484.07	0.96478
482.141	0.93938		482.141	0.96399
480.213	0.9415		480.213	0.9641
478.284	0.94249		478.284	0.96526
476.355	0.94263		476.355	0.96754
474.427	0.94186		474.427	0.96997
472.498	0.94115		472.498	0.97207
470.57	0.94207		470.57	0.97352
468.641	0.94431		468.641	0.97368
466.713	0.94646		466.713	0.97252
464.784	0.94745		464.784	0.97047
462.855	0.9467		462.855	0.96815
460.927	0.94539		460.927	0.96703
458.998	0.94542		458.998	0.9681
457.07	0.94731		457.07	0.9702
455.141	0.951		455.141	0.97252
453.213	0.95548		453.213	0.97561
451.284	0.95879		451.284	0.97852
449.356	0.96052		449.356	0.97927
447.427	0.96179		447.427	0.97803
445.498	0.96318		445.498	0.97623
443.57	0.96474		443.57	0.97454
441.641	0.96701		441.641	0.97342
439.713	0.96985		439.713	0.97314
437.784	0.97152		437.784	0.97367
435.856	0.97121		435.856	0.97531
433.927	0.97057		433.927	0.97789
431.998	0.97166		431.998	0.98037
430.07	0.97431		430.07	0.98171
428.141	0.97622		428.141	0.98116
426.213	0.97606		426.213	0.98012
424.284	0.97509		424.284	0.98073
422.356	0.97474		422.356	0.98161
420.427	0.97533		420.427	0.98135
418.498	0.97743		418.498	0.98151
416.57	0.98114		416.57	0.98212
414.641	0.98531		414.641	0.98311
412.713	0.98863		412.713	0.98632
410.784	0.98862		410.784	0.99043
408.856	0.98453		408.856	0.99271
406.927	0.98212		406.927	0.99342
404.999	0.98367		404.999	0.99725
403.07	0.98515		403.07	0.9987
401.141	0.98997		401.141	1
399.213	1		399.213	1

## Sheet: Figure S9
2Theta	CP	pre-Cu-CS-2	1min	5min	10min
30	15	92	31	39	40
30.02	10	106	49	40	39
30.04	8	90	41	34	44
30.06	12	104	42	34	42
30.08	8	85	34	36	34
30.1	8	78	41	36	49
30.12	9	92	30	53	47
30.14	13	98	38	43	46
30.16	12	97	32	34	43
30.18	12	105	39	37	47
30.2	16	88	41	36	54
30.22	18	79	28	38	32
30.24	11	94	24	30	42
30.26	8	83	36	29	51
30.28	10	78	35	27	67
30.3	13	91	31	38	45
30.32	10	89	35	34	36
30.34	10	80	36	35	48
30.36	12	94	40	41	51
30.38	8	96	38	40	40
30.4	9	97	33	27	40
30.42	8	91	43	49	48
30.44	12	88	37	41	39
30.46	15	86	37	40	50
30.48	12	89	32	32	55
30.5	11	97	21	34	45
30.52	12	104	35	38	36
30.54	10	96	47	41	46
30.56	7	90	40	32	29
30.58	5	86	33	26	50
30.6	11	85	46	32	47
30.62	9	93	42	46	49
30.64	18	78	25	48	35
30.66	12	74	25	39	38
30.68	11	103	34	41	35
30.7	15	99	36	40	37
30.72	14	84	35	27	42
30.74	9	94	34	40	42
30.76	12	100	38	35	39
30.78	14	105	29	36	36
30.8	11	102	36	43	46
30.82	16	90	33	43	39
30.84	10	93	44	38	35
30.86	15	73	36	35	44
30.88	10	107	25	37	39
30.9	9	96	34	38	48
30.92	10	90	45	30	35
30.94	14	89	41	28	47
30.96	9	75	44	47	32
30.98	7	86	33	27	36
31	7	86	33	40	50
31.02	14	100	40	37	39
31.04	12	81	33	29	33
31.06	6	79	34	37	41
31.08	9	87	32	43	45
31.1	12	85	35	33	29
31.12	4	82	30	38	41
31.14	10	80	32	41	38
31.16	11	89	44	49	42
31.18	7	70	37	43	33
31.2	15	72	34	34	47
31.22	12	81	30	43	47
31.24	4	107	38	27	38
31.26	9	84	27	37	33
31.28	9	96	44	53	46
31.3	7	75	27	36	36
31.32	10	95	53	41	41
31.34	8	85	43	35	46
31.36	8	79	40	34	39
31.38	2	79	44	37	38
31.4	8	92	37	45	49
31.42	9	86	34	31	36
31.44	6	83	53	30	62
31.46	5	80	44	42	49
31.48	13	79	41	31	51
31.5	16	84	35	46	49
31.52	4	94	36	27	45
31.54	10	89	42	35	43
31.56	13	109	41	43	48
31.58	4	77	38	41	43
31.6	2	76	40	41	53
31.62	7	104	54	38	43
31.64	12	92	39	41	39
31.66	13	79	33	37	39
31.68	8	90	47	41	43
31.7	11	90	39	40	47
31.72	16	90	36	25	48
31.74	13	76	40	41	43
31.76	11	84	38	37	54
31.78	15	95	37	34	45
31.8	12	100	44	33	48
31.82	13	91	25	37	36
31.84	10	84	34	31	51
31.86	2	73	33	34	39
31.88	7	81	34	42	40
31.9	14	75	33	28	35
31.92	10	92	30	29	34
31.94	13	93	26	34	39
31.96	5	92	24	34	37
31.98	10	97	42	33	35
32	8	78	33	38	39
32.02	7	90	33	39	36
32.04	4	82	32	27	34
32.06	9	70	33	31	40
32.08	4	86	35	24	36
32.1	4	85	33	35	47
32.12	8	63	30	20	53
32.14	4	99	18	22	38
32.16	8	76	24	32	36
32.18	10	71	36	42	49
32.2	9	79	31	25	25
32.22	8	82	35	33	40
32.24	9	80	44	40	30
32.26	15	75	33	38	31
32.28	8	66	40	34	28
32.3	13	83	22	41	38
32.32	5	84	34	31	41
32.34	4	78	39	29	34
32.36	7	90	40	22	46
32.38	5	77	22	30	43
32.4	6	62	30	39	42
32.42	9	87	28	32	31
32.44	8	79	39	39	37
32.46	8	82	36	39	23
32.48	10	68	37	35	40
32.5	5	82	40	36	47
32.52	6	86	34	35	30
32.54	7	93	31	35	27
32.56	13	62	33	29	47
32.58	11	67	33	33	39
32.6	10	76	28	36	41
32.62	5	69	31	25	36
32.64	12	92	31	30	34
32.66	8	91	38	27	40
32.68	7	84	23	33	51
32.7	5	73	36	22	37
32.72	9	74	34	33	37
32.74	6	95	26	31	29
32.76	11	86	31	33	36
32.78	11	96	31	32	45
32.8	9	86	33	33	40
32.82	10	73	35	32	39
32.84	13	76	38	40	46
32.86	2	88	38	35	27
32.88	6	81	49	35	32
32.9	11	81	23	22	37
32.92	9	65	28	32	26
32.94	4	98	35	26	39
32.96	5	89	34	32	31
32.98	5	93	34	36	38
33	10	81	32	24	40
33.02	4	69	34	26	51
33.04	4	58	40	30	33
33.06	11	73	38	33	32
33.08	8	80	30	35	35
33.1	8	78	29	26	37
33.12	9	76	28	28	36
33.14	5	78	32	24	44
33.16	7	79	28	30	32
33.18	6	80	34	27	37
33.2	4	86	33	27	35
33.22	7	80	39	21	32
33.24	5	87	38	32	24
33.26	10	78	31	34	39
33.28	14	79	29	35	46
33.3	3	77	32	33	41
33.32	6	85	25	32	39
33.34	3	85	36	37	25
33.36	6	76	31	37	31
33.38	7	71	27	32	33
33.4	10	64	36	29	31
33.42	6	72	25	28	25
33.44	10	103	33	33	40
33.46	6	94	27	33	31
33.48	4	76	24	32	29
33.5	9	81	33	26	26
33.52	4	84	39	28	30
33.54	7	82	33	27	31
33.56	5	68	38	33	27
33.58	5	73	34	31	28
33.6	5	90	39	26	26
33.62	8	60	33	27	40
33.64	12	71	25	26	38
33.66	9	69	31	33	40
33.68	4	69	35	24	35
33.7	11	76	32	23	32
33.72	10	75	36	32	30
33.74	3	64	38	37	26
33.76	3	80	30	34	40
33.78	9	73	29	32	30
33.8	9	75	36	36	34
33.82	6	85	41	31	31
33.84	7	97	31	34	32
33.86	5	79	39	29	34
33.88	7	83	27	32	37
33.9	5	74	38	28	29
33.92	6	79	38	37	36
33.94	8	95	30	35	36
33.96	9	88	31	31	30
33.98	3	88	35	34	31
34	11	84	45	31	35
34.02	5	76	30	32	37
34.04	5	78	36	35	36
34.06	5	84	41	26	30
34.08	9	79	31	30	31
34.1	8	79	29	42	32
34.12	4	67	29	49	38
34.14	7	86	28	48	42
34.16	6	76	30	40	37
34.18	5	90	33	51	44
34.2	10	94	31	43	37
34.22	9	74	29	45	27
34.24	8	82	29	44	45
34.26	9	80	38	37	41
34.28	3	74	25	38	44
34.3	6	88	27	38	49
34.32	9	76	35	33	43
34.34	6	70	37	24	34
34.36	7	73	41	36	39
34.38	5	73	29	36	28
34.4	7	81	24	32	45
34.42	6	80	34	46	35
34.44	8	71	37	33	49
34.46	5	72	36	28	35
34.48	9	80	35	28	31
34.5	7	88	46	35	34
34.52	6	91	30	36	31
34.54	6	71	37	26	40
34.56	2	62	34	28	36
34.58	7	80	25	36	31
34.6	11	77	36	36	38
34.62	6	83	35	32	40
34.64	10	77	43	39	32
34.66	8	77	36	28	32
34.68	8	74	41	38	41
34.7	7	82	32	30	33
34.72	6	86	33	29	36
34.74	7	93	42	28	32
34.76	7	74	30	46	40
34.78	9	64	29	26	26
34.8	3	82	22	28	37
34.82	6	73	30	28	36
34.84	14	81	32	35	57
34.86	6	89	27	25	43
34.88	9	75	29	35	28
34.9	9	79	34	25	29
34.92	5	100	35	40	40
34.94	13	91	36	37	35
34.96	12	67	42	21	30
34.98	6	74	43	38	35
35	11	69	35	28	32
35.02		92	27	41	24
35.04		71	25	39	22
35.06		84	31	33	28
35.08		88	34	21	30
35.1		82	34	27	31
35.12		81	30	43	23
35.14		85	36	32	30
35.16		86	34	26	55
35.18		74	35	39	41
35.2		87	36	36	30
35.22		95	29	33	35
35.24		91	31	34	35
35.26		86	42	34	39
35.28		75	39	26	34
35.3		98	40	37	32
35.32		90	43	27	30
35.34		86	35	32	42
35.36		95	38	33	36
35.38		88	30	26	43
35.4		67	30	35	34
35.42		75	34	45	29
35.44		79	45	29	34
35.46		84	34	30	38
35.48		76	23	17	41
35.5		74	31	30	30
35.52		75	31	34	42
35.54		99	39	34	36
35.56		71	44	32	39
35.58		91	34	25	27
35.6		86	41	37	43
35.62		86	42	42	38
35.64		84	39	40	35
35.66		83	32	23	38
35.68		84	29	26	36
35.7		103	29	26	29
35.72		92	33	32	47
35.74		116	46	29	45
35.76		96	40	45	43
35.78		85	44	30	34
35.8		91	36	23	37
35.82		94	33	24	39
35.84		93	24	30	41
35.86		92	32	39	31
35.88		89	49	30	49
35.9		99	40	29	46
35.92		93	37	34	32
35.94		84	38	39	47
35.96		103	32	41	55
35.98		106	31	40	59
36		107	43	32	52
36.02		89	35	39	47
36.04		105	37	34	51
36.06		97	28	36	57
36.08		104	52	54	50
36.1		103	41	49	51
36.12		99	43	46	46
36.14		114	34	45	34
36.16		85	40	29	42
36.18		106	43	46	50
36.2		87	48	36	41
36.22		104	41	32	38
36.24		89	43	32	36
36.26		96	38	34	40
36.28		96	42	33	34
36.3		111	42	40	40
36.32		109	35	41	35
36.34		88	35	36	51
36.36		103	40	40	31
36.38		109	39	27	39
36.4		99	36	41	49
36.42		104	35	32	31
36.44		103	35	37	37
36.46		101	38	35	34
36.48		96	35	36	34
36.5		111	38	46	36
36.52		105	35	37	50
36.54		112	35	41	38
36.56		126	36	42	52
36.58		108	32	44	47
36.6		101	42	42	59
36.62		110	41	43	53
36.64		102	52	49	50
36.66		107	49	38	51
36.68		89	44	52	55
36.7		101	41	42	50
36.72		99	42	47	48
36.74		113	43	39	44
36.76		88	38	46	46
36.78		113	46	48	57
36.8		115	44	44	42
36.82		113	44	39	42
36.84		112	49	40	51
36.86		117	34	25	32
36.88		75	43	31	30
36.9		98	34	47	40
36.92		112	41	39	43
36.94		116	41	38	43
36.96		112	33	36	35
36.98		119	29	35	36
37		102	23	45	40
37.02		117	54	36	40
37.04		102	35	26	32
37.06		96	41	35	44
37.08		109	36	38	38
37.1		98	38	27	42
37.12		97	28	34	35
37.14		108	31	26	36
37.16		102	40	31	29
37.18		122	38	38	35
37.2		95	38	35	37
37.22		106	46	42	33
37.24		89	34	22	40
37.26		102	44	25	37
37.28		101	38	47	32
37.3		90	35	33	38
37.32		107	44	34	44
37.34		98	30	32	52
37.36		98	34	27	41
37.38		108	42	31	33
37.4		86	40	27	39
37.42		103	28	27	35
37.44		97	41	41	31
37.46		98	35	37	40
37.48		100	28	34	42
37.5		97	30	31	38
37.52		90	38	22	45
37.54		78	44	34	39
37.56		81	30	35	33
37.58		88	29	33	29
37.6		83	28	33	31
37.62		107	40	35	42
37.64		87	22	19	34
37.66		93	39	32	32
37.68		97	36	40	41
37.7		81	38	28	28
37.72		107	35	26	34
37.74		102	37	35	40
37.76		78	29	23	29
37.78		81	42	32	33
37.8		87	29	29	37
37.82		78	27	37	49
37.84		110	25	39	40
37.86		83	36	57	42
37.88		97	33	34	41
37.9		80	43	37	45
37.92		94	30	36	29
37.94		79	33	49	25
37.96		79	32	41	36
37.98		86	31	35	27
38		80	42	39	41
38.02		67	37	23	46
38.04		84	35	34	34
38.06		96	38	21	32
38.08		80	33	28	37
38.1		78	32	32	37
38.12		84	23	24	40
38.14		95	43	33	30
38.16		75	31	34	38
38.18		89	26	37	31
38.2		83	42	22	34
38.22		80	37	27	38
38.24		76	40	30	38
38.26		78	30	24	28
38.28		84	34	33	42
38.3		91	35	33	32
38.32		96	40	35	34
38.34		72	41	40	38
38.36		73	38	30	40
38.38		83	37	36	26
38.4		79	37	26	30
38.42		89	31	23	24
38.44		98	30	29	36
38.46		80	40	29	31
38.48		74	24	27	36
38.5		86	34	24	38
38.52		87	30	29	29
38.54		84	32	25	33
38.56		85	35	25	37
38.58		86	29	24	24
38.6		92	36	36	29
38.62		73	30	28	46
38.64		68	42	39	37
38.66		75	30	29	26
38.68		70	29	29	29
38.7		77	30	27	35
38.72		93	35	30	39
38.74		67	25	36	28
38.76		80	37	31	32
38.78		93	25	30	38
38.8		77	22	34	23
38.82		70	36	29	23
38.84		79	33	18	35
38.86		84	38	31	35
38.88		67	39	32	37
38.9		78	35	29	35
38.92		69	42	40	35
38.94		76	23	22	33
38.96		71	37	28	29
38.98		76	31	21	37
39		74	36	38	38
39.02		85	34	34	30
39.04		83	36	29	36
39.06		74	37	22	30
39.08		78	30	24	32
39.1		75	33	30	28
39.12		80	40	36	28
39.14		84	42	39	37
39.16		89	31	23	41
39.18		76	33	28	45
39.2		62	43	28	32
39.22		75	36	38	34
39.24		111	41	22	45
39.26		76	41	30	38
39.28		75	38	35	45
39.3		68	24	36	47
39.32		64	35	38	36
39.34		67	42	38	40
39.36		91	44	32	47
39.38		78	41	25	44
39.4		79	52	33	47
39.42		80	48	41	67
39.44		74	47	59	52
39.46		67	37	47	38
39.48		77	39	38	47
39.5		98	37	54	53
39.52		75	47	38	48
39.54		77	28	50	49
39.56		74	36	43	50
39.58		73	34	47	53
39.6		77	43	44	45
39.62		76	38	35	31
39.64		90	35	42	31
39.66		96	44	42	37
39.68		83	33	33	35
39.7		84	29	29	39
39.72		64	33	36	27
39.74		89	40	38	33
39.76		82	47	32	38
39.78		69	30	29	26
39.8		79	28	34	28
39.82		77	31	31	41
39.84		72	38	22	32
39.86		75	47	35	27
39.88		81	26	29	35
39.9		77	37	23	32
39.92		85	23	34	34
39.94		79	28	35	28
39.96		74	27	31	40
39.98		90	26	32	37
40		69	31	31	35
40.02		68	39	28	24
40.04		76	36	27	36
40.06		73	34	36	25
40.08		77	35	30	33
40.1		90	31	40	27
40.12		70	34	28	37
40.14		71	29	24	32
40.16		80	33	22	23
40.18		78	26	34	22
40.2		71	35	27	20
40.22		69	36	43	35
40.24		73	34	17	26
40.26		62	27	30	37
40.28		89	26	29	37
40.3		69	32	34	28
40.32		76	24	33	38
40.34		83	33	36	28
40.36		78	29	31	26
40.38		71	26	22	29
40.4		81	31	36	31
40.42		65	37	27	39
40.44		53	30	26	43
40.46		77	32	28	38
40.48		76	32	29	32
40.5		55	36	30	38
40.52		73	28	30	15
40.54		79	31	27	30
40.56		67	17	32	27
40.58		79	26	30	39
40.6		86	27	29	24
40.62		86	42	27	34
40.64		63	31	23	36
40.66		80	49	29	38
40.68		78	22	26	48
40.7		79	39	33	29
40.72		74	23	28	43
40.74		76	30	19	35
40.76		77	32	27	37
40.78		87	24	42	35
40.8		77	34	16	37
40.82		76	28	35	27
40.84		67	29	32	39
40.86		63	34	30	22
40.88		66	29	29	34
40.9		80	31	29	24
40.92		81	30	33	35
40.94		59	27	26	26
40.96		72	27	28	32
40.98		78	32	24	32
41		78	34	29	26
41.02		86	22	23	46
41.04		77	25	21	44
41.06		74	22	31	38
41.08		86	38	25	25
41.1		73	38	32	31
41.12		78	34	25	43
41.14		78	30	32	32
41.16		84	31	19	36
41.18		70	39	32	37
41.2		56	40	30	32
41.22		93	38	35	32
41.24		71	33	31	37
41.26		80	32	30	32
41.28		72	40	29	31
41.3		85	31	33	23
41.32		80	33	26	31
41.34		73	35	21	40
41.36		71	32	27	35
41.38		73	24	25	31
41.4		75	40	33	32
41.42		74	22	28	45
41.44		76	36	41	37
41.46		73	24	19	37
41.48		78	37	28	38
41.5		74	27	29	31
41.52		84	38	23	32
41.54		58	32	23	35
41.56		60	29	28	29
41.58		76	28	23	39
41.6		85	31	37	33
41.62		83	40	31	30
41.64		77	33	31	30
41.66		76	25	27	39
41.68		78	37	31	35
41.7		66	32	23	41
41.72		84	36	22	32
41.74		81	33	29	29
41.76		71	27	24	34
41.78		91	38	36	38
41.8		80	36	31	34
41.82		88	39	38	30
41.84		54	38	33	33
41.86		87	28	27	35
41.88		83	39	22	30
41.9		90	33	25	34
41.92		58	44	25	40
41.94		75	35	25	35
41.96		85	31	26	28
41.98		68	45	35	33
42		82	30	27	37
42.02		73	28	28	42
42.04		69	34	30	29
42.06		72	34	24	35
42.08		74	29	21	35
42.1		78	42	36	45
42.12		79	33	39	36
42.14		69	39	33	31
42.16		78	31	38	49
42.18		87	38	31	41
42.2		90	34	28	27
42.22		77	42	31	27
42.24		68	36	31	35
42.26		81	39	27	36
42.28		85	27	28	35
42.3		79	40	35	35
42.32		92	47	37	35
42.34		75	43	35	26
42.36		89	30	34	35
42.38		73	44	35	37
42.4		80	36	19	33
42.42		61	30	32	38
42.44		79	36	31	40
42.46		78	42	35	25
42.48		75	37	35	35
42.5		82	45	32	40
42.52		74	40	31	36
42.54		74	53	37	44
42.56		93	43	23	36
42.58		85	45	23	41
42.6		89	33	27	42
42.62		65	57	39	40
42.64		85	42	35	38
42.66		75	53	40	40
42.68		91	43	44	47
42.7		81	48	45	39
42.72		89	45	30	33
42.74		79	52	33	43
42.76		90	48	26	37
42.78		75	39	41	39
42.8		80	46	44	44
42.82		86	44	29	41
42.84		83	62	26	37
42.86		86	32	25	52
42.88		82	33	47	45
42.9		91	51	41	56
42.92		78	43	40	43
42.94		77	48	35	55
42.96		77	42	40	39
42.98		88	52	46	70
43		77	53	35	47
43.02		74	55	40	45
43.04		74	51	38	47
43.06		83	55	40	44
43.08		96	65	35	59
43.1		69	61	34	53
43.12		87	49	38	65
43.14		100	57	45	66
43.16		68	64	35	56
43.18		85	47	38	44
43.2		80	52	47	71
43.22		85	54	44	62
43.24		78	51	52	69
43.26		86	60	47	54
43.28		88	56	49	74
43.3		89	57	52	61
43.32		88	47	49	59
43.34		81	44	57	52
43.36		85	46	50	70
43.38		94	55	44	42
43.4		92	57	32	59
43.42		86	45	63	46
43.44		95	60	30	54
43.46		98	51	41	36
43.48		99	50	35	42
43.5		95	57	33	44
43.52		78	50	27	46
43.54		78	51	46	49
43.56		94	42	29	36
43.58		94	51	37	40
43.6		78	58	48	42
43.62		77	44	34	32
43.64		63	55	42	46
43.66		67	49	40	44
43.68		76	50	26	33
43.7		84	41	29	50
43.72		88	43	37	34
43.74		71	55	34	44
43.76		73	41	32	30
43.78		89	36	33	40
43.8		91	47	45	46
43.82		85	50	32	53
43.84		95	37	33	38
43.86		69	46	34	35
43.88		85	31	33	27
43.9		83	45	21	43
43.92		82	55	33	42
43.94		63	39	39	40
43.96		75	35	24	42
43.98		86	37	38	35
44		87	44	38	42
44.02		72	38	34	34
44.04		70	38	33	41
44.06		77	48	27	44
44.08		87	37	27	36
44.1		71	30	41	40
44.12		72	32	36	48
44.14		59	34	41	40
44.16		76	41	27	39
44.18		76	41	39	38
44.2		72	43	27	34
44.22		58	42	27	36
44.24		78	27	32	42
44.26		67	43	24	37
44.28		94	35	40	39
44.3		89	41	26	41
44.32		70	31	24	28
44.34		67	40	34	23
44.36		78	30	26	45
44.38		86	48	29	44
44.4		92	35	30	27
44.42		76	31	32	28
44.44		59	41	30	31
44.46		65	35	37	35
44.48		70	38	30	28
44.5		79	48	24	24
44.52		74	40	33	37
44.54		72	44	25	32
44.56		77	28	28	33
44.58		70	35	23	29
44.6		62	34	29	34
44.62		81	27	30	22
44.64		69	29	29	29
44.66		75	32	40	35
44.68		84	35	19	30
44.7		66	43	25	24
44.72		67	33	24	44
44.74		72	29	24	25
44.76		79	32	37	35
44.78		78	26	37	39
44.8		68	35	30	31
44.82		78	35	39	36
44.84		66	35	30	35
44.86		67	35	25	31
44.88		72	29	21	35
44.9		74	41	34	33
44.92		69	37	37	44
44.94		69	32	30	35
44.96		68	31	30	27
44.98		86	31	34	37
45		77	33	28	38
45.02		75	30	20	39
45.04		81	31	27	38
45.06		61	30	16	28
45.08		63	21	25	32
45.1		52	34	29	22
45.12		60	29	25	30
45.14		69	49	26	29
45.16		83	42	30	32
45.18		67	31	36	32
45.2		56	33	26	41
45.22		80	39	38	40
45.24		64	41	21	32
45.26		63	44	24	32
45.28		80	27	23	34
45.3		73	40	40	35
45.32		77	39	25	35
45.34		78	40	19	35
45.36		70	37	25	36
45.38		64	30	22	25
45.4		81	29	22	36
45.42		77	30	27	35
45.44		74	33	24	19
45.46		83	31	28	22
45.48		71	34	29	32
45.5		71	35	39	27
45.52		67	38	39	36
45.54		75	28	25	35
45.56		58	31	25	31
45.58		73	30	26	40
45.6		72	29	29	26
45.62		77	20	23	33
45.64		58	31	28	30
45.66		76	28	17	40
45.68		74	32	38	30
45.7		60	37	39	19
45.72		60	38	22	36
45.74		50	22	25	35
45.76		66	29	16	28
45.78		58	25	26	29
45.8		83	28	42	30
45.82		74	29	25	25
45.84		69	24	29	37
45.86		52	32	32	26
45.88		67	36	36	33
45.9		81	27	26	26
45.92		70	25	29	28
45.94		72	21	22	24
45.96		77	32	33	24
45.98		75	31	27	25
46		70	36	31	38
46.02		67	28	20	25
46.04		76	36	29	25
46.06		76	31	36	37
46.08		64	31	28	36
46.1		64	40	19	24
46.12		64	40	27	23
46.14		76	32	19	30
46.16		77	41	18	23
46.18		65	37	35	23
46.2		57	27	26	34
46.22		70	26	23	39
46.24		75	25	23	28
46.26		65	25	24	27
46.28		77	30	29	41
46.3		70	33	20	34
46.32		68	25	25	43
46.34		78	33	19	32
46.36		71	32	34	25
46.38		66	24	20	25
46.4		75	33	28	34
46.42		58	24	28	26
46.44		70	33	25	29
46.46		71	25	24	34
46.48		68	40	20	25
46.5		75	30	25	30
46.52		54	22	33	21
46.54		72	25	26	22
46.56		69	19	36	30
46.58		71	29	31	26
46.6		65	29	17	26
46.62		61	25	24	23
46.64		64	39	28	28
46.66		66	36	25	30
46.68		76	34	20	36
46.7		70	24	24	35
46.72		53	35	20	28
46.74		48	31	25	31
46.76		56	29	21	29
46.78		64	34	27	25
46.8		65	28	9	37
46.82		69	38	22	30
46.84		69	30	13	30
46.86		64	28	27	33
46.88		63	33	31	31
46.9		57	28	25	25
46.92		61	42	15	33
46.94		65	35	27	28
46.96		69	34	28	26
46.98		71	24	37	25
47		58	25	27	34
47.02		52	23	31	38
47.04		73	31	29	36
47.06		55	32	23	30
47.08		68	27	32	35
47.1		80	21	23	33
47.12		66	28	26	26
47.14		62	23	31	41
47.16		58	36	31	40
47.18		68	27	26	28
47.2		79	38	35	34
47.22		55	35	25	51
47.24		70	35	30	33
47.26		70	33	30	41
47.28		67	46	35	35
47.3		68	34	31	45
47.32		83	34	28	41
47.34		63	35	27	49
47.36		55	42	28	40
47.38		74	36	34	34
47.4		75	46	35	42
47.42		69	28	31	47
47.44		66	34	27	39
47.46		64	56	28	54
47.48		77	38	29	56
47.5		59	49	45	62
47.52		66	49	33	74
47.54		54	39	32	65
47.56		69	39	33	61
47.58		69	45	42	62
47.6		77	41	41	71
47.62		69	45	41	60
47.64		75	37	28	65
47.66		67	47	36	59
47.68		69	41	30	52
47.7		67	43	39	50
47.72		80	35	38	57
47.74		88	38	42	39
47.76		71	32	30	31
47.78		67	36	41	34
47.8		70	30	36	32
47.82		71	36	35	46
47.84		66	39	40	31
47.86		85	40	37	34
47.88		82	25	18	40
47.9		82	26	33	25
47.92		71	31	21	28
47.94		67	24	22	26
47.96		79	22	29	24
47.98		74	34	26	26
48		53	33	38	38
48.02		71	27	24	32
48.04		63	40	17	28
48.06		52	16	30	30
48.08		59	30	32	27
48.1		83	29	35	34
48.12		55	23	25	32
48.14		57	27	39	33
48.16		58	25	33	31
48.18		69	24	27	32
48.2		56	25	22	28
48.22		69	29	24	25
48.24		61	34	17	26
48.26		69	17	26	30
48.28		65	36	28	31
48.3		73	32	28	28
48.32		62	27	21	36
48.34		52	22	25	39
48.36		56	47	23	37
48.38		83	49	38	36
48.4		55	33	26	28
48.42		68	42	29	37
48.44		73	41	36	37
48.46		74	39	28	37
48.48		76	45	29	49
48.5		74	49	34	43
48.52		68	47	35	65
48.54		67	35	40	52
48.56		74	54	37	58
48.58		87	38	39	75
48.6		65	45	43	44
48.62		65	43	57	64
48.64		57	37	56	62
48.66		56	34	37	51
48.68		70	42	50	50
48.7		74	42	36	35
48.72		58	36	45	42
48.74		67	37	48	42
48.76		66	29	48	53
48.78		69	30	32	34
48.8		76	31	32	35
48.82		89	25	41	31
48.84		65	30	37	32
48.86		72	36	32	33
48.88		83	28	23	23
48.9		73	42	34	32
48.92		80	26	34	20
48.94		76	28	34	27
48.96		64	30	28	28
48.98		60	34	24	29
49		54	37	35	25
49.02		52	32	32	37
49.04		68	33	25	27
49.06		63	27	27	34
49.08		71	26	19	31
49.1		69	33	25	26
49.12		73	22	23	23
49.14		68	23	16	27
49.16		69	31	24	34
49.18		61	19	15	36
49.2		52	25	24	31
49.22		70	29	17	17
49.24		67	34	24	19
49.26		66	23	35	24
49.28		72	34	24	26
49.3		57	30	30	27
49.32		68	35	28	23
49.34		66	23	27	26
49.36		69	23	29	31
49.38		51	28	21	29
49.4		63	30	26	28
49.42		54	23	31	27
49.44		68	28	30	34
49.46		50	30	24	20
49.48		95	34	30	27
49.5		47	36	22	29
49.52		45	35	25	29
49.54		67	34	21	27
49.56		66	26	27	24
49.58		70	31	27	44
49.6		63	33	22	29
49.62		62	27	24	22
49.64		65	20	32	19
49.66		62	37	29	28
49.68		65	32	22	34
49.7		72	20	24	43
49.72		82	41	33	29
49.74		56	32	24	31
49.76		71	29	27	32
49.78		60	24	18	25
49.8		67	33	27	25
49.82		66	33	20	37
49.84		53	28	26	24
49.86		77	34	16	25
49.88		68	21	28	33
49.9		72	38	30	23
49.92		62	29	32	31
49.94		72	23	26	21
49.96		68	31	32	34
49.98		57	32	32	28
50		55	25	20	43
50.02		67	35	20	24
50.04		53	35	28	30
50.06		55	28	31	31
50.08		64	35	23	27
50.1		66	38	29	25
50.12		61	29	23	26
50.14		66	30	30	33
50.16		52	39	19	27
50.18		57	32	23	27
50.2		60	34	35	42
50.22		62	27	18	41
50.24		71	28	24	36
50.26		74	26	13	37
50.28		59	23	25	39
50.3		61	32	24	24
50.32		62	28	20	38
50.34		67	32	32	31
50.36		67	30	34	30
50.38		55	35	33	31
50.4		68	31	19	24
50.42		81	33	29	35
50.44		74	37	26	32
50.46		62	27	22	26
50.48		81	25	26	28
50.5		59	30	25	28
50.52		68	26	24	34
50.54		70	25	24	39
50.56		60	30	18	25
50.58		72	37	32	30
50.6		56	35	30	36
50.62		62	33	29	24
50.64		63	24	26	31
50.66		69	37	34	38
50.68		53	31	21	26
50.7		58	27	28	25
50.72		53	37	21	27
50.74		65	33	24	37
50.76		69	40	28	27
50.78		55	30	22	32
50.8		71	25	16	41
50.82		58	33	20	30
50.84		68	34	30	24
50.86		63	30	28	31
50.88		71	40	24	39
50.9		67	29	19	26
50.92		42	22	23	30
50.94		79	45	20	29
50.96		58	22	18	35
50.98		70	39	33	27
51		58	31	24	27
51.02		58	32	21	28
51.04		62	22	32	32
51.06		65	31	25	23
51.08		67	19	26	31
51.1		79	34	23	41
51.12		58	41	25	23
51.14		53	27	29	34
51.16		59	29	33	32
51.18		60	18	33	29
51.2		72	28	24	23
51.22		55	33	29	35
51.24		69	23	19	27
51.26		55	36	26	35
51.28		68	34	31	31
51.3		61	26	30	24
51.32		59	38	41	29
51.34		50	43	28	22
51.36		73	28	23	28
51.38		49	31	26	24
51.4		54	32	26	29
51.42		65	37	19	27
51.44		63	39	31	28
51.46		74	37	29	26
51.48		69	31	24	30
51.5		66	29	26	29
51.52		62	27	32	33
51.54		59	35	22	30
51.56		51	36	35	46
51.58		56	31	17	30
51.6		54	34	40	29
51.62		72	41	25	31
51.64		71	32	35	31
51.66		70	41	21	24
51.68		63	28	17	28
51.7		66	29	28	23
51.72		60	36	22	28
51.74		56	29	31	31
51.76		57	31	27	34
51.78		66	30	21	32
51.8		69	19	27	26
51.82		63	35	26	36
51.84		58	32	28	21
51.86		66	37	36	28
51.88		78	33	35	36
51.9		68	28	24	18
51.92		68	37	19	38
51.94		65	28	35	24
51.96		64	43	19	26
51.98		86	40	23	28
52		62	41	27	28
52.02		69	31	17	29
52.04		65	28	31	30
52.06		67	33	29	34
52.08		51	31	17	25
52.1		61	29	18	31
52.12		67	37	20	31
52.14		75	40	24	33
52.16		59	28	30	33
52.18		68	30	31	28
52.2		57	29	29	25
52.22		57	40	28	28
52.24		88	37	31	30
52.26		63	35	30	33
52.28		64	46	28	36
52.3		68	29	37	29
52.32		64	22	33	34
52.34		64	32	25	38
52.36		58	24	21	35
52.38		63	32	32	39
52.4		79	48	26	34
52.42		79	35	31	33
52.44		50	29	34	35
52.46		68	33	23	28
52.48		66	37	24	33
52.5		66	38	31	37
52.52		69	40	20	35
52.54		73	38	28	33
52.56		63	34	31	25
52.58		72	45	21	26
52.6		70	30	30	36
52.62		59	27	17	34
52.64		76	35	35	38
52.66		55	45	36	26
52.68		73	44	30	34
52.7		77	31	26	32
52.72		70	47	28	33
52.74		81	33	26	37
52.76		73	52	34	44
52.78		80	38	25	39
52.8		68	40	33	37
52.82		75	34	33	42
52.84		62	42	17	35
52.86		77	48	35	31
52.88		81	49	32	31
52.9		51	44	31	29
52.92		59	35	36	41
52.94		66	46	31	37
52.96		59	41	39	41
52.98		77	29	26	42
53		67	44	34	33
53.02		79	36	35	31
53.04		70	47	29	28
53.06		61	49	24	36
53.08		81	46	36	35
53.1		71	32	35	35
53.12		77	49	37	34
53.14		53	39	24	38
53.16		81	42	36	32
53.18		74	54	26	36
53.2		78	42	27	42
53.22		71	42	38	38
53.24		71	49	36	42
53.26		81	55	29	31
53.28		100	57	33	35
53.3		70	47	34	43
53.32		65	49	25	50
53.34		84	45	21	39
53.36		70	45	33	38
53.38		69	46	32	36
53.4		74	34	28	38
53.42		66	43	25	32
53.44		67	50	22	28
53.46		84	43	34	42
53.48		88	43	35	44
53.5		79	32	30	31
53.52		83	42	35	38
53.54		70	38	35	33
53.56		68	45	31	45
53.58		61	40	33	36
53.6		85	36	33	29
53.62		71	47	39	33
53.64		85	56	38	35
53.66		83	40	30	37
53.68		73	50	30	45
53.7		87	52	27	44
53.72		69	59	36	33
53.74		72	56	26	36
53.76		77	62	43	39
53.78		78	51	29	50
53.8		74	41	28	35
53.82		81	45	35	33
53.84		77	53	35	44
53.86		73	64	41	31
53.88		72	53	34	45
53.9		89	51	33	44
53.92		70	71	32	50
53.94		69	48	42	47
53.96		87	48	41	34
53.98		68	71	23	47
54		90	50	33	45
54.02		82	64	20	39
54.04		77	65	37	35
54.06		93	63	31	43
54.08		64	51	36	48
54.1		84	51	50	46
54.12		71	82	38	45
54.14		72	71	35	47
54.16		73	82	37	58
54.18		92	63	31	36
54.2		85	76	33	25
54.22		81	87	39	49
54.24		83	82	42	60
54.26		72	72	55	58
54.28		63	81	50	55
54.3		77	91	55	53
54.32		75	78	47	48
54.34		97	87	38	60
54.36		100	77	53	67
54.38		88	84	59	75
54.4		114	88	46	65
54.42		104	81	41	71
54.44		107	104	49	64
54.46		92	97	55	65
54.48		108	85	61	72
54.5		86	84	70	63
54.52		87	78	56	59
54.54		94	106	48	52
54.56		111	80	48	63
54.58		95	55	45	52
54.6		119	70	57	47
54.62		103	76	60	59
54.64		90	71	55	50
54.66		112	73	36	42
54.68		94	61	44	46
54.7		110	51	39	50
54.72		117	59	50	33
54.74		109	48	32	32
54.76		116	39	32	40
54.78		123	48	45	40
54.8		97	45	41	29
54.82		95	52	34	26
54.84		100	39	34	33
54.86		105	32	44	32
54.88		87	45	31	31
54.9		92	31	37	43
54.92		74	38	30	30
54.94		76	35	31	36
54.96		76	49	26	37
54.98		74	29	23	31
55		90	30	35	49
55.02		81	31	26	25
55.04		97	37	24	29
55.06		68	26	22	33
55.08		66	37	28	35
55.1		73	31	27	14
55.12		76	24	22	24
55.14		57	40	22	27
55.16		75	34	32	34
55.18		85	25	24	33
55.2		73	27	20	26
55.22		63	35	23	39
55.24		62	29	23	23
55.26		58	23	28	33
55.28		62	25	23	23
55.3		68	28	28	18
55.32		60	33	21	26
55.34		56	29	24	21
55.36		76	31	23	40
55.38		73	30	20	32
55.4		77	34	24	20
55.42		69	32	32	27
55.44		55	28	20	22
55.46		72	22	25	23
55.48		62	28	23	25
55.5		67	31	19	18
55.52		64	27	23	27
55.54		59	23	20	30
55.56		63	24	29	12
55.58		61	20	32	24
55.6		57	33	16	22
55.62		54	29	28	28
55.64		55	31	28	38
55.66		61	28	23	17
55.68		62	20	22	21
55.7		61	18	27	25
55.72		56	32	22	32
55.74		76	16	24	17
55.76		59	33	23	32
55.78		56	24	20	27
55.8		54	27	23	17
55.82		76	29	14	19
55.84		68	28	17	18
55.86		54	23	21	19
55.88		71	24	24	36
55.9		59	24	18	14
55.92		64	20	25	26
55.94		48	21	23	21
55.96		61	23	13	20
55.98		55	20	26	20
56		61	32	25	16
56.02		50	22	21	17
56.04		53	29	30	21
56.06		58	21	17	30
56.08		55	20	22	26
56.1		68	37	22	22
56.12		58	23	23	26
56.14		56	26	24	29
56.16		57	24	19	24
56.18		55	17	20	27
56.2		34	29	20	22
56.22		72	22	19	28
56.24		54	27	20	16
56.26		44	19	24	18
56.28		50	20	22	18
56.3		51	30	21	26
56.32		55	22	29	11
56.34		60	21	32	26
56.36		57	28	24	16
56.38		55	30	25	21
56.4		49	24	36	29
56.42		65	29	51	26
56.44		67	32	55	24
56.46		56	25	58	29
56.48		61	23	53	20
56.5		71	19	39	22
56.52		75	37	27	34
56.54		65	29	30	27
56.56		46	24	29	26
56.58		57	25	40	22
56.6		68	33	38	34
56.62		46	23	51	36
56.64		53	32	41	33
56.66		51	29	32	28
56.68		62	17	26	19
56.7		66	18	28	33
56.72		50	28	30	16
56.74		64	29	21	23
56.76		53	24	24	26
56.78		55	26	22	34
56.8		68	31	25	30
56.82		56	26	21	26
56.84		50	25	17	21
56.86		58	14	28	34
56.88		56	26	23	20
56.9		51	20	22	31
56.92		56	18	23	14
56.94		38	17	25	28
56.96		50	17	19	23
56.98		56	26	20	25
57		63	20	23	20
57.02		42	29	19	28
57.04		69	23	22	19
57.06		63	29	22	24
57.08		55	22	26	22
57.1		73	29	19	31
57.12		64	22	23	20
57.14		51	26	25	24
57.16		52	28	15	25
57.18		58	23	24	11
57.2		60	28	17	19
57.22		37	23	23	22
57.24		63	31	18	29
57.26		46	36	28	40
57.28		44	26	26	29
57.3		45	21	24	26
57.32		64	20	26	27
57.34		50	32	21	27
57.36		61	26	28	40
57.38		58	33	13	38
57.4		66	23	34	36
57.42		47	24	31	31
57.44		56	28	37	32
57.46		49	25	24	28
57.48		61	27	22	34
57.5		52	24	29	34
57.52		47	27	35	26
57.54		58	32	28	42
57.56		56	24	22	31
57.58		55	26	27	36
57.6		53	25	28	26
57.62		52	20	29	30
57.64		65	33	27	29
57.66		46	19	22	25
57.68		58	24	24	16
57.7		49	21	28	27
57.72		45	24	21	21
57.74		58	25	28	25
57.76		57	26	26	25
57.78		59	25	19	20
57.8		56	22	22	14
57.82		59	22	17	22
57.84		53	25	20	28
57.86		65	22	17	14
57.88		55	25	28	30
57.9		57	23	20	29
57.92		50	20	19	25
57.94		78	29	18	25
57.96		48	26	22	18
57.98		61	26	31	22
58		43	29	17	19
58.02		53	22	11	24
58.04		55	30	18	16
58.06		50	20	23	20
58.08		58	11	21	26
58.1		52	33	19	19
58.12		58	22	14	24
58.14		49	20	10	25
58.16		52	15	25	22
58.18		57	29	19	18
58.2		56	20	27	15
58.22		65	24	16	20
58.24		39	23	22	21
58.26		43	14	14	24
58.28		46	26	35	21
58.3		54	20	27	21
58.32		69	31	14	27
58.34		71	27	23	21
58.36		57	11	29	28
58.38		49	29	24	19
58.4		55	19	18	25
58.42		49	26	31	27
58.44		59	16	14	18
58.46		47	23	13	14
58.48		66	23	16	29
58.5		57	23	11	21
58.52		59	30	16	17
58.54		51	37	18	14
58.56		56	31	23	27
58.58		49	23	13	27
58.6		51	20	22	25
58.62		47	18	8	17
58.64		65	19	20	29
58.66		56	19	20	22
58.68		60	20	20	25
58.7		46	23	23	25
58.72		56	24	22	25
58.74		46	19	15	10
58.76		56	21	13	26
58.78		55	24	23	26
58.8		45	22	10	19
58.82		60	11	23	12
58.84		59	18	24	19
58.86		55	19	20	19
58.88		55	17	16	19
58.9		49	26	20	25
58.92		49	22	18	24
58.94		66	24	19	17
58.96		53	24	18	18
58.98		66	23	15	21
59		67	16	23	23
59.02		49	27	19	23
59.04		61	19	22	21
59.06		57	20	23	17
59.08		48	24	15	16
59.1		57	19	19	26
59.12		50	21	18	21
59.14		52	28	19	23
59.16		55	26	22	16
59.18		61	18	17	14
59.2		56	23	22	24
59.22		56	22	12	20
59.24		53	22	20	24
59.26		71	28	26	18
59.28		63	23	16	14
59.3		61	19	21	20
59.32		46	22	24	18
59.34		34	21	17	25
59.36		49	17	13	20
59.38		54	16	21	18
59.4		50	18	23	18
59.42		50	21	20	16
59.44		50	21	16	20
59.46		76	19	9	19
59.48		48	18	34	17
59.5		57	18	9	13
59.52		47	17	18	18
59.54		55	28	16	27
59.56		57	19	24	26
59.58		53	18	21	23
59.6		51	18	14	29
59.62		48	19	14	19
59.64		56	33	16	21
59.66		62	12	15	25
59.68		58	19	20	20
59.7		74	17	19	24
59.72		55	18	18	18
59.74		46	22	20	29
59.76		43	16	18	11
59.78		61	16	19	21
59.8		56	19	20	19
59.82		42	20	19	23
59.84		34	20	24	22
59.86		54	19	21	29
59.88		45	21	17	21
59.9		49	21	19	22
59.92		55	19	22	17
59.94		43	24	16	19
59.96		49	23	15	29
59.98		52	11	17	16
60		56	21	20	15

## Sheet: Figure S13
2Theta	CP	Cu/CS-GDL	1min	5min	10min
30	19	22	12	13	27
30.02	13	16	30	15	18
30.04	16	30	28	17	23
30.06	13	28	27	18	27
30.08	21	22	34	14	24
30.1	18	24	31	24	21
30.12	15	24	33	19	36
30.14	13	17	31	10	38
30.16	23	25	32	17	24
30.18	15	28	30	15	27
30.2	15	20	34	18	26
30.22	15	31	24	17	20
30.24	13	21	22	22	24
30.26	19	24	15	18	24
30.28	21	22	20	9	24
30.3	23	25	14	17	13
30.32	15	18	21	18	17
30.34	17	38	16	16	15
30.36	15	28	17	14	17
30.38	12	23	10	18	16
30.4	18	20	11	11	14
30.42	12	22	19	16	13
30.44	13	28	13	17	12
30.46	10	20	10	17	13
30.48	18	22	14	11	17
30.5	19	25	12	11	17
30.52	12	20	11	11	18
30.54	10	17	14	10	22
30.56	15	28	16	20	15
30.58	20	25	13	16	19
30.6	16	15	17	15	19
30.62	11	17	16	17	19
30.64	11	19	13	15	11
30.66	18	24	19	17	14
30.68	20	22	13	20	16
30.7	11	23	17	12	14
30.72	18	19	16	20	15
30.74	18	27	13	14	13
30.76	11	26	12	13	7
30.78	15	19	19	11	20
30.8	14	27	18	16	16
30.82	14	23	14	16	13
30.84	20	18	12	15	9
30.86	29	20	8	11	19
30.88	13	18	10	16	17
30.9	13	18	13	14	16
30.92	15	15	12	15	14
30.94	15	21	16	13	14
30.96	19	18	8	7	9
30.98	19	18	17	9	21
31	20	21	10	14	17
31.02	19	16	17	18	17
31.04	14	18	21	14	11
31.06	19	26	11	21	15
31.08	21	25	19	14	17
31.1	14	9	18	15	28
31.12	15	16	13	15	18
31.14	20	13	24	11	17
31.16	7	21	15	14	15
31.18	13	16	11	13	18
31.2	14	30	11	11	15
31.22	13	24	14	20	27
31.24	14	19	17	25	21
31.26	11	18	16	13	20
31.28	17	23	15	13	33
31.3	10	14	17	12	25
31.32	14	23	15	10	43
31.34	11	15	18	11	23
31.36	13	20	15	13	26
31.38	15	18	23	13	23
31.4	7	21	12	13	25
31.42	12	18	15	16	22
31.44	15	20	18	18	30
31.46	15	20	25	22	31
31.48	15	25	15	17	24
31.5	9	14	22	21	15
31.52	9	19	22	13	22
31.54	10	16	18	11	22
31.56	13	19	15	18	23
31.58	3	18	20	18	20
31.6	18	33	21	18	19
31.62	12	19	12	11	12
31.64	10	13	14	19	19
31.66	8	16	18	14	26
31.68	8	19	15	15	15
31.7	11	23	20	15	13
31.72	10	17	11	14	21
31.74	13	19	16	19	15
31.76	17	24	20	13	19
31.78	11	24	15	17	16
31.8	12	22	18	15	17
31.82	10	19	18	11	20
31.84	12	22	16	17	17
31.86	21	20	15	10	12
31.88	13	24	19	10	21
31.9	16	14	15	12	19
31.92	10	13	15	12	16
31.94	12	18	9	12	10
31.96	12	21	15	13	15
31.98	12	16	11	13	16
32	6	17	10	6	21
32.02	9	24	7	12	22
32.04	12	17	20	10	13
32.06	17	10	10	23	10
32.08	14	21	10	11	11
32.1	15	26	8	8	12
32.12	11	21	10	15	15
32.14	14	11	8	12	21
32.16	18	17	12	11	9
32.18	10	23	13	10	8
32.2	18	14	7	10	8
32.22	21	9	5	11	10
32.24	9	14	7	13	13
32.26	14	18	5	13	12
32.28	17	20	7	15	16
32.3	16	15	11	7	13
32.32	14	18	1	7	15
32.34	11	12	12	7	9
32.36	9	16	9	16	10
32.38	9	21	16	10	12
32.4	14	13	11	18	14
32.42	15	11	13	9	15
32.44	17	16	8	9	10
32.46	17	26	8	12	14
32.48	13	13	15	9	13
32.5	14	15	12	12	9
32.52	8	14	14	10	7
32.54	9	15	5	8	7
32.56	12	18	14	11	15
32.58	12	19	7	9	10
32.6	15	10	7	9	15
32.62	10	11	8	17	13
32.64	13	17	6	14	4
32.66	14	18	12	15	12
32.68	10	15	8	11	10
32.7	12	20	7	14	12
32.72	12	8	7	5	23
32.74	9	16	14	11	14
32.76	11	20	13	9	7
32.78	5	19	5	9	16
32.8	12	12	14	9	11
32.82	9	13	16	14	10
32.84	6	17	7	7	11
32.86	9	17	8	11	10
32.88	14	27	7	12	9
32.9	10	17	10	8	13
32.92	7	15	8	7	10
32.94	9	18	7	9	11
32.96	7	16	6	12	16
32.98	10	22	13	13	17
33	11	14	7	9	17
33.02	11	14	9	16	10
33.04	12	12	7	8	7
33.06	9	13	7	9	10
33.08	9	16	13	12	15
33.1	6	12	14	19	6
33.12	9	16	12	11	7
33.14	13	15	10	19	11
33.16	8	13	9	10	16
33.18	9	20	11	8	14
33.2	10	27	11	5	17
33.22	12	15	12	7	11
33.24	9	10	7	8	8
33.26	11	15	10	17	13
33.28	16	11	10	5	10
33.3	10	16	13	8	12
33.32	12	21	7	7	4
33.34	9	15	9	9	11
33.36	14	21	6	4	14
33.38	13	12	8	15	11
33.4	9	11	8	10	15
33.42	11	13	5	7	17
33.44	14	16	14	14	16
33.46	16	16	6	11	4
33.48	11	22	10	6	9
33.5	11	13	8	11	10
33.52	15	14	5	11	15
33.54	19	11	10	12	12
33.56	16	19	14	7	10
33.58	13	15	15	14	16
33.6	17	17	6	12	13
33.62	12	15	5	6	14
33.64	10	16	5	9	13
33.66	14	5	5	8	16
33.68	11	15	4	15	13
33.7	13	11	7	12	13
33.72	10	15	14	6	18
33.74	8	25	7	8	10
33.76	12	16	6	12	13
33.78	11	24	10	5	15
33.8	8	14	6	10	14
33.82	10	23	9	9	13
33.84	8	22	13	8	11
33.86	12	21	11	11	10
33.88	12	20	13	10	13
33.9	10	15	10	9	11
33.92	11	17	7	15	15
33.94	11	12	11	11	12
33.96	9	16	11	8	13
33.98	13	15	19	8	12
34	12	17	8	10	14
34.02	10	16	12	15	16
34.04	12	17	11	5	7
34.06	8	10	13	11	26
34.08	10	11	14	11	16
34.1	11	10	21	8	18
34.12	11	12	22	6	12
34.14	11	17	30	14	20
34.16	8	16	18	13	13
34.18	14	16	21	14	12
34.2	17	14	23	2	11
34.22	10	11	22	14	8
34.24	7	23	21	8	10
34.26	11	13	20	10	9
34.28	5	14	10	9	16
34.3	12	15	7	14	11
34.32	12	14	12	8	7
34.34	12	22	10	11	14
34.36	17	12	8	8	9
34.38	7	18	16	6	7
34.4	8	18	10	8	17
34.42	13	17	8	9	11
34.44	14	15	12	8	11
34.46	16	19	10	10	13
34.48	9	14	8	13	14
34.5	15	17	9	6	13
34.52	15	11	15	8	15
34.54	10	12	11	14	11
34.56	16	13	11	12	11
34.58	12	14	10	6	9
34.6	13	15	11	20	14
34.62	7	14	4	5	12
34.64	15	20	6	13	8
34.66	13	19	6	13	14
34.68	11	20	10	9	16
34.7	10	14	16	9	11
34.72	12	15	8	9	16
34.74	9	22	8	15	12
34.76	12	14	11	11	14
34.78	14	8	15	8	7
34.8	8	13	14	6	13
34.82	7	14	7	9	10
34.84	13	16	11	12	13
34.86	11	19	9	10	14
34.88	14	18	11	13	8
34.9	13	19	11	6	13
34.92	11	14	13	13	12
34.94	6	14	12	7	10
34.96	19	21	16	6	16
34.98	10	15	5	7	13
35	11	22	7	7	17
35.02	17	21	12	11	14
35.04	14	21	11	12	12
35.06	17	19	11	14	14
35.08	15	18	12	8	10
35.1	16	13	7	9	10
35.12	16	18	13	4	10
35.14	14	19	5	10	13
35.16	13	10	15	8	10
35.18	20	18	6	11	14
35.2	18	13	15	14	9
35.22	13	14	9	8	13
35.24	9	14	9	15	5
35.26	12	10	14	8	13
35.28	17	11	7	8	12
35.3	22	17	8	9	11
35.32	13	16	4	7	7
35.34	10	23	14	17	16
35.36	22	16	14	7	14
35.38	11	15	4	16	13
35.4	14	24	9	15	16
35.42	12	14	13	11	10
35.44	19	17	10	11	10
35.46	14	16	13	7	6
35.48	10	19	13	6	11
35.5	14	10	6	10	8
35.52	14	19	12	8	7
35.54	12	10	6	10	15
35.56	14	15	11	10	14
35.58	10	18	12	11	16
35.6	18	16	13	9	14
35.62	11	18	13	10	12
35.64	7	14	8	12	15
35.66	15	18	13	8	14
35.68	17	11	18	13	5
35.7	20	6	9	16	15
35.72	16	14	14	11	5
35.74	15	19	9	10	17
35.76	12	10	8	4	11
35.78	11	13	7	18	14
35.8	19	16	7	14	11
35.82	14	20	10	11	12
35.84	15	16	15	15	13
35.86	14	19	16	17	17
35.88	13	18	13	10	12
35.9	14	15	14	16	10
35.92	13	9	13	11	15
35.94	17	18	15	15	12
35.96	16	14	12	11	15
35.98	17	19	14	17	27
36	10	16	16	16	23
36.02	21	12	23	15	26
36.04	25	16	18	25	32
36.06	12	23	18	19	30
36.08	16	14	20	15	18
36.1	19	22	9	19	20
36.12	12	15	16	23	19
36.14	10	16	12	10	17
36.16	19	19	15	11	19
36.18	12	28	6	3	24
36.2	15	23	12	6	23
36.22	14	28	11	12	17
36.24	10	28	8	11	21
36.26	17	28	16	9	10
36.28	13	18	13	19	9
36.3	11	23	12	9	13
36.32	13	16	11	14	16
36.34	15	24	10	13	22
36.36	16	28	8	12	14
36.38	13	11	14	12	14
36.4	12	17	3	8	17
36.42	16	22	9	9	15
36.44	20	28	13	5	13
36.46	13	19	4	15	15
36.48	15	18	11	6	20
36.5	17	7	14	17	20
36.52	12	20	14	9	16
36.54	10	16	11	7	14
36.56	17	20	15	13	16
36.58	14	19	12	10	16
36.6	18	18	15	16	17
36.62	19	20	15	12	12
36.64	9	14	15	13	12
36.66	14	22	9	8	10
36.68	12	24	9	11	7
36.7	7	20	14	18	15
36.72	17	17	10	9	9
36.74	12	15	12	11	16
36.76	12	15	13	19	14
36.78	18	19	14	8	10
36.8	18	19	15	11	15
36.82	15	18	16	11	18
36.84	7	19	10	8	12
36.86	16	19	18	12	24
36.88	6	20	12	16	15
36.9	14	31	11	14	14
36.92	19	28	12	14	12
36.94	12	17	11	7	6
36.96	13	14	12	9	13
36.98	26	26	8	17	20
37	12	16	8	13	14
37.02	17	22	12	17	17
37.04	6	21	14	12	10
37.06	15	15	12	9	21
37.08	10	20	13	4	11
37.1	9	24	9	11	11
37.12	16	20	13	11	9
37.14	7	22	10	8	18
37.16	16	19	7	8	20
37.18	9	16	5	7	16
37.2	17	14	12	8	18
37.22	17	34	6	8	14
37.24	9	27	10	10	15
37.26	18	14	15	14	11
37.28	11	21	11	9	9
37.3	16	20	11	11	16
37.32	19	20	15	14	11
37.34	12	23	17	8	7
37.36	18	19	10	10	8
37.38	9	17	8	18	14
37.4	15	14	14	17	11
37.42	10	14	11	15	12
37.44	8	13	11	4	18
37.46	13	13	8	13	15
37.48	11	14	16	8	7
37.5	13	20	7	12	17
37.52	11	15	4	10	15
37.54	9	14	7	14	18
37.56	12	16	10	5	10
37.58	18	16	8	4	11
37.6	15	14	5	14	10
37.62	14	16	14	12	16
37.64	8	17	12	9	20
37.66	15	14	11	16	27
37.68	19	14	6	9	16
37.7	15	24	10	13	13
37.72	11	15	9	10	12
37.74	12	11	9	13	20
37.76	12	21	12	6	18
37.78	13	17	14	6	11
37.8	19	14	6	18	12
37.82	8	14	10	10	17
37.84	14	18	12	10	24
37.86	15	20	12	10	19
37.88	11	13	7	11	16
37.9	14	19	15	12	22
37.92	8	18	9	8	16
37.94	10	19	14	15	18
37.96	11	12	8	18	11
37.98	12	23	16	9	13
38	14	21	7	11	14
38.02	9	14	5	17	8
38.04	17	17	6	11	14
38.06	11	10	17	13	14
38.08	18	19	16	12	16
38.1	12	19	9	14	10
38.12	19	21	11	7	15
38.14	13	16	8	9	16
38.16	10	21	15	7	8
38.18	21	12	9	11	9
38.2	12	18	9	13	19
38.22	15	12	7	13	16
38.24	8	12	12	11	15
38.26	12	15	11	9	17
38.28	12	18	10	12	21
38.3	13	13	12	13	8
38.32	9	12	7	11	13
38.34	16	23	6	9	9
38.36	19	21	12	7	23
38.38	17	22	10	11	18
38.4	25	15	8	8	14
38.42	10	17	10	12	16
38.44	21	18	13	14	13
38.46	18	16	12	10	8
38.48	17	15	14	5	15
38.5	19	16	6	14	14
38.52	14	16	14	9	11
38.54	13	24	11	17	14
38.56	18	12	11	6	21
38.58	13	16	10	8	16
38.6	20	16	16	14	12
38.62	13	19	7	12	11
38.64	23	18	11	14	10
38.66	15	21	9	12	16
38.68	25	15	9	12	14
38.7	29	18	6	7	16
38.72	23	16	11	12	13
38.74	17	15	8	15	14
38.76	13	20	5	8	16
38.78	11	14	8	5	7
38.8	24	14	12	12	10
38.82	10	16	11	11	20
38.84	17	18	10	7	11
38.86	12	24	7	17	15
38.88	11	16	7	8	14
38.9	15	17	10	5	8
38.92	12	13	8	14	15
38.94	13	15	9	7	15
38.96	16	18	13	10	13
38.98	14	21	8	10	16
39	13	16	8	16	21
39.02	9	26	11	12	17
39.04	15	17	10	13	15
39.06	11	25	11	8	21
39.08	12	28	14	9	13
39.1	13	16	11	14	10
39.12	10	16	11	15	13
39.14	17	12	10	9	16
39.16	15	23	10	15	10
39.18	18	20	12	13	16
39.2	12	17	12	19	16
39.22	16	11	17	11	13
39.24	17	16	13	13	21
39.26	20	21	12	17	19
39.28	15	19	14	15	17
39.3	15	18	18	15	18
39.32	21	13	20	21	19
39.34	15	14	24	26	16
39.36	17	19	25	27	22
39.38	8	22	28	18	29
39.4	9	19	31	18	21
39.42	13	14	22	22	35
39.44	3	17	27	15	32
39.46	12	14	35	11	29
39.48	8	17	28	22	36
39.5	12	14	16	20	41
39.52	15	24	23	25	35
39.54	14	26	27	20	49
39.56	20	29	16	18	40
39.58	8	21	20	18	32
39.6	13	34	14	19	34
39.62	15	26	13	16	29
39.64	18	34	17	19	22
39.66	10	33	14	7	19
39.68	10	37	8	14	17
39.7	11	22	18	12	19
39.72	13	29	6	17	19
39.74	12	25	8	4	15
39.76	9	42	5	6	13
39.78	18	23	9	21	24
39.8	5	28	15	8	14
39.82	24	22	8	7	14
39.84	15	20	13	13	10
39.86	11	17	10	14	16
39.88	19	21	12	9	14
39.9	19	13	11	9	16
39.92	8	20	17	10	17
39.94	12	11	9	9	11
39.96	10	21	10	15	20
39.98	14	14	11	11	17
40	17	13	11	7	11
40.02	18	19	17	9	15
40.04	16	13	5	7	13
40.06	14	20	13	8	9
40.08	14	16	10	14	11
40.1	14	14	11	9	15
40.12	9	19	15	11	12
40.14	15	10	6	12	19
40.16	16	19	10	11	13
40.18	12	25	14	12	11
40.2	10	17	9	11	15
40.22	5	18	7	14	17
40.24	10	24	12	21	19
40.26	9	19	9	10	12
40.28	14	20	7	8	23
40.3	23	22	7	10	20
40.32	13	19	8	10	11
40.34	10	23	7	7	15
40.36	14	17	15	11	22
40.38	17	20	6	11	22
40.4	12	12	20	19	17
40.42	15	23	16	9	14
40.44	9	16	9	19	14
40.46	13	9	7	14	10
40.48	18	22	9	15	16
40.5	14	17	12	6	17
40.52	7	24	9	14	9
40.54	13	21	11	9	18
40.56	17	13	7	15	10
40.58	11	11	10	17	17
40.6	16	15	8	15	20
40.62	17	19	8	9	12
40.64	20	21	11	10	16
40.66	14	16	13	10	13
40.68	19	20	18	13	19
40.7	3	8	10	15	21
40.72	16	19	10	8	13
40.74	15	14	13	16	14
40.76	10	23	12	11	15
40.78	9	8	18	12	18
40.8	11	25	15	12	16
40.82	10	19	7	9	20
40.84	13	15	16	13	15
40.86	15	27	16	9	13
40.88	11	16	11	9	14
40.9	16	12	9	13	16
40.92	17	29	10	11	18
40.94	20	10	10	11	9
40.96	14	10	20	10	17
40.98	21	20	8	7	19
41	11	8	10	12	15
41.02	20	24	10	4	14
41.04	14	21	9	6	13
41.06	9	17	13	15	12
41.08	13	14	12	11	10
41.1	15	19	7	12	13
41.12	12	11	11	9	11
41.14	12	17	7	12	11
41.16	17	13	13	14	11
41.18	10	16	12	14	15
41.2	17	12	13	12	15
41.22	13	17	10	13	9
41.24	13	17	13	18	16
41.26	17	7	10	15	21
41.28	17	15	11	10	15
41.3	16	18	10	12	16
41.32	15	16	16	12	16
41.34	18	10	10	12	13
41.36	21	20	7	16	9
41.38	6	19	13	10	11
41.4	15	15	13	12	9
41.42	15	14	11	7	15
41.44	17	16	11	6	14
41.46	15	19	7	10	16
41.48	19	20	12	9	14
41.5	24	15	11	13	17
41.52	20	22	8	10	17
41.54	18	23	5	3	11
41.56	14	15	9	11	16
41.58	11	16	11	9	13
41.6	15	14	7	9	12
41.62	21	10	5	15	8
41.64	20	19	13	19	15
41.66	20	21	9	12	9
41.68	20	11	12	10	12
41.7	15	13	13	14	10
41.72	22	13	7	12	14
41.74	18	21	14	11	20
41.76	19	25	11	13	14
41.78	18	14	10	13	15
41.8	20	22	15	12	22
41.82	18	13	15	16	20
41.84	27	21	7	9	16
41.86	22	17	12	8	17
41.88	15	13	9	9	14
41.9	24	21	13	11	20
41.92	26	15	11	14	9
41.94	13	17	13	15	15
41.96	27	13	9	12	15
41.98	26	20	10	16	10
42	17	20	8	13	17
42.02	19	25	8	15	17
42.04	26	20	11	17	26
42.06	26	18	9	19	17
42.08	25	17	9	19	22
42.1	26	18	11	18	19
42.12	25	29	21	9	20
42.14	30	18	16	18	12
42.16	21	23	16	12	7
42.18	21	16	11	17	21
42.2	39	20	20	16	14
42.22	22	19	14	18	18
42.24	25	17	9	19	20
42.26	27	28	11	15	20
42.28	23	21	9	9	24
42.3	17	18	12	9	14
42.32	23	22	15	15	15
42.34	30	22	20	19	21
42.36	33	25	10	16	24
42.38	31	14	18	15	22
42.4	23	24	17	15	22
42.42	20	18	16	17	27
42.44	21	20	16	14	22
42.46	22	17	15	18	25
42.48	25	21	19	21	22
42.5	36	26	18	11	18
42.52	18	22	21	17	28
42.54	33	24	14	19	24
42.56	26	29	22	20	30
42.58	29	28	18	17	23
42.6	23	20	13	12	25
42.62	36	22	22	15	21
42.64	20	19	11	17	22
42.66	30	27	15	17	22
42.68	21	26	14	27	19
42.7	20	19	12	26	19
42.72	22	22	14	14	28
42.74	20	32	14	17	32
42.76	21	25	17	26	34
42.78	15	19	13	15	25
42.8	24	21	16	14	25
42.82	25	18	19	18	25
42.84	18	30	13	23	19
42.86	28	20	18	15	24
42.88	25	20	20	28	23
42.9	25	18	15	14	16
42.92	15	35	10	17	27
42.94	15	31	14	21	24
42.96	19	27	17	18	16
42.98	17	26	21	19	28
43	29	27	23	24	32
43.02	19	21	16	14	23
43.04	24	25	15	30	28
43.06	25	29	27	23	34
43.08	17	23	27	23	22
43.1	16	27	21	17	23
43.12	28	23	25	26	43
43.14	16	28	29	24	30
43.16	25	27	24	27	33
43.18	27	31	27	30	37
43.2	20	30	30	27	41
43.22	14	32	27	26	47
43.24	13	20	38	25	35
43.26	24	35	21	27	47
43.28	19	18	27	24	40
43.3	24	27	26	28	46
43.32	15	36	24	18	48
43.34	22	32	30	23	43
43.36	17	35	23	24	35
43.38	21	41	19	22	37
43.4	20	45	16	23	40
43.42	16	47	20	17	34
43.44	25	40	9	13	44
43.46	16	40	19	22	30
43.48	17	43	16	16	20
43.5	22	41	16	20	29
43.52	20	31	22	22	31
43.54	18	34	20	11	21
43.56	17	35	19	15	25
43.58	28	32	17	17	25
43.6	20	34	14	18	23
43.62	23	39	16	18	23
43.64	19	29	20	15	32
43.66	17	25	18	22	25
43.68	17	25	19	14	21
43.7	16	18	13	11	21
43.72	21	19	15	25	25
43.74	11	21	16	17	31
43.76	22	23	15	23	32
43.78	15	23	17	14	19
43.8	13	22	21	16	25
43.82	18	28	13	18	17
43.84	15	23	28	14	16
43.86	20	21	13	15	35
43.88	24	32	7	14	31
43.9	13	29	12	11	24
43.92	20	28	15	4	33
43.94	18	22	13	26	28
43.96	21	22	20	22	22
43.98	18	24	15	13	21
44	19	28	12	18	25
44.02	17	17	9	14	27
44.04	17	28	14	12	29
44.06	16	23	7	18	22
44.08	21	16	20	13	30
44.1	20	21	18	12	23
44.12	11	16	15	14	23
44.14	17	25	14	17	22
44.16	15	21	11	12	21
44.18	19	28	12	14	21
44.2	6	28	19	11	27
44.22	14	16	18	19	27
44.24	17	17	16	16	23
44.26	11	21	15	12	15
44.28	16	20	19	14	15
44.3	8	26	11	10	23
44.32	16	23	15	16	21
44.34	17	23	15	19	20
44.36	15	23	12	13	18
44.38	12	31	13	15	24
44.4	13	23	13	22	27
44.42	15	17	15	20	21
44.44	17	27	16	16	19
44.46	10	23	19	10	19
44.48	15	21	17	18	17
44.5	13	17	15	17	22
44.52	23	21	19	11	35
44.54	13	23	13	9	24
44.56	9	23	14	13	28
44.58	22	30	11	10	20
44.6	17	28	14	15	23
44.62	14	26	11	16	26
44.64	11	26	13	18	26
44.66	20	19	13	18	23
44.68	17	19	15	10	20
44.7	18	20	13	11	9
44.72	13	21	11	6	18
44.74	16	18	10	10	14
44.76	21	27	9	14	17
44.78	18	27	15	19	24
44.8	18	26	17	18	30
44.82	12	19	21	13	22
44.84	15	15	15	13	28
44.86	10	21	13	20	25
44.88	19	18	21	12	25
44.9	8	20	14	13	24
44.92	15	23	8	15	23
44.94	21	25	16	8	21
44.96	20	18	10	13	14
44.98	14	27	13	4	20
45	14	17	14	10	14
45.02	17	22	13	11	15
45.04	17	12	13	13	21
45.06	13	20	11	16	23
45.08	16	23	19	10	17
45.1	10	16	15	11	25
45.12	10	14	14	11	25
45.14	9	13	11	13	25
45.16	10	16	14	10	16
45.18	13	16	5	13	30
45.2	10	18	12	7	27
45.22	15	14	17	14	31
45.24	11	18	9	11	17
45.26	21	17	17	14	21
45.28	12	17	11	15	13
45.3	19	19	18	12	24
45.32	16	14	10	14	18
45.34	13	26	17	14	13
45.36	22	19	13	10	14
45.38	11	19	13	15	21
45.4	11	22	19	11	13
45.42	15	16	7	13	21
45.44	12	16	11	12	21
45.46	21	18	8	11	18
45.48	15	19	16	9	14
45.5	19	19	12	14	25
45.52	18	24	15	8	14
45.54	17	14	6	12	19
45.56	12	18	14	18	15
45.58	18	32	11	9	22
45.6	20	17	8	10	23
45.62	10	15	7	11	23
45.64	14	19	12	11	25
45.66	12	17	8	11	14
45.68	10	14	15	14	22
45.7	15	15	11	9	16
45.72	14	21	8	10	27
45.74	14	16	4	14	18
45.76	12	20	9	12	10
45.78	12	18	8	9	15
45.8	10	16	11	15	13
45.82	15	14	8	12	16
45.84	23	18	9	10	13
45.86	7	13	11	12	8
45.88	11	11	11	10	22
45.9	15	19	13	8	18
45.92	16	21	13	13	20
45.94	7	16	8	13	18
45.96	10	24	10	5	21
45.98	15	16	11	8	15
46	10	24	16	15	19
46.02	12	26	14	9	13
46.04	16	17	11	8	21
46.06	22	21	15	11	17
46.08	12	18	15	5	19
46.1	10	22	11	14	20
46.12	19	24	8	14	13
46.14	14	17	18	11	17
46.16	15	15	7	14	16
46.18	17	19	9	7	18
46.2	7	14	12	13	14
46.22	12	17	4	7	21
46.24	13	9	14	8	14
46.26	16	13	7	10	20
46.28	9	19	11	9	16
46.3	16	15	12	13	9
46.32	16	22	13	15	15
46.34	17	11	5	8	12
46.36	15	20	11	13	21
46.38	12	14	7	14	22
46.4	12	23	9	11	17
46.42	7	21	11	12	19
46.44	16	21	15	9	20
46.46	10	21	7	13	19
46.48	12	17	8	16	17
46.5	17	17	9	9	19
46.52	14	16	11	10	18
46.54	23	10	8	14	13
46.56	28	15	8	7	15
46.58	20	6	9	12	14
46.6	22	24	14	17	9
46.62	24	16	12	11	17
46.64	17	13	11	9	14
46.66	21	16	7	9	13
46.68	26	9	9	7	15
46.7	20	19	14	6	14
46.72	14	16	12	13	13
46.74	19	16	11	12	19
46.76	36	17	12	7	14
46.78	21	21	14	12	18
46.8	29	15	19	5	12
46.82	23	13	13	8	20
46.84	30	15	8	9	15
46.86	30	9	9	10	16
46.88	26	21	13	10	14
46.9	21	17	7	16	16
46.92	11	16	10	10	18
46.94	20	15	11	13	19
46.96	22	26	11	15	7
46.98	20	20	7	16	15
47	13	16	9	10	19
47.02	17	22	14	21	18
47.04	14	13	12	11	17
47.06	18	14	10	11	22
47.08	22	16	19	10	16
47.1	15	15	15	19	18
47.12	13	20	10	13	20
47.14	15	21	19	15	20
47.16	8	19	13	24	31
47.18	19	27	19	14	20
47.2	12	15	12	18	27
47.22	10	16	7	19	20
47.24	15	13	9	19	29
47.26	15	20	20	12	30
47.28	18	18	18	11	19
47.3	7	15	16	26	24
47.32	16	22	16	18	24
47.34	11	23	10	16	21
47.36	9	28	14	19	18
47.38	13	23	25	18	31
47.4	9	19	9	21	26
47.42	18	20	14	29	20
47.44	11	22	15	27	23
47.46	15	26	21	20	30
47.48	12	20	25	25	32
47.5	19	19	33	25	25
47.52	10	14	19	25	33
47.54	10	17	31	33	44
47.56	18	28	29	24	30
47.58	22	25	26	27	42
47.6	16	20	25	34	44
47.62	27	29	18	35	49
47.64	25	24	29	27	39
47.66	15	20	23	15	53
47.68	20	28	25	17	29
47.7	23	48	29	19	34
47.72	19	49	18	24	48
47.74	15	40	12	13	41
47.76	20	48	19	11	34
47.78	21	41	18	19	34
47.8	13	37	22	18	24
47.82	16	37	17	15	24
47.84	23	39	11	14	20
47.86	20	38	14	11	19
47.88	26	33	15	12	19
47.9	13	41	15	16	17
47.92	19	39	7	17	24
47.94	22	33	12	12	21
47.96	21	29	8	7	25
47.98	17	22	11	6	17
48	11	19	9	10	19
48.02	13	21	9	15	15
48.04	16	22	9	13	16
48.06	14	18	8	13	19
48.08	12	21	10	8	11
48.1	13	12	8	15	15
48.12	12	19	10	17	18
48.14	20	13	7	14	11
48.16	17	25	4	7	22
48.18	11	15	5	6	7
48.2	18	17	11	11	13
48.22	11	19	12	14	16
48.24	12	18	19	13	17
48.26	16	18	6	9	14
48.28	10	19	5	16	22
48.3	6	18	11	13	27
48.32	12	13	13	12	14
48.34	18	22	11	10	14
48.36	5	15	16	24	18
48.38	12	14	10	12	23
48.4	17	21	22	15	30
48.42	7	15	24	26	24
48.44	11	10	19	23	29
48.46	15	15	26	17	23
48.48	14	14	29	27	29
48.5	6	21	39	33	31
48.52	9	18	29	28	37
48.54	8	22	34	24	43
48.56	11	16	36	21	56
48.58	13	17	28	38	53
48.6	15	23	24	29	62
48.62	12	17	41	30	54
48.64	9	19	35	29	32
48.66	17	18	23	22	50
48.68	12	36	26	26	49
48.7	18	37	23	25	43
48.72	16	36	17	21	49
48.74	12	30	19	18	32
48.76	6	38	10	8	24
48.78	12	42	20	18	37
48.8	10	35	14	11	28
48.82	18	27	12	15	32
48.84	10	35	9	8	27
48.86	12	31	10	9	28
48.88	13	37	13	15	27
48.9	11	40	6	13	20
48.92	7	24	7	14	19
48.94	13	22	10	16	14
48.96	15	19	14	8	15
48.98	14	22	13	8	14
49	14	20	7	11	20
49.02	10	16	15	10	17
49.04	9	21	11	11	24
49.06	18	12	12	9	16
49.08	12	21	3	13	16
49.1	15	13	6	9	13
49.12	11	23	7	11	17
49.14	19	22	7	5	15
49.16	8	12	8	9	21
49.18	21	14	7	13	17
49.2	18	17	10	11	14
49.22	18	19	11	7	19
49.24	15	20	12	11	21
49.26	8	15	8	14	23
49.28	15	20	5	17	17
49.3	15	9	11	8	12
49.32	10	17	12	10	20
49.34	15	11	6	9	13
49.36	18	12	10	5	15
49.38	17	12	5	18	17
49.4	6	15	10	13	17
49.42	13	18	11	13	22
49.44	10	16	13	13	14
49.46	9	12	18	9	21
49.48	13	19	7	17	18
49.5	12	14	6	6	16
49.52	14	19	12	10	22
49.54	13	24	5	8	26
49.56	15	18	6	6	14
49.58	9	13	11	10	21
49.6	19	14	10	6	23
49.62	13	13	6	16	21
49.64	13	23	12	2	17
49.66	14	14	7	10	25
49.68	15	12	13	10	19
49.7	11	11	15	8	17
49.72	12	12	9	13	19
49.74	12	13	8	13	16
49.76	10	18	7	11	18
49.78	15	19	5	9	8
49.8	6	22	9	5	18
49.82	8	18	8	7	22
49.84	15	17	17	12	15
49.86	4	21	10	9	10
49.88	11	11	10	8	19
49.9	16	12	16	9	22
49.92	12	14	4	11	9
49.94	13	17	14	11	14
49.96	10	18	11	8	14
49.98	12	19	13	8	13
50	15	18	12	13	13
50.02	16	15	10	18	10
50.04	12	17	14	7	26
50.06	14	13	4	11	17
50.08	8	21	8	10	25
50.1	14	6	13	5	21
50.12	9	15	10	7	15
50.14	13	17	12	7	15
50.16	18	16	9	11	11
50.18	18	17	10	10	15
50.2	15	14	13	11	14
50.22	13	12	9	10	21
50.24	13	16	13	10	22
50.26	16	16	10	13	15
50.28	17	11	6	11	14
50.3	13	18	8	9	21
50.32	13	14	10	8	18
50.34	10	25	6	13	18
50.36	20	23	9	11	16
50.38	15	15	6	12	14
50.4	13	19	8	15	13
50.42	9	17	9	12	11
50.44	13	15	10	9	13
50.46	13	19	11	14	22
50.48	11	15	10	7	13
50.5	5	14	7	11	18
50.52	14	18	11	12	17
50.54	16	12	8	4	18
50.56	11	12	7	15	14
50.58	13	16	15	9	10
50.6	17	20	9	12	24
50.62	15	18	4	15	10
50.64	12	16	12	13	9
50.66	8	16	10	8	19
50.68	8	14	11	7	12
50.7	16	23	5	10	15
50.72	21	8	10	11	22
50.74	13	17	14	21	17
50.76	13	13	9	10	24
50.78	15	13	11	10	22
50.8	15	33	16	10	8
50.82	7	17	14	12	20
50.84	16	17	7	13	20
50.86	13	23	13	13	11
50.88	23	17	15	9	16
50.9	13	10	9	16	12
50.92	17	18	10	7	14
50.94	17	17	9	12	15
50.96	10	9	8	9	15
50.98	18	14	16	13	20
51	10	15	13	10	22
51.02	17	21	15	20	21
51.04	23	20	10	11	15
51.06	15	12	13	11	19
51.08	6	14	9	9	22
51.1	14	16	13	14	18
51.12	13	13	7	10	18
51.14	14	11	16	10	25
51.16	15	11	8	10	13
51.18	17	18	10	8	25
51.2	15	14	9	12	27
51.22	19	18	15	11	14
51.24	17	12	14	12	14
51.26	18	14	9	11	21
51.28	13	17	10	12	16
51.3	17	14	15	11	19
51.32	16	14	8	11	14
51.34	20	20	11	12	21
51.36	23	14	9	9	22
51.38	19	11	8	12	15
51.4	25	16	12	13	19
51.42	13	16	13	12	13
51.44	18	14	6	8	26
51.46	19	8	8	12	14
51.48	28	19	11	15	21
51.5	23	13	7	7	25
51.52	16	22	7	13	20
51.54	21	17	10	9	14
51.56	21	11	9	10	21
51.58	19	22	17	12	14
51.6	21	11	9	9	23
51.62	25	15	6	14	14
51.64	21	15	4	15	17
51.66	24	20	7	12	23
51.68	19	19	18	11	19
51.7	24	14	16	9	19
51.72	20	16	14	10	26
51.74	22	22	12	9	16
51.76	22	17	10	13	24
51.78	22	19	10	14	17
51.8	27	22	9	15	16
51.82	21	17	13	18	20
51.84	15	14	13	14	18
51.86	23	13	8	11	18
51.88	17	22	14	13	15
51.9	28	20	17	16	19
51.92	24	18	14	12	14
51.94	25	12	17	15	23
51.96	23	13	16	15	29
51.98	21	27	16	9	19
52	22	29	13	13	24
52.02	26	19	15	8	24
52.04	16	18	17	15	32
52.06	25	19	12	15	25
52.08	16	23	12	14	24
52.1	28	24	7	21	17
52.12	21	11	8	20	30
52.14	23	22	13	15	30
52.16	28	16	8	13	22
52.18	22	21	12	12	22
52.2	27	22	8	20	27
52.22	29	27	13	18	24
52.24	27	25	11	18	26
52.26	18	27	17	7	32
52.28	20	20	15	16	22
52.3	24	26	16	10	22
52.32	23	20	16	18	28
52.34	30	21	16	19	22
52.36	35	29	10	17	30
52.38	33	26	15	11	29
52.4	17	31	12	11	17
52.42	21	35	15	10	28
52.44	21	24	14	11	24
52.46	19	21	17	12	23
52.48	17	25	15	21	18
52.5	16	22	17	21	33
52.52	33	21	15	18	25
52.54	21	29	8	16	29
52.56	35	28	8	19	10
52.58	19	24	22	13	27
52.6	17	36	21	27	25
52.62	26	18	8	18	25
52.64	25	43	8	18	33
52.66	28	30	16	14	30
52.68	28	20	19	26	26
52.7	19	25	19	21	24
52.72	23	21	8	12	33
52.74	26	30	20	19	21
52.76	27	21	19	16	27
52.78	30	27	17	24	23
52.8	30	23	16	22	37
52.82	27	23	17	20	25
52.84	24	28	16	28	29
52.86	40	32	16	19	34
52.88	21	26	20	20	37
52.9	28	28	13	13	23
52.92	36	29	15	20	28
52.94	39	37	15	19	30
52.96	39	40	19	24	30
52.98	27	19	16	17	21
53	37	35	23	21	34
53.02	34	29	17	20	24
53.04	33	42	21	19	25
53.06	33	23	18	18	31
53.08	42	36	19	19	38
53.1	32	30	15	23	33
53.12	29	38	18	20	18
53.14	23	34	21	20	26
53.16	39	25	20	25	29
53.18	43	32	15	20	33
53.2	32	30	27	22	33
53.22	35	32	17	21	44
53.24	45	27	30	13	46
53.26	42	32	19	23	36
53.28	38	32	22	19	35
53.3	39	34	9	22	37
53.32	38	49	18	28	34
53.34	32	39	20	25	26
53.36	50	29	20	21	38
53.38	33	40	25	28	32
53.4	41	33	23	25	39
53.42	53	31	11	16	35
53.44	45	30	24	20	32
53.46	54	27	26	15	33
53.48	57	35	28	23	31
53.5	32	34	24	18	36
53.52	51	38	18	23	41
53.54	68	50	18	25	37
53.56	51	31	25	13	42
53.58	55	38	24	20	40
53.6	62	36	20	19	32
53.62	72	32	30	31	36
53.64	53	34	22	23	28
53.66	58	34	15	21	37
53.68	53	31	27	21	44
53.7	65	37	25	29	25
53.72	58	34	21	24	46
53.74	73	40	33	19	42
53.76	71	33	28	22	40
53.78	49	39	27	26	47
53.8	68	41	21	14	42
53.82	48	37	24	22	31
53.84	46	44	34	24	34
53.86	62	27	23	24	46
53.88	38	37	27	32	41
53.9	46	32	27	34	48
53.92	50	45	26	27	39
53.94	47	40	20	24	43
53.96	34	37	25	32	44
53.98	45	38	21	21	48
54	44	32	26	33	40
54.02	36	42	24	25	45
54.04	25	32	27	31	40
54.06	34	44	16	27	44
54.08	23	46	25	43	55
54.1	35	33	37	41	51
54.12	20	61	35	37	44
54.14	33	34	42	38	62
54.16	21	32	41	38	61
54.18	26	51	37	36	57
54.2	17	45	27	49	43
54.22	25	44	35	43	55
54.24	23	48	41	43	63
54.26	20	50	38	42	68
54.28	22	48	40	44	72
54.3	18	57	41	61	66
54.32	16	53	31	53	82
54.34	15	64	30	42	73
54.36	21	53	45	53	70
54.38	16	58	33	54	81
54.4	11	66	45	47	87
54.42	14	66	38	56	90
54.44	16	72	56	45	71
54.46	13	70	63	43	91
54.48	14	82	55	41	92
54.5	12	72	60	41	65
54.52	18	65	46	39	86
54.54	14	69	49	46	65
54.56	20	65	41	28	62
54.58	13	66	37	34	62
54.6	11	74	40	35	74
54.62	16	74	27	29	63
54.64	11	76	39	22	65
54.66	5	63	30	23	56
54.68	8	72	25	32	48
54.7	14	77	30	28	47
54.72	13	67	24	27	40
54.74	9	60	18	20	31
54.76	11	51	24	23	35
54.78	14	53	19	21	49
54.8	11	47	24	19	35
54.82	13	44	18	25	40
54.84	12	53	21	20	31
54.86	13	44	14	15	22
54.88	12	28	23	21	32
54.9	10	52	11	19	27
54.92	11	46	14	12	35
54.94	11	31	13	16	22
54.96	8	36	11	13	20
54.98	12	21	19	11	25
55	15	25	11	12	25
55.02	10	32	14	18	21
55.04	8	26	16	9	20
55.06	12	23	8	14	24
55.08	8	23	10	9	23
55.1	8	29	13	9	25
55.12	9	31	9	7	12
55.14	13	33	15	14	28
55.16	12	24	10	6	26
55.18	12	20	15	7	19
55.2	16	21	8	9	26
55.22	18	26	11	8	19
55.24	11	23	23	9	17
55.26	8	16	8	17	17
55.28	10	19	11	10	20
55.3	13	18	13	8	19
55.32	10	26	4	11	9
55.34	10	16	9	23	17
55.36	12	14	14	12	21
55.38	8	20	11	11	25
55.4	9	18	10	13	23
55.42	8	26	11	5	24
55.44	12	8	10	10	16
55.46	15	14	7	12	14
55.48	12	17	8	12	13
55.5	11	19	16	16	14
55.52	12	13	4	11	25
55.54	10	10	8	12	16
55.56	7	22	5	13	12
55.58	5	15	13	4	12
55.6	11	18	9	10	16
55.62	9	14	9	7	11
55.64	18	17	11	9	9
55.66	12	26	6	9	7
55.68	11	14	13	6	17
55.7	15	14	7	9	15
55.72	14	17	3	9	11
55.74	9	10	10	7	16
55.76	12	13	8	11	11
55.78	14	11	3	14	11
55.8	11	16	14	9	15
55.82	16	18	9	13	9
55.84	10	20	11	8	10
55.86	15	14	5	7	21
55.88	10	10	4	11	10
55.9	9	17	12	5	15
55.92	10	12	13	9	15
55.94	14	15	9	14	10
55.96	9	13	8	7	17
55.98	7	12	8	11	11
56	7	16	10	9	12
56.02	14	11	8	9	16
56.04	12	12	10	4	14
56.06	6	9	13	14	16
56.08	9	22	10	7	11
56.1	12	17	3	8	13
56.12	4	14	14	5	12
56.14	10	13	5	6	20
56.16	11	8	8	5	14
56.18	7	13	6	11	11
56.2	15	9	6	8	14
56.22	12	9	8	9	9
56.24	4	17	8	5	16
56.26	9	11	6	4	18
56.28	9	13	10	12	17
56.3	7	17	6	6	16
56.32	10	16	4	8	10
56.34	8	10	8	13	12
56.36	8	4	12	5	11
56.38	2	9	11	4	16
56.4	8	13	6	9	20
56.42	9	11	4	11	11
56.44	6	11	7	8	18
56.46	5	19	12	13	10
56.48	13	20	9	7	12
56.5	16	11	9	11	15
56.52	4	15	4	9	15
56.54	10	16	10	8	15
56.56	13	12	10	7	18
56.58	4	16	6	9	15
56.6	2	16	16	12	14
56.62	7	12	8	9	19
56.64	12	12	4	15	15
56.66	13	11	8	5	21
56.68	8	13	8	12	15
56.7	11	10	5	16	23
56.72	16	18	7	12	20
56.74	13	14	10	7	16
56.76	11	8	5	7	20
56.78	15	11	9	7	22
56.8	12	17	8	3	16
56.82	13	9	15	10	11
56.84	10	16	9	4	18
56.86	2	16	6	6	14
56.88	7	19	13	12	15
56.9	14	19	11	8	14
56.92	10	12	6	12	9
56.94	13	8	11	4	9
56.96	5	9	7	6	10
56.98	10	16	8	9	19
57	8	14	3	5	11
57.02	7	11	8	8	9
57.04	4	16	7	7	8
57.06	9	18	12	9	7
57.08	4	6	4	7	9
57.1	4	11	10	9	9
57.12	8	6	6	5	12
57.14	4	8	6	8	7
57.16	8	8	10	8	11
57.18	10	9	2	8	14
57.2	9	12	8	10	10
57.22	8	14	9	7	13
57.24	9	14	6	13	12
57.26	15	5	6	19	15
57.28	8	17	7	7	12
57.3	13	13	8	8	12
57.32	5	15	11	11	15
57.34	4	11	9	13	15
57.36	7	17	6	10	14
57.38	5	13	8	9	14
57.4	6	14	18	14	19
57.42	9	12	13	19	17
57.44	8	11	12	14	22
57.46	8	7	11	8	26
57.48	10	7	9	15	23
57.5	5	11	15	22	27
57.52	6	19	13	13	21
57.54	7	10	12	9	23
57.56	13	20	21	14	22
57.58	11	16	13	9	16
57.6	10	30	8	12	27
57.62	5	18	12	18	24
57.64	12	12	13	9	22
57.66	8	21	12	7	20
57.68	7	11	13	8	16
57.7	5	20	6	3	16
57.72	9	18	10	5	16
57.74	6	12	3	5	13
57.76	11	13	8	10	15
57.78	11	21	4	4	9
57.8	9	17	8	3	14
57.82	10	10	8	2	11
57.84	13	7	6	7	4
57.86	2	14	4	7	7
57.88	6	13	3	6	7
57.9	11	11	3	10	10
57.92	9	7	3	4	6
57.94	4	7	6	4	8
57.96	5	16	4	3	6
57.98	5	13	5	7	10
58	10	7	2	3	9
58.02	4	14	5	5	6
58.04	4	8	8	8	9
58.06	11	11	5	7	8
58.08	8	11	9	6	7
58.1	8	13	5	4	12
58.12	9	13	7	8	9
58.14	5	10	10	12	8
58.16	7	16	9	5	6
58.18	6	8	9	5	10
58.2	4	11	3	8	12
58.22	7	10	8	7	6
58.24	5	11	12	5	8
58.26	10	13	7	6	12
58.28	14	16	3	7	9
58.3	3	8	2	4	17
58.32	6	10	9	6	12
58.34	3	7	9	7	13
58.36	6	14	8	4	20
58.38	7	6	6	5	10
58.4	10	9	10	5	6
58.42	6	10	6	4	5
58.44	10	8	2	7	12
58.46	6	17	10	5	10
58.48	4	6	7	5	8
58.5	9	7	5	5	11
58.52	4	7	4	6	11
58.54	7	12	4	7	10
58.56	5	12	6	7	12
58.58	5	14	14	7	7
58.6	5	11	4	9	12
58.62	8	8	7	5	6
58.64	12	10	7	5	6
58.66	9	10	3	6	17
58.68	4	13	1	4	5
58.7	11	8	3	4	5
58.72	10	12	3	3	11
58.74	3	8	5	7	10
58.76	3	7	3	3	5
58.78	9	12	5	3	13
58.8	9	11	4	3	9
58.82	6	7	6	6	8
58.84	7	17	5	1	8
58.86	5	9	5	7	14
58.88	7	4	4	13	11
58.9	5	6	4	9	9
58.92	6	12	6	3	11
58.94	8	13	6	4	10
58.96	9	11	4	3	10
58.98	3	11	4	5	13
59	11	9	4	6	10
59.02	5	9	6	10	8
59.04	5	7	5	9	10
59.06	5	9	6	7	9
59.08	9	7	8	1	11
59.1	8	8	4	3	7
59.12	4	10	2	7	13
59.14	7	9	7	8	6
59.16	6	17	3	3	7
59.18	5	8	3	5	10
59.2	10	8	6	8	11
59.22	9	7	4	6	5
59.24	8	10	6	3	10
59.26	9	6	7	5	11
59.28	3	12	4	4	7
59.3	6	7	7	4	10
59.32	9	9	1	3	5
59.34	6	12	4	5	7
59.36	7	6	9	6	9
59.38	5	16	6	7	14
59.4	7	8	4	6	1
59.42	6	5	9	5	12
59.44	8	6	6	4	10
59.46	5	10	4	3	9
59.48	9	5	6	7	8
59.5	7	10	10	2	11
59.52	6	8	2	4	6
59.54	6	8	5	7	10
59.56	2	10	5	4	12
59.58	7	7	5	9	10
59.6	11	13	3	10	7
59.62	6	7	4	5	15
59.64	10	14	5	5	7
59.66	8	6	5	8	13
59.68	8	8	7	2	9
59.7	7	4	4	4	13
59.72	6	5	4	5	7
59.74	7	6	4	4	11
59.76	7	11	9	6	8
59.78	9	6	5	7	17
59.8	3	12	3	3	9
59.82	6	7	6	9	12
59.84	14	7	8	2	7
59.86	6	7	7	5	4
59.88	9	6	5	9	14
59.9	9	9	6	8	5
59.92	5	7	6	11	10
59.94	13	8	8	5	13
59.96	12	14	7	3	5
59.98	6	5	6	3	15
60	11	8	5	7	2

## Sheet: Figure S17
2Theta	CP	pre-De-Cu	1min	5min	10min
30	19	70	76	72	166
30.02	13	63	89	64	141
30.04	16	57	58	64	146
30.06	13	67	55	73	154
30.08	21	78	74	55	173
30.1	18	57	66	80	167
30.12	15	49	59	71	144
30.14	13	69	66	69	162
30.16	23	70	61	75	168
30.18	15	53	66	58	157
30.2	15	57	74	69	160
30.22	15	55	71	75	159
30.24	13	65	70	71	151
30.26	19	59	81	63	146
30.28	21	56	88	60	174
30.3	23	60	71	53	138
30.32	15	57	76	57	134
30.34	17	62	80	69	147
30.36	15	56	78	50	142
30.38	12	65	72	73	143
30.4	18	50	73	76	138
30.42	12	57	75	58	164
30.44	13	55	68	76	143
30.46	10	60	60	69	149
30.48	18	60	84	51	166
30.5	19	55	50	59	147
30.52	12	57	75	66	160
30.54	10	49	58	67	163
30.56	15	70	79	64	181
30.58	20	57	69	60	160
30.6	16	73	61	62	161
30.62	11	65	49	47	148
30.64	11	62	73	54	168
30.66	18	55	60	56	142
30.68	20	79	78	52	141
30.7	11	60	71	67	151
30.72	18	67	68	61	145
30.74	18	52	64	52	159
30.76	11	57	61	56	149
30.78	15	67	85	73	148
30.8	14	51	74	56	139
30.82	14	72	62	68	146
30.84	20	56	61	66	129
30.86	29	52	64	57	148
30.88	13	53	63	52	152
30.9	13	51	58	70	134
30.92	15	62	70	61	154
30.94	15	44	62	62	174
30.96	19	59	66	59	136
30.98	19	48	77	61	190
31	20	72	77	61	182
31.02	19	53	72	75	152
31.04	14	60	56	84	157
31.06	19	59	58	54	155
31.08	21	51	70	64	144
31.1	14	43	70	65	132
31.12	15	54	64	45	171
31.14	20	49	92	62	143
31.16	7	62	85	82	144
31.18	13	56	65	66	138
31.2	14	59	85	61	170
31.22	13	56	70	70	151
31.24	14	43	76	64	154
31.26	11	46	97	65	153
31.28	17	74	75	54	136
31.3	10	68	74	59	169
31.32	14	47	72	49	159
31.34	11	64	91	60	197
31.36	13	49	78	72	161
31.38	15	52	62	65	148
31.4	7	69	66	68	143
31.42	12	74	71	59	156
31.44	15	59	67	64	164
31.46	15	56	79	69	145
31.48	15	56	74	74	158
31.5	9	64	58	64	158
31.52	9	59	62	72	137
31.54	10	58	71	75	138
31.56	13	66	66	73	137
31.58	3	65	61	65	161
31.6	18	39	72	66	168
31.62	12	57	84	65	135
31.64	10	73	75	65	125
31.66	8	50	81	56	158
31.68	8	55	63	56	153
31.7	11	51	70	52	159
31.72	10	55	71	57	174
31.74	13	51	55	57	143
31.76	17	65	58	63	162
31.78	11	40	65	51	148
31.8	12	55	54	73	139
31.82	10	76	63	70	163
31.84	12	56	42	56	148
31.86	21	60	69	79	160
31.88	13	57	71	64	147
31.9	16	46	60	58	156
31.92	10	54	45	71	160
31.94	12	58	47	67	139
31.96	12	54	66	67	147
31.98	12	50	57	42	147
32	6	56	55	55	146
32.02	9	53	62	58	134
32.04	12	47	61	55	136
32.06	17	57	67	46	147
32.08	14	54	59	59	164
32.1	15	63	50	54	129
32.12	11	58	50	64	130
32.14	14	39	61	53	135
32.16	18	49	60	59	146
32.18	10	52	66	55	127
32.2	18	59	60	71	137
32.22	21	62	63	60	122
32.24	9	53	64	54	146
32.26	14	47	54	61	151
32.28	17	59	54	48	166
32.3	16	46	53	58	150
32.32	14	54	63	55	143
32.34	11	65	47	68	146
32.36	9	54	68	59	138
32.38	9	59	52	43	150
32.4	14	52	57	63	140
32.42	15	60	55	54	147
32.44	17	54	62	66	140
32.46	17	51	55	50	149
32.48	13	56	55	60	135
32.5	14	59	64	66	123
32.52	8	58	62	58	128
32.54	9	58	67	59	157
32.56	12	61	56	58	152
32.58	12	43	57	59	133
32.6	15	57	53	54	130
32.62	10	61	58	57	141
32.64	13	55	55	69	152
32.66	14	56	54	50	140
32.68	10	66	63	63	148
32.7	12	50	63	53	134
32.72	12	55	53	67	154
32.74	9	66	54	48	135
32.76	11	61	61	65	159
32.78	5	61	57	64	143
32.8	12	58	61	49	154
32.82	9	59	43	52	165
32.84	6	53	53	55	151
32.86	9	54	57	71	123
32.88	14	53	62	62	151
32.9	10	62	53	62	145
32.92	7	59	60	47	146
32.94	9	43	45	57	146
32.96	7	70	44	52	145
32.98	10	64	59	40	141
33	11	54	60	54	162
33.02	11	66	57	56	115
33.04	12	54	60	65	148
33.06	9	55	51	54	146
33.08	9	53	48	56	148
33.1	6	72	45	58	141
33.12	9	74	77	54	121
33.14	13	69	46	63	135
33.16	8	55	65	71	155
33.18	9	67	59	59	143
33.2	10	62	41	47	171
33.22	12	59	42	68	138
33.24	9	71	49	56	145
33.26	11	65	54	67	157
33.28	16	61	54	48	135
33.3	10	62	54	59	155
33.32	12	52	48	61	139
33.34	9	54	51	51	129
33.36	14	66	47	70	138
33.38	13	48	57	51	134
33.4	9	72	47	61	138
33.42	11	55	68	66	154
33.44	14	46	62	54	158
33.46	16	58	54	49	131
33.48	11	60	54	54	146
33.5	11	53	50	45	163
33.52	15	50	49	57	120
33.54	19	46	60	60	135
33.56	16	59	54	55	143
33.58	13	54	46	58	117
33.6	17	48	56	47	134
33.62	12	54	50	54	143
33.64	10	59	68	48	134
33.66	14	70	61	55	152
33.68	11	57	63	57	133
33.7	13	57	62	53	137
33.72	10	53	56	64	133
33.74	8	55	56	44	142
33.76	12	53	55	64	154
33.78	11	58	50	51	151
33.8	8	52	64	64	127
33.82	10	44	69	60	139
33.84	8	70	48	50	129
33.86	12	58	53	53	133
33.88	12	63	51	57	137
33.9	10	50	45	58	164
33.92	11	62	61	60	155
33.94	11	62	49	66	136
33.96	9	46	51	51	159
33.98	13	51	62	42	158
34	12	50	88	68	144
34.02	10	69	59	58	129
34.04	12	45	66	57	139
34.06	8	54	61	58	157
34.08	10	45	61	71	121
34.1	11	61	71	67	136
34.12	11	42	55	66	114
34.14	11	68	53	81	129
34.16	8	57	60	73	152
34.18	14	59	56	72	138
34.2	17	55	58	70	140
34.22	10	52	38	87	143
34.24	7	59	69	49	134
34.26	11	49	66	70	129
34.28	5	47	54	61	130
34.3	12	54	69	56	164
34.32	12	58	48	64	135
34.34	12	51	70	59	148
34.36	17	60	57	49	143
34.38	7	42	70	62	134
34.4	8	62	58	45	104
34.42	13	58	62	59	130
34.44	14	53	54	55	145
34.46	16	65	48	50	131
34.48	9	55	52	54	155
34.5	15	53	56	59	142
34.52	15	47	52	71	147
34.54	10	56	60	53	141
34.56	16	57	54	50	119
34.58	12	54	48	37	134
34.6	13	60	52	56	140
34.62	7	61	61	52	136
34.64	15	68	58	58	126
34.66	13	52	45	55	135
34.68	11	59	54	64	167
34.7	10	51	59	56	151
34.72	12	67	40	50	140
34.74	9	53	38	52	153
34.76	12	68	52	55	154
34.78	14	65	53	54	141
34.8	8	60	41	72	137
34.82	7	55	49	52	126
34.84	13	38	50	60	119
34.86	11	51	44	57	145
34.88	14	66	53	68	136
34.9	13	56	38	58	146
34.92	11	49	55	52	150
34.94	6	49	47	77	134
34.96	19	67	71	68	131
34.98	10	47	54	43	119
35	11	68	54	64	144
35.02	17	66	58	52	149
35.04	14	55	55	73	125
35.06	17	56	44	45	133
35.08	15	64	64	57	124
35.1	16	62	65	81	153
35.12	16	36	53	61	124
35.14	14	71	45	54	129
35.16	13	49	44	45	143
35.18	20	60	55	64	119
35.2	18	70	45	73	129
35.22	13	53	48	62	142
35.24	9	60	59	58	144
35.26	12	54	51	74	121
35.28	17	66	60	55	149
35.3	22	64	35	56	129
35.32	13	62	54	58	127
35.34	10	61	39	45	147
35.36	22	52	57	55	140
35.38	11	51	45	67	120
35.4	14	60	55	65	139
35.42	12	59	53	58	150
35.44	19	57	52	50	132
35.46	14	55	51	62	142
35.48	10	46	48	55	121
35.5	14	48	40	66	116
35.52	14	53	47	49	132
35.54	12	44	55	58	130
35.56	14	57	55	52	131
35.58	10	43	59	57	162
35.6	18	74	49	46	149
35.62	11	66	41	49	149
35.64	7	57	53	71	143
35.66	15	54	44	59	146
35.68	17	59	59	59	140
35.7	20	67	52	48	140
35.72	16	44	55	53	132
35.74	15	65	60	51	153
35.76	12	59	66	64	155
35.78	11	62	64	53	146
35.8	19	57	50	49	126
35.82	14	54	41	46	135
35.84	15	52	52	49	147
35.86	14	51	53	68	141
35.88	13	65	57	54	160
35.9	14	63	49	60	168
35.92	13	60	46	50	156
35.94	17	71	44	61	157
35.96	16	65	57	62	162
35.98	17	72	72	64	130
36	10	75	58	56	142
36.02	21	84	60	46	141
36.04	25	77	56	65	140
36.06	12	76	46	59	132
36.08	16	75	50	78	139
36.1	19	65	45	53	121
36.12	12	69	60	58	143
36.14	10	53	36	52	149
36.16	19	84	51	58	134
36.18	12	63	49	54	163
36.2	15	86	56	52	124
36.22	14	64	51	54	138
36.24	10	50	62	49	140
36.26	17	62	69	57	148
36.28	13	67	51	65	141
36.3	11	57	56	59	151
36.32	13	49	47	69	135
36.34	15	66	44	62	147
36.36	16	59	65	82	152
36.38	13	67	50	64	148
36.4	12	59	69	59	148
36.42	16	55	61	62	154
36.44	20	57	54	61	149
36.46	13	49	58	51	138
36.48	15	65	53	85	128
36.5	17	52	65	57	155
36.52	12	50	54	61	149
36.54	10	69	57	44	148
36.56	17	51	50	63	145
36.58	14	67	68	53	147
36.6	18	57	59	70	144
36.62	19	75	62	59	170
36.64	9	62	59	58	143
36.66	14	49	56	66	153
36.68	12	56	57	56	143
36.7	7	73	70	55	142
36.72	17	73	48	72	167
36.74	12	73	56	61	164
36.76	12	50	58	62	142
36.78	18	67	58	55	142
36.8	18	75	55	58	138
36.82	15	65	49	69	159
36.84	7	55	51	63	157
36.86	16	54	60	61	148
36.88	6	61	70	64	143
36.9	14	52	50	62	134
36.92	19	61	65	62	146
36.94	12	67	52	54	125
36.96	13	58	53	62	140
36.98	26	51	56	54	137
37	12	59	44	64	112
37.02	17	62	59	51	181
37.04	6	54	51	51	136
37.06	15	59	57	65	148
37.08	10	49	76	57	113
37.1	9	53	42	45	134
37.12	16	57	52	54	145
37.14	7	67	65	68	147
37.16	16	69	53	60	133
37.18	9	68	45	52	116
37.2	17	47	60	62	126
37.22	17	61	49	68	125
37.24	9	55	57	45	146
37.26	18	66	27	66	135
37.28	11	56	71	55	131
37.3	16	57	76	69	138
37.32	19	72	47	55	144
37.34	12	68	52	62	136
37.36	18	68	52	62	133
37.38	9	51	54	66	121
37.4	15	52	44	56	107
37.42	10	66	60	58	147
37.44	8	59	58	58	122
37.46	13	58	55	66	127
37.48	11	76	56	62	142
37.5	13	68	51	74	158
37.52	11	81	42	52	124
37.54	9	59	49	54	138
37.56	12	57	64	54	137
37.58	18	62	37	58	143
37.6	15	56	52	38	147
37.62	14	54	58	63	155
37.64	8	52	48	62	102
37.66	15	66	47	58	138
37.68	19	63	56	55	139
37.7	15	70	52	55	135
37.72	11	48	37	65	133
37.74	12	65	46	55	148
37.76	12	61	39	68	134
37.78	13	50	54	65	142
37.8	19	51	58	61	144
37.82	8	68	47	51	133
37.84	14	61	53	70	136
37.86	15	51	50	52	148
37.88	11	58	62	69	144
37.9	14	76	61	53	147
37.92	8	66	52	59	127
37.94	10	58	48	52	110
37.96	11	72	58	52	110
37.98	12	63	50	64	110
38	14	68	48	61	144
38.02	9	62	50	62	144
38.04	17	62	45	55	123
38.06	11	56	50	60	146
38.08	18	64	52	57	118
38.1	12	63	57	52	127
38.12	19	50	59	56	118
38.14	13	57	52	58	139
38.16	10	45	56	48	129
38.18	21	62	63	65	133
38.2	12	52	51	58	128
38.22	15	70	42	55	124
38.24	8	58	52	66	146
38.26	12	66	55	46	140
38.28	12	71	56	56	144
38.3	13	55	50	77	133
38.32	9	63	51	65	148
38.34	16	61	55	52	129
38.36	19	49	56	76	120
38.38	17	64	65	63	128
38.4	25	63	63	41	131
38.42	10	80	49	74	141
38.44	21	56	57	51	141
38.46	18	55	50	51	157
38.48	17	53	43	51	148
38.5	19	73	56	53	144
38.52	14	70	52	50	125
38.54	13	62	59	56	111
38.56	18	72	46	52	128
38.58	13	61	60	72	149
38.6	20	73	58	58	139
38.62	13	59	36	58	125
38.64	23	42	51	66	130
38.66	15	49	45	64	130
38.68	25	58	45	67	140
38.7	29	54	43	64	117
38.72	23	50	47	55	129
38.74	17	66	48	53	121
38.76	13	61	45	61	134
38.78	11	69	46	59	149
38.8	24	58	51	65	118
38.82	10	68	50	66	128
38.84	17	56	59	58	125
38.86	12	68	56	54	147
38.88	11	65	51	69	144
38.9	15	73	46	42	132
38.92	12	57	61	58	163
38.94	13	58	60	53	144
38.96	16	45	58	53	115
38.98	14	50	56	43	134
39	13	58	51	60	143
39.02	9	56	45	70	150
39.04	15	60	46	70	139
39.06	11	72	55	48	132
39.08	12	53	53	53	141
39.1	13	59	39	64	148
39.12	10	79	57	56	116
39.14	17	61	64	61	125
39.16	15	65	35	70	121
39.18	18	73	44	49	134
39.2	12	64	37	60	136
39.22	16	56	41	50	148
39.24	17	59	55	70	149
39.26	20	60	64	57	155
39.28	15	52	53	71	136
39.3	15	59	55	81	155
39.32	21	70	57	76	146
39.34	15	71	57	94	144
39.36	17	76	53	80	163
39.38	8	69	52	60	142
39.4	9	79	56	71	161
39.42	13	98	57	58	166
39.44	3	97	51	70	146
39.46	12	102	70	89	150
39.48	8	93	48	66	147
39.5	12	91	47	78	140
39.52	15	94	60	64	135
39.54	14	96	57	68	137
39.56	20	85	55	53	120
39.58	8	73	62	71	123
39.6	13	67	53	83	138
39.62	15	72	61	68	122
39.64	18	63	49	69	156
39.66	10	57	61	63	146
39.68	10	67	43	42	139
39.7	11	68	48	53	128
39.72	13	62	56	57	103
39.74	12	72	56	49	140
39.76	9	60	45	66	135
39.78	18	53	51	67	118
39.8	5	82	52	59	128
39.82	24	52	53	52	150
39.84	15	70	53	53	155
39.86	11	58	55	52	113
39.88	19	72	41	55	139
39.9	19	57	56	62	136
39.92	8	48	44	50	134
39.94	12	62	39	60	109
39.96	10	77	55	50	142
39.98	14	57	49	54	121
40	17	57	62	54	119
40.02	18	43	45	43	114
40.04	16	61	47	58	116
40.06	14	53	42	68	124
40.08	14	73	51	58	117
40.1	14	64	42	62	167
40.12	9	67	42	59	157
40.14	15	60	52	56	141
40.16	16	58	52	60	117
40.18	12	62	54	59	123
40.2	10	67	54	68	125
40.22	5	60	45	54	129
40.24	10	62	44	59	133
40.26	9	78	45	59	145
40.28	14	65	34	70	112
40.3	23	62	55	45	128
40.32	13	46	41	61	139
40.34	10	64	40	54	128
40.36	14	61	58	67	129
40.38	17	65	45	59	124
40.4	12	55	47	50	138
40.42	15	64	55	57	132
40.44	9	54	49	65	107
40.46	13	55	43	51	131
40.48	18	47	53	58	114
40.5	14	62	61	63	166
40.52	7	74	60	71	130
40.54	13	73	51	71	132
40.56	17	69	58	66	124
40.58	11	65	42	48	143
40.6	16	67	62	62	127
40.62	17	67	59	68	104
40.64	20	54	46	64	129
40.66	14	78	59	58	117
40.68	19	53	47	62	143
40.7	3	65	49	65	148
40.72	16	74	45	59	115
40.74	15	73	59	73	132
40.76	10	62	65	60	127
40.78	9	72	67	78	123
40.8	11	67	42	69	128
40.82	10	70	47	60	116
40.84	13	58	47	58	125
40.86	15	60	51	57	126
40.88	11	65	60	45	131
40.9	16	41	54	59	143
40.92	17	66	51	55	136
40.94	20	58	37	54	123
40.96	14	71	42	63	139
40.98	21	53	55	62	126
41	11	64	53	59	134
41.02	20	75	57	66	131
41.04	14	62	61	51	124
41.06	9	58	44	60	120
41.08	13	58	45	57	122
41.1	15	67	44	64	143
41.12	12	60	45	50	111
41.14	12	56	46	69	140
41.16	17	70	57	61	122
41.18	10	69	45	72	115
41.2	17	71	37	55	147
41.22	13	71	49	53	135
41.24	13	59	49	45	120
41.26	17	68	46	59	113
41.28	17	64	60	46	124
41.3	16	56	38	51	136
41.32	15	69	49	48	144
41.34	18	77	50	58	142
41.36	21	64	50	68	145
41.38	6	56	45	50	107
41.4	15	66	58	59	142
41.42	15	67	46	57	133
41.44	17	63	53	55	106
41.46	15	68	46	56	119
41.48	19	60	47	50	130
41.5	24	67	50	59	128
41.52	20	71	52	55	123
41.54	18	60	58	65	139
41.56	14	61	35	61	142
41.58	11	64	56	58	142
41.6	15	74	48	65	122
41.62	21	63	53	53	143
41.64	20	65	57	69	122
41.66	20	61	55	57	125
41.68	20	73	50	70	141
41.7	15	77	57	63	128
41.72	22	68	39	56	131
41.74	18	64	46	64	117
41.76	19	47	50	53	146
41.78	18	57	54	58	111
41.8	20	61	67	68	132
41.82	18	63	44	68	136
41.84	27	76	46	54	143
41.86	22	66	53	68	156
41.88	15	60	52	73	137
41.9	24	57	55	61	141
41.92	26	66	49	51	127
41.94	13	75	47	41	127
41.96	27	69	48	59	133
41.98	26	66	51	65	138
42	17	55	56	60	131
42.02	19	79	50	73	150
42.04	26	64	56	74	121
42.06	26	99	49	49	127
42.08	25	61	53	69	159
42.1	26	67	53	43	138
42.12	25	54	56	76	130
42.14	30	68	58	63	129
42.16	21	51	56	48	139
42.18	21	61	66	64	155
42.2	39	63	55	58	128
42.22	22	52	51	71	109
42.24	25	78	63	70	141
42.26	27	65	52	45	144
42.28	23	78	53	63	156
42.3	17	66	49	70	138
42.32	23	64	51	78	148
42.34	30	64	62	54	144
42.36	33	62	51	67	135
42.38	31	73	48	64	135
42.4	23	70	59	64	140
42.42	20	72	51	60	147
42.44	21	65	48	72	141
42.46	22	71	61	71	123
42.48	25	60	73	61	117
42.5	36	70	49	68	136
42.52	18	88	64	74	138
42.54	33	72	59	72	151
42.56	26	79	63	83	153
42.58	29	71	59	76	147
42.6	23	74	58	90	137
42.62	36	76	55	60	142
42.64	20	57	49	61	160
42.66	30	85	64	69	125
42.68	21	73	58	61	137
42.7	20	72	55	78	114
42.72	22	74	56	65	140
42.74	20	82	57	71	114
42.76	21	68	60	73	151
42.78	15	86	61	64	147
42.8	24	57	58	68	142
42.82	25	73	59	70	165
42.84	18	80	51	67	132
42.86	28	79	65	76	138
42.88	25	67	58	76	162
42.9	25	81	47	79	151
42.92	15	79	74	87	156
42.94	15	71	46	86	177
42.96	19	82	60	75	191
42.98	17	71	58	64	191
43	29	78	62	89	170
43.02	19	87	64	74	198
43.04	24	80	73	84	220
43.06	25	79	61	87	247
43.08	17	90	69	84	245
43.1	16	96	75	85	248
43.12	28	82	56	86	289
43.14	16	105	74	88	322
43.16	25	110	78	103	352
43.18	27	119	69	116	400
43.2	20	137	78	104	415
43.22	14	127	77	84	488
43.24	13	116	80	106	474
43.26	24	126	94	119	626
43.28	19	139	115	139	651
43.3	24	144	105	163	711
43.32	15	135	137	166	654
43.34	22	130	139	188	691
43.36	17	142	137	206	687
43.38	21	139	145	191	610
43.4	20	139	174	226	564
43.42	16	134	183	235	543
43.44	25	126	193	221	443
43.46	16	113	189	235	406
43.48	17	126	176	237	331
43.5	22	112	171	210	242
43.52	20	111	163	189	271
43.54	18	99	138	172	230
43.56	17	97	145	191	204
43.58	28	86	119	143	188
43.6	20	87	120	148	202
43.62	23	83	119	116	158
43.64	19	91	74	105	158
43.66	17	85	77	104	141
43.68	17	102	88	87	155
43.7	16	70	78	81	163
43.72	21	83	62	75	131
43.74	11	65	69	78	159
43.76	22	76	71	90	156
43.78	15	89	67	82	146
43.8	13	93	65	67	142
43.82	18	81	68	81	128
43.84	15	74	54	80	141
43.86	20	93	62	68	141
43.88	24	74	60	85	124
43.9	13	61	53	80	137
43.92	20	70	66	69	153
43.94	18	85	62	78	134
43.96	21	77	44	68	139
43.98	18	61	62	68	152
44	19	64	52	65	153
44.02	17	61	69	71	125
44.04	17	77	60	66	127
44.06	16	91	35	62	138
44.08	21	84	38	75	149
44.1	20	68	58	68	153
44.12	11	82	64	62	143
44.14	17	55	57	74	102
44.16	15	65	56	70	132
44.18	19	95	54	84	135
44.2	6	79	63	81	118
44.22	14	75	58	70	129
44.24	17	86	47	56	125
44.26	11	74	59	64	119
44.28	16	85	41	67	127
44.3	8	95	56	67	121
44.32	16	80	72	58	125
44.34	17	65	63	69	134
44.36	15	68	64	61	142
44.38	12	76	55	64	136
44.4	13	84	68	49	140
44.42	15	64	63	85	128
44.44	17	76	54	60	127
44.46	10	73	63	59	122
44.48	15	89	53	77	127
44.5	13	70	53	83	122
44.52	23	78	60	90	134
44.54	13	67	50	95	144
44.56	9	73	57	71	136
44.58	22	73	39	65	131
44.6	17	55	53	62	127
44.62	14	64	54	69	132
44.64	11	73	54	73	127
44.66	20	77	60	67	151
44.68	17	67	50	57	134
44.7	18	74	60	66	108
44.72	13	73	49	57	127
44.74	16	64	47	65	132
44.76	21	68	55	57	137
44.78	18	87	57	51	119
44.8	18	72	61	72	140
44.82	12	76	54	65	140
44.84	15	76	59	60	122
44.86	10	76	63	78	120
44.88	19	63	55	55	108
44.9	8	65	57	69	139
44.92	15	81	56	64	109
44.94	21	74	57	61	129
44.96	20	73	41	77	132
44.98	14	68	44	51	138
45	14	65	59	60	135
45.02	17	73	51	54	125
45.04	17	71	52	45	131
45.06	13	77	49	46	111
45.08	16	80	53	54	123
45.1	10	73	35	72	130
45.12	10	77	57	54	121
45.14	9	69	51	77	149
45.16	10	62	59	59	125
45.18	13	78	40	61	132
45.2	10	63	47	65	130
45.22	15	87	35	56	128
45.24	11	69	49	64	108
45.26	21	74	47	85	128
45.28	12	44	51	50	106
45.3	19	72	54	68	108
45.32	16	60	59	65	124
45.34	13	79	58	44	124
45.36	22	71	52	52	116
45.38	11	58	54	72	112
45.4	11	73	45	64	154
45.42	15	62	46	67	136
45.44	12	65	43	51	144
45.46	21	73	44	73	146
45.48	15	70	42	63	132
45.5	19	71	60	54	118
45.52	18	66	59	53	115
45.54	17	71	37	59	116
45.56	12	54	56	63	126
45.58	18	62	51	51	114
45.6	20	73	42	56	139
45.62	10	74	45	49	143
45.64	14	84	58	51	128
45.66	12	69	39	54	124
45.68	10	66	54	67	124
45.7	15	78	57	62	94
45.72	14	55	45	69	111
45.74	14	74	54	57	125
45.76	12	62	41	54	114
45.78	12	74	58	61	109
45.8	10	64	43	57	122
45.82	15	78	36	64	114
45.84	23	76	41	47	129
45.86	7	59	45	49	126
45.88	11	79	46	51	127
45.9	15	74	50	40	110
45.92	16	67	54	53	119
45.94	7	82	44	57	122
45.96	10	66	53	68	120
45.98	15	80	46	64	105
46	10	81	47	65	124
46.02	12	59	50	50	113
46.04	16	60	58	53	122
46.06	22	63	56	64	124
46.08	12	72	49	60	105
46.1	10	56	57	59	134
46.12	19	68	42	62	112
46.14	14	63	40	54	126
46.16	15	65	44	69	117
46.18	17	72	40	52	120
46.2	7	51	46	63	135
46.22	12	64	46	62	121
46.24	13	63	44	48	95
46.26	16	63	49	55	119
46.28	9	81	38	61	114
46.3	16	71	55	40	131
46.32	16	60	51	55	116
46.34	17	57	42	55	105
46.36	15	65	45	58	135
46.38	12	69	60	49	112
46.4	12	74	41	50	98
46.42	7	58	44	51	119
46.44	16	77	45	72	137
46.46	10	63	57	58	97
46.48	12	71	42	52	124
46.5	17	56	50	68	115
46.52	14	70	37	55	107
46.54	23	69	34	56	108
46.56	28	69	45	56	121
46.58	20	49	41	70	123
46.6	22	75	45	50	155
46.62	24	67	53	59	130
46.64	17	55	53	52	120
46.66	21	74	39	69	127
46.68	26	66	39	50	113
46.7	20	71	53	66	120
46.72	14	71	50	62	100
46.74	19	65	34	51	112
46.76	36	61	50	54	117
46.78	21	72	48	69	97
46.8	29	61	44	63	119
46.82	23	69	51	65	127
46.84	30	74	35	54	104
46.86	30	69	52	69	113
46.88	26	71	48	49	98
46.9	21	75	51	51	112
46.92	11	80	55	55	144
46.94	20	59	61	42	107
46.96	22	63	53	69	121
46.98	20	67	34	58	124
47	13	81	39	46	109
47.02	17	66	45	39	155
47.04	14	80	66	58	119
47.06	18	59	46	51	135
47.08	22	74	50	62	118
47.1	15	61	49	67	109
47.12	13	78	51	68	111
47.14	15	63	44	56	117
47.16	8	87	47	59	129
47.18	19	64	43	63	120
47.2	12	67	35	58	142
47.22	10	73	51	69	109
47.24	15	87	33	51	147
47.26	15	88	44	58	133
47.28	18	100	48	60	148
47.3	7	91	65	50	127
47.32	16	106	51	78	133
47.34	11	104	43	66	126
47.36	9	108	48	46	137
47.38	13	129	52	73	133
47.4	9	114	52	70	142
47.42	18	138	47	65	127
47.44	11	147	65	51	162
47.46	15	160	58	58	146
47.48	12	165	62	69	148
47.5	19	205	49	51	141
47.52	10	182	64	69	146
47.54	10	199	45	84	136
47.56	18	208	55	66	133
47.58	22	198	60	67	152
47.6	16	175	51	82	143
47.62	27	147	55	62	139
47.64	25	157	55	65	124
47.66	15	141	53	64	124
47.68	20	161	60	65	119
47.7	23	138	56	63	118
47.72	19	115	45	78	141
47.74	15	104	47	66	118
47.76	20	94	46	55	122
47.78	21	93	52	70	130
47.8	13	89	64	69	123
47.82	16	99	45	63	116
47.84	23	89	43	64	119
47.86	20	89	48	65	119
47.88	26	78	49	46	109
47.9	13	66	56	54	106
47.92	19	68	51	62	117
47.94	22	76	48	54	101
47.96	21	60	39	42	111
47.98	17	66	45	53	107
48	11	72	42	48	113
48.02	13	83	35	54	125
48.04	16	71	46	44	134
48.06	14	67	33	56	114
48.08	12	74	44	55	110
48.1	13	76	45	57	117
48.12	12	70	60	49	115
48.14	20	60	53	59	114
48.16	17	74	49	49	110
48.18	11	85	39	59	139
48.2	18	74	47	55	129
48.22	11	69	41	55	134
48.24	12	69	45	44	128
48.26	16	67	48	54	126
48.28	10	74	46	58	112
48.3	6	81	56	62	117
48.32	12	61	54	52	143
48.34	18	73	47	51	144
48.36	5	84	55	53	150
48.38	12	77	53	59	147
48.4	17	74	32	56	145
48.42	7	86	49	59	137
48.44	11	99	42	52	113
48.46	15	99	49	63	136
48.48	14	99	51	82	144
48.5	6	100	56	67	143
48.52	9	80	48	72	141
48.54	8	95	51	70	145
48.56	11	97	41	62	128
48.58	13	101	62	43	106
48.6	15	131	50	53	138
48.62	12	135	50	47	136
48.64	9	99	55	56	127
48.66	17	101	59	59	150
48.68	12	87	44	71	104
48.7	18	102	54	64	122
48.72	16	88	34	67	128
48.74	12	81	50	71	115
48.76	6	86	55	60	112
48.78	12	95	44	52	127
48.8	10	82	55	63	118
48.82	18	79	47	49	114
48.84	10	83	44	56	110
48.86	12	60	48	41	104
48.88	13	80	63	52	101
48.9	11	60	34	54	100
48.92	7	68	56	64	109
48.94	13	72	51	45	121
48.96	15	62	38	59	109
48.98	14	83	43	45	146
49	14	76	49	62	117
49.02	10	67	52	47	137
49.04	9	66	54	58	120
49.06	18	70	48	59	126
49.08	12	61	46	62	103
49.1	15	79	36	46	124
49.12	11	66	34	52	128
49.14	19	74	53	54	104
49.16	8	69	44	60	119
49.18	21	56	62	61	119
49.2	18	71	52	66	123
49.22	18	60	54	62	110
49.24	15	65	46	70	108
49.26	8	59	53	61	131
49.28	15	72	47	61	103
49.3	15	68	48	54	101
49.32	10	56	35	64	114
49.34	15	61	42	50	117
49.36	18	61	49	48	122
49.38	17	60	44	62	122
49.4	6	68	44	62	115
49.42	13	77	50	63	119
49.44	10	46	57	70	124
49.46	9	65	57	54	93
49.48	13	67	47	71	120
49.5	12	52	47	58	121
49.52	14	64	35	55	124
49.54	13	63	41	47	113
49.56	15	61	38	53	118
49.58	9	73	44	62	94
49.6	19	77	41	43	139
49.62	13	53	47	45	107
49.64	13	62	35	45	91
49.66	14	70	57	69	109
49.68	15	39	51	70	119
49.7	11	65	51	67	116
49.72	12	66	46	62	109
49.74	12	64	48	64	127
49.76	10	69	55	46	107
49.78	15	46	40	60	111
49.8	6	63	49	53	115
49.82	8	55	36	68	107
49.84	15	49	54	58	121
49.86	4	60	48	57	113
49.88	11	67	40	60	110
49.9	16	81	45	58	129
49.92	12	74	38	59	122
49.94	13	72	46	59	91
49.96	10	65	47	51	112
49.98	12	75	32	68	94
50	15	69	57	69	109
50.02	16	70	46	59	149
50.04	12	69	42	69	125
50.06	14	85	51	63	126
50.08	8	70	41	50	115
50.1	14	77	31	50	115
50.12	9	73	41	61	116
50.14	13	77	58	69	124
50.16	18	58	49	70	147
50.18	18	67	44	47	128
50.2	15	69	43	62	145
50.22	13	70	45	55	157
50.24	13	66	63	59	165
50.26	16	76	52	71	165
50.28	17	84	69	71	183
50.3	13	75	62	55	191
50.32	13	76	43	70	200
50.34	10	52	61	75	215
50.36	20	81	59	62	247
50.38	15	65	57	96	243
50.4	13	69	61	72	289
50.42	9	84	58	76	270
50.44	13	75	66	84	291
50.46	13	90	66	80	308
50.48	11	86	78	75	292
50.5	5	84	82	113	280
50.52	14	73	87	90	259
50.54	16	92	79	103	260
50.56	11	84	93	101	236
50.58	13	78	109	107	227
50.6	17	67	101	99	207
50.62	15	80	101	100	208
50.64	12	92	98	113	168
50.66	8	66	97	100	175
50.68	8	82	89	98	170
50.7	16	77	62	93	144
50.72	21	52	72	101	152
50.74	13	75	62	89	149
50.76	13	79	48	95	112
50.78	15	79	70	102	123
50.8	15	75	48	59	134
50.82	7	72	53	60	126
50.84	16	71	55	74	119
50.86	13	70	44	63	117
50.88	23	68	53	62	113
50.9	13	65	43	60	108
50.92	17	76	47	70	122
50.94	17	86	47	66	109
50.96	10	63	38	64	137
50.98	18	73	54	55	109
51	10	69	35	68	116
51.02	17	78	48	59	114
51.04	23	61	43	63	120
51.06	15	63	57	70	121
51.08	6	70	50	51	120
51.1	14	73	45	67	99
51.12	13	67	62	50	119
51.14	14	66	48	70	109
51.16	15	79	43	62	102
51.18	17	90	38	57	100
51.2	15	62	46	59	132
51.22	19	68	50	53	113
51.24	17	76	40	43	144
51.26	18	80	56	62	124
51.28	13	64	44	62	128
51.3	17	82	50	80	110
51.32	16	66	49	54	118
51.34	20	66	58	48	108
51.36	23	63	72	50	114
51.38	19	78	42	50	105
51.4	25	84	40	48	115
51.42	13	72	65	63	103
51.44	18	79	56	55	111
51.46	19	73	33	52	100
51.48	28	70	41	57	116
51.5	23	73	43	53	122
51.52	16	65	56	46	107
51.54	21	82	60	44	113
51.56	21	80	47	62	131
51.58	19	78	34	76	123
51.6	21	79	53	52	105
51.62	25	83	39	56	107
51.64	21	77	42	60	92
51.66	24	73	44	60	105
51.68	19	75	50	55	98
51.7	24	67	39	52	103
51.72	20	62	45	65	121
51.74	22	63	38	47	115
51.76	22	78	52	57	119
51.78	22	101	47	42	125
51.8	27	71	43	58	120
51.82	21	68	49	47	112
51.84	15	77	43	77	121
51.86	23	84	47	59	97
51.88	17	76	42	60	108
51.9	28	80	56	59	119
51.92	24	67	51	52	128
51.94	25	83	44	62	108
51.96	23	65	53	66	127
51.98	21	69	56	47	122
52	22	63	49	62	123
52.02	26	79	35	60	116
52.04	16	75	44	49	129
52.06	25	74	53	82	122
52.08	16	84	48	59	118
52.1	28	80	42	54	106
52.12	21	84	41	59	106
52.14	23	78	35	52	117
52.16	28	79	48	46	111
52.18	22	74	47	50	117
52.2	27	83	39	58	116
52.22	29	70	51	60	118
52.24	27	82	50	55	114
52.26	18	79	54	61	118
52.28	20	82	55	53	100
52.3	24	68	66	70	119
52.32	23	66	52	59	129
52.34	30	82	45	72	119
52.36	35	92	54	65	131
52.38	33	70	48	53	111
52.4	17	81	46	60	104
52.42	21	69	56	68	126
52.44	21	84	54	54	114
52.46	19	79	46	51	110
52.48	17	86	51	66	109
52.5	16	73	54	65	120
52.52	33	80	55	61	113
52.54	21	83	50	68	133
52.56	35	85	49	82	112
52.58	19	86	50	60	127
52.6	17	81	43	62	142
52.62	26	97	48	80	139
52.64	25	86	55	59	99
52.66	28	84	48	60	126
52.68	28	85	45	68	111
52.7	19	79	50	53	121
52.72	23	84	50	68	130
52.74	26	74	40	57	127
52.76	27	96	50	56	117
52.78	30	89	51	71	121
52.8	30	82	57	60	113
52.82	27	83	49	68	116
52.84	24	71	41	69	119
52.86	40	86	49	63	121
52.88	21	87	53	64	131
52.9	28	112	57	70	100
52.92	36	80	47	69	112
52.94	39	91	62	67	126
52.96	39	79	56	60	132
52.98	27	106	52	64	109
53	37	77	60	62	150
53.02	34	103	44	66	101
53.04	33	84	65	58	107
53.06	33	106	72	75	126
53.08	42	106	56	65	125
53.1	32	100	48	61	114
53.12	29	87	55	68	118
53.14	23	91	55	65	110
53.16	39	101	58	77	142
53.18	43	91	56	71	123
53.2	32	92	57	66	117
53.22	35	104	55	74	98
53.24	45	110	61	64	112
53.26	42	84	60	72	131
53.28	38	105	46	65	107
53.3	39	108	58	70	123
53.32	38	98	63	72	113
53.34	32	95	45	68	104
53.36	50	85	54	68	133
53.38	33	98	52	66	131
53.4	41	90	49	64	112
53.42	53	112	65	72	140
53.44	45	105	59	86	138
53.46	54	97	66	72	128
53.48	57	107	54	69	125
53.5	32	90	38	77	118
53.52	51	86	46	77	130
53.54	68	96	49	68	126
53.56	51	106	54	88	147
53.58	55	87	57	59	131
53.6	62	88	51	63	136
53.62	72	111	75	64	139
53.64	53	115	70	87	115
53.66	58	81	54	58	119
53.68	53	117	66	66	142
53.7	65	109	64	77	139
53.72	58	97	58	76	127
53.74	73	92	51	70	129
53.76	71	103	58	78	113
53.78	49	91	64	75	125
53.8	68	113	74	71	143
53.82	48	120	53	72	124
53.84	46	97	76	77	148
53.86	62	111	57	82	129
53.88	38	102	60	78	135
53.9	46	106	58	81	136
53.92	50	110	67	85	131
53.94	47	116	62	91	150
53.96	34	130	54	87	153
53.98	45	106	63	89	139
54	44	107	63	95	135
54.02	36	104	70	80	149
54.04	25	108	73	77	139
54.06	34	107	86	90	156
54.08	23	127	68	77	129
54.1	35	122	72	98	119
54.12	20	141	73	86	152
54.14	33	122	72	102	166
54.16	21	134	81	91	160
54.18	26	133	70	91	177
54.2	17	155	79	131	183
54.22	25	145	82	102	169
54.24	23	133	73	99	161
54.26	20	153	98	124	182
54.28	22	130	72	94	165
54.3	18	158	95	118	160
54.32	16	164	86	128	159
54.34	15	156	92	134	182
54.36	21	169	104	130	151
54.38	16	165	96	123	140
54.4	11	150	93	125	159
54.42	14	147	81	117	161
54.44	16	191	97	123	145
54.46	13	159	91	122	137
54.48	14	161	93	126	158
54.5	12	164	98	140	149
54.52	18	157	89	130	141
54.54	14	146	90	125	138
54.56	20	144	95	126	134
54.58	13	137	87	136	145
54.6	11	144	97	125	133
54.62	16	114	82	114	121
54.64	11	121	76	92	129
54.66	5	98	76	106	127
54.68	8	102	63	104	131
54.7	14	89	63	89	121
54.72	13	90	68	87	109
54.74	9	111	61	95	121
54.76	11	83	65	85	119
54.78	14	104	57	64	117
54.8	11	92	72	80	109
54.82	13	87	65	78	124
54.84	12	98	62	68	111
54.86	13	89	46	64	115
54.88	12	89	48	70	93
54.9	10	83	64	69	108
54.92	11	80	57	67	101
54.94	11	77	52	58	112
54.96	8	68	46	63	109
54.98	12	71	42	73	108
55	15	78	38	63	98
55.02	10	81	40	68	89
55.04	8	91	55	68	111
55.06	12	79	51	58	109
55.08	8	67	44	48	112
55.1	8	75	46	48	105
55.12	9	76	46	62	97
55.14	13	73	49	58	101
55.16	12	77	45	59	89
55.18	12	71	56	57	123
55.2	16	73	53	49	113
55.22	18	70	48	53	106
55.24	11	63	53	60	119
55.26	8	60	45	56	90
55.28	10	69	44	57	99
55.3	13	70	42	56	107
55.32	10	73	38	47	122
55.34	10	77	40	69	107
55.36	12	67	39	52	103
55.38	8	62	51	50	110
55.4	9	61	46	50	105
55.42	8	78	43	61	101
55.44	12	65	40	58	109
55.46	15	56	55	50	105
55.48	12	64	43	45	105
55.5	11	73	49	61	92
55.52	12	77	48	53	100
55.54	10	59	39	55	93
55.56	7	54	47	50	127
55.58	5	65	36	58	107
55.6	11	62	50	48	88
55.62	9	73	37	41	110
55.64	18	66	31	47	108
55.66	12	63	36	61	96
55.68	11	62	47	45	111
55.7	15	54	45	42	108
55.72	14	79	38	57	116
55.74	9	58	43	51	111
55.76	12	57	32	57	89
55.78	14	74	45	41	97
55.8	11	71	46	58	95
55.82	16	69	34	46	106
55.84	10	78	37	58	104
55.86	15	52	42	56	99
55.88	10	57	42	48	99
55.9	9	69	35	55	102
55.92	10	65	35	51	117
55.94	14	71	33	41	104
55.96	9	54	33	49	102
55.98	7	73	34	60	99
56	7	58	47	33	110
56.02	14	67	55	56	92
56.04	12	57	46	48	96
56.06	6	81	41	28	108
56.08	9	67	41	41	116
56.1	12	56	36	49	116
56.12	4	61	39	53	93
56.14	10	66	42	51	110
56.16	11	74	34	50	110
56.18	7	99	35	51	97
56.2	15	69	32	42	113
56.22	12	63	37	36	92
56.24	4	93	41	49	111
56.26	9	78	41	47	96
56.28	9	109	29	38	107
56.3	7	98	32	43	101
56.32	10	88	36	61	99
56.34	8	80	48	57	114
56.36	8	104	38	70	126
56.38	2	115	44	55	131
56.4	8	97	42	43	99
56.42	9	91	49	56	122
56.44	6	99	35	49	107
56.46	5	104	48	53	111
56.48	13	86	45	51	113
56.5	16	83	49	47	92
56.52	4	85	42	59	107
56.54	10	103	44	47	98
56.56	13	77	43	53	106
56.58	4	83	43	50	95
56.6	2	73	39	45	115
56.62	7	84	42	54	107
56.64	12	76	44	52	99
56.66	13	79	41	40	108
56.68	8	75	38	41	109
56.7	11	67	47	37	91
56.72	16	78	38	47	110
56.74	13	69	42	39	101
56.76	11	84	46	49	87
56.78	15	61	36	55	98
56.8	12	64	37	50	91
56.82	13	55	40	37	93
56.84	10	51	47	56	107
56.86	2	54	30	51	114
56.88	7	71	42	42	105
56.9	14	69	40	44	104
56.92	10	51	36	36	114
56.94	13	65	31	50	89
56.96	5	56	35	30	98
56.98	10	60	33	47	99
57	8	57	36	39	85
57.02	7	74	28	39	80
57.04	4	62	43	44	86
57.06	9	53	28	41	86
57.08	4	78	36	34	116
57.1	4	63	45	51	94
57.12	8	52	45	50	111
57.14	4	75	47	45	113
57.16	8	66	40	49	104
57.18	10	68	50	40	114
57.2	9	62	38	50	95
57.22	8	76	32	49	116
57.24	9	63	42	52	99
57.26	15	60	41	55	111
57.28	8	76	39	50	104
57.3	13	63	30	50	110
57.32	5	67	37	57	94
57.34	4	66	36	48	120
57.36	7	62	45	48	95
57.38	5	71	52	42	93
57.4	6	77	48	48	109
57.42	9	72	39	41	106
57.44	8	84	46	47	107
57.46	8	75	45	56	101
57.48	10	87	38	61	125
57.5	5	64	38	52	105
57.52	6	71	35	46	107
57.54	7	80	45	46	93
57.56	13	82	43	60	99
57.58	11	61	39	41	105
57.6	10	53	43	51	103
57.62	5	70	42	44	111
57.64	12	75	34	48	112
57.66	8	60	45	49	98
57.68	7	71	40	52	84
57.7	5	67	45	42	98
57.72	9	58	43	49	106
57.74	6	70	40	46	96
57.76	11	57	32	43	105
57.78	11	67	50	40	101
57.8	9	61	28	34	100
57.82	10	51	52	40	101
57.84	13	65	34	53	102
57.86	2	64	40	45	93
57.88	6	53	33	42	89
57.9	11	59	41	51	105
57.92	9	74	36	45	110
57.94	4	52	32	28	103
57.96	5	62	39	49	101
57.98	5	56	32	54	109
58	10	44	42	41	88
58.02	4	58	36	39	104
58.04	4	51	32	45	91
58.06	11	45	47	43	100
58.08	8	80	44	38	113
58.1	8	63	32	48	86
58.12	9	60	47	48	94
58.14	5	83	37	46	98
58.16	7	66	37	54	99
58.18	6	59	35	44	96
58.2	4	61	38	41	87
58.22	7	60	33	41	87
58.24	5	62	38	38	108
58.26	10	62	27	55	94
58.28	14	49	32	43	101
58.3	3	70	42	37	86
58.32	6	63	47	54	111
58.34	3	60	37	55	91
58.36	6	59	47	52	103
58.38	7	70	39	53	84
58.4	10	50	44	54	91
58.42	6	69	26	40	90
58.44	10	37	36	41	89
58.46	6	48	37	40	92
58.48	4	54	28	33	87
58.5	9	49	31	48	111
58.52	4	53	36	52	91
58.54	7	44	31	41	84
58.56	5	59	41	53	94
58.58	5	53	36	45	121
58.6	5	43	41	47	88
58.62	8	44	37	53	84
58.64	12	42	36	50	101
58.66	9	66	37	40	95
58.68	4	53	42	44	100
58.7	11	60	33	42	81
58.72	10	41	35	57	121
58.74	3	55	45	46	90
58.76	3	52	43	41	100
58.78	9	57	27	46	112
58.8	9	57	31	44	83
58.82	6	74	31	37	108
58.84	7	57	38	49	88
58.86	5	43	49	45	110
58.88	7	62	48	49	99
58.9	5	66	35	43	96
58.92	6	57	38	69	95
58.94	8	64	41	37	93
58.96	9	43	40	47	88
58.98	3	57	50	45	109
59	11	52	44	38	95
59.02	5	60	40	52	100
59.04	5	59	39	49	90
59.06	5	60	44	46	78
59.08	9	65	46	53	83
59.1	8	55	36	41	88
59.12	4	72	35	47	97
59.14	7	61	41	46	110
59.16	6	61	44	51	103
59.18	5	57	38	49	92
59.2	10	42	39	45	98
59.22	9	60	36	40	80
59.24	8	53	36	44	93
59.26	9	55	31	46	105
59.28	3	59	33	49	102
59.3	6	62	38	47	72
59.32	9	55	37	51	99
59.34	6	55	38	46	126
59.36	7	53	35	46	104
59.38	5	48	42	40	88
59.4	7	48	31	36	86
59.42	6	57	32	59	99
59.44	8	66	40	41	101
59.46	5	66	34	42	86
59.48	9	37	46	51	92
59.5	7	54	42	44	96
59.52	6	66	44	50	78
59.54	6	64	41	52	94
59.56	2	47	31	40	100
59.58	7	61	34	43	83
59.6	11	58	42	41	82
59.62	6	54	35	55	102
59.64	10	54	37	48	112
59.66	8	60	29	41	97
59.68	8	73	34	36	76
59.7	7	56	41	38	97
59.72	6	50	38	46	84
59.74	7	59	37	41	103
59.76	7	58	40	41	96
59.78	9	47	32	39	78
59.8	3	56	36	50	84
59.82	6	56	36	49	97
59.84	14	52	33	44	87
59.86	6	56	33	40	90
59.88	9	60	29	42	97
59.9	9	46	23	37	95
59.92	5	64	32	55	92
59.94	13	67	30	40	94
59.96	12	65	37	45	92
59.98	6	67	30	52	98
60	11	62	27	42	91

## Sheet: Figure S33
2Theta	3D Cu-CS-GDL
30	148
30.02	114
30.04	128
30.06	127
30.08	144
30.1	130
30.12	129
30.14	144
30.16	143
30.18	131
30.2	134
30.22	113
30.24	122
30.26	136
30.28	132
30.3	139
30.32	121
30.34	126
30.36	115
30.38	110
30.4	99
30.42	115
30.44	114
30.46	103
30.48	139
30.5	117
30.52	104
30.54	121
30.56	94
30.58	109
30.6	127
30.62	131
30.64	118
30.66	125
30.68	135
30.7	123
30.72	120
30.74	119
30.76	120
30.78	132
30.8	116
30.82	114
30.84	113
30.86	123
30.88	115
30.9	124
30.92	124
30.94	108
30.96	102
30.98	138
31	138
31.02	132
31.04	127
31.06	131
31.08	121
31.1	125
31.12	115
31.14	123
31.16	118
31.18	107
31.2	138
31.22	132
31.24	135
31.26	141
31.28	135
31.3	135
31.32	138
31.34	128
31.36	132
31.38	125
31.4	133
31.42	153
31.44	113
31.46	131
31.48	154
31.5	120
31.52	123
31.54	120
31.56	140
31.58	94
31.6	124
31.62	117
31.64	103
31.66	132
31.68	110
31.7	124
31.72	118
31.74	111
31.76	116
31.78	106
31.8	113
31.82	134
31.84	115
31.86	111
31.88	130
31.9	122
31.92	150
31.94	128
31.96	109
31.98	114
32	117
32.02	114
32.04	113
32.06	125
32.08	121
32.1	111
32.12	98
32.14	117
32.16	95
32.18	113
32.2	122
32.22	109
32.24	110
32.26	109
32.28	97
32.3	120
32.32	110
32.34	110
32.36	109
32.38	84
32.4	93
32.42	98
32.44	106
32.46	121
32.48	129
32.5	136
32.52	114
32.54	119
32.56	110
32.58	99
32.6	108
32.62	107
32.64	103
32.66	107
32.68	118
32.7	100
32.72	111
32.74	112
32.76	101
32.78	98
32.8	105
32.82	106
32.84	109
32.86	118
32.88	121
32.9	117
32.92	113
32.94	120
32.96	110
32.98	121
33	111
33.02	115
33.04	122
33.06	111
33.08	135
33.1	114
33.12	123
33.14	104
33.16	109
33.18	107
33.2	105
33.22	108
33.24	108
33.26	109
33.28	120
33.3	111
33.32	124
33.34	112
33.36	116
33.38	93
33.4	118
33.42	109
33.44	99
33.46	107
33.48	110
33.5	116
33.52	106
33.54	103
33.56	125
33.58	117
33.6	128
33.62	129
33.64	125
33.66	113
33.68	136
33.7	123
33.72	104
33.74	93
33.76	126
33.78	125
33.8	130
33.82	116
33.84	129
33.86	110
33.88	123
33.9	113
33.92	117
33.94	129
33.96	111
33.98	125
34	108
34.02	137
34.04	128
34.06	125
34.08	119
34.1	133
34.12	81
34.14	126
34.16	138
34.18	122
34.2	136
34.22	130
34.24	129
34.26	129
34.28	121
34.3	116
34.32	131
34.34	121
34.36	106
34.38	124
34.4	137
34.42	125
34.44	133
34.46	126
34.48	104
34.5	112
34.52	135
34.54	100
34.56	97
34.58	121
34.6	115
34.62	117
34.64	115
34.66	108
34.68	125
34.7	118
34.72	121
34.74	147
34.76	107
34.78	118
34.8	134
34.82	99
34.84	125
34.86	123
34.88	112
34.9	93
34.92	132
34.94	97
34.96	105
34.98	118
35	117
35.02	115
35.04	117
35.06	114
35.08	102
35.1	102
35.12	126
35.14	120
35.16	115
35.18	117
35.2	116
35.22	104
35.24	127
35.26	129
35.28	118
35.3	110
35.32	129
35.34	112
35.36	109
35.38	124
35.4	111
35.42	96
35.44	115
35.46	84
35.48	131
35.5	119
35.52	132
35.54	104
35.56	131
35.58	123
35.6	97
35.62	116
35.64	113
35.66	106
35.68	112
35.7	133
35.72	118
35.74	134
35.76	134
35.78	113
35.8	97
35.82	127
35.84	139
35.86	104
35.88	117
35.9	133
35.92	147
35.94	145
35.96	134
35.98	132
36	144
36.02	121
36.04	130
36.06	123
36.08	111
36.1	125
36.12	128
36.14	128
36.16	117
36.18	129
36.2	124
36.22	115
36.24	117
36.26	118
36.28	130
36.3	139
36.32	106
36.34	119
36.36	105
36.38	133
36.4	103
36.42	100
36.44	131
36.46	124
36.48	137
36.5	141
36.52	113
36.54	144
36.56	113
36.58	131
36.6	138
36.62	122
36.64	125
36.66	146
36.68	104
36.7	132
36.72	124
36.74	129
36.76	147
36.78	107
36.8	120
36.82	128
36.84	109
36.86	117
36.88	122
36.9	108
36.92	131
36.94	110
36.96	156
36.98	128
37	110
37.02	133
37.04	130
37.06	108
37.08	117
37.1	120
37.12	126
37.14	135
37.16	143
37.18	122
37.2	128
37.22	128
37.24	134
37.26	111
37.28	119
37.3	102
37.32	107
37.34	111
37.36	106
37.38	130
37.4	117
37.42	134
37.44	114
37.46	116
37.48	115
37.5	134
37.52	121
37.54	126
37.56	119
37.58	156
37.6	113
37.62	117
37.64	128
37.66	123
37.68	103
37.7	116
37.72	124
37.74	132
37.76	119
37.78	103
37.8	114
37.82	105
37.84	110
37.86	125
37.88	106
37.9	127
37.92	114
37.94	120
37.96	142
37.98	115
38	128
38.02	122
38.04	128
38.06	120
38.08	112
38.1	129
38.12	125
38.14	128
38.16	102
38.18	127
38.2	131
38.22	120
38.24	115
38.26	107
38.28	125
38.3	113
38.32	124
38.34	116
38.36	137
38.38	116
38.4	124
38.42	118
38.44	117
38.46	138
38.48	119
38.5	105
38.52	121
38.54	129
38.56	131
38.58	118
38.6	110
38.62	125
38.64	132
38.66	115
38.68	130
38.7	123
38.72	100
38.74	106
38.76	144
38.78	135
38.8	129
38.82	116
38.84	108
38.86	137
38.88	116
38.9	125
38.92	132
38.94	121
38.96	111
38.98	128
39	128
39.02	128
39.04	121
39.06	145
39.08	128
39.1	120
39.12	145
39.14	126
39.16	115
39.18	130
39.2	133
39.22	132
39.24	126
39.26	121
39.28	116
39.3	127
39.32	139
39.34	139
39.36	159
39.38	128
39.4	148
39.42	123
39.44	142
39.46	134
39.48	135
39.5	127
39.52	127
39.54	120
39.56	112
39.58	126
39.6	116
39.62	116
39.64	115
39.66	119
39.68	117
39.7	147
39.72	124
39.74	115
39.76	127
39.78	124
39.8	104
39.82	133
39.84	131
39.86	145
39.88	142
39.9	132
39.92	111
39.94	145
39.96	117
39.98	124
40	128
40.02	118
40.04	137
40.06	136
40.08	105
40.1	128
40.12	107
40.14	119
40.16	128
40.18	137
40.2	115
40.22	131
40.24	136
40.26	118
40.28	144
40.3	116
40.32	128
40.34	139
40.36	100
40.38	149
40.4	136
40.42	115
40.44	129
40.46	116
40.48	133
40.5	116
40.52	122
40.54	118
40.56	143
40.58	136
40.6	145
40.62	111
40.64	128
40.66	152
40.68	129
40.7	129
40.72	126
40.74	133
40.76	142
40.78	141
40.8	106
40.82	155
40.84	114
40.86	167
40.88	134
40.9	120
40.92	144
40.94	123
40.96	125
40.98	130
41	116
41.02	120
41.04	103
41.06	139
41.08	123
41.1	145
41.12	133
41.14	125
41.16	109
41.18	126
41.2	135
41.22	127
41.24	114
41.26	137
41.28	128
41.3	147
41.32	135
41.34	127
41.36	151
41.38	121
41.4	130
41.42	137
41.44	122
41.46	111
41.48	132
41.5	124
41.52	111
41.54	140
41.56	141
41.58	133
41.6	128
41.62	135
41.64	128
41.66	130
41.68	134
41.7	135
41.72	140
41.74	131
41.76	149
41.78	145
41.8	131
41.82	117
41.84	118
41.86	150
41.88	135
41.9	120
41.92	112
41.94	143
41.96	123
41.98	117
42	114
42.02	149
42.04	150
42.06	132
42.08	115
42.1	124
42.12	123
42.14	144
42.16	131
42.18	134
42.2	125
42.22	124
42.24	161
42.26	131
42.28	126
42.3	149
42.32	133
42.34	113
42.36	131
42.38	138
42.4	115
42.42	147
42.44	141
42.46	136
42.48	123
42.5	124
42.52	142
42.54	133
42.56	133
42.58	162
42.6	124
42.62	148
42.64	137
42.66	135
42.68	128
42.7	167
42.72	156
42.74	133
42.76	133
42.78	135
42.8	133
42.82	155
42.84	145
42.86	161
42.88	144
42.9	141
42.92	167
42.94	137
42.96	151
42.98	140
43	175
43.02	158
43.04	176
43.06	150
43.08	205
43.1	180
43.12	188
43.14	194
43.16	222
43.18	208
43.2	220
43.22	228
43.24	252
43.26	229
43.28	269
43.3	279
43.32	313
43.34	293
43.36	312
43.38	336
43.4	357
43.42	383
43.44	351
43.46	352
43.48	346
43.5	314
43.52	329
43.54	288
43.56	262
43.58	235
43.6	230
43.62	215
43.64	206
43.66	154
43.68	167
43.7	186
43.72	159
43.74	163
43.76	179
43.78	137
43.8	175
43.82	158
43.84	152
43.86	142
43.88	148
43.9	141
43.92	126
43.94	165
43.96	134
43.98	122
44	130
44.02	150
44.04	156
44.06	134
44.08	145
44.1	151
44.12	164
44.14	137
44.16	146
44.18	126
44.2	143
44.22	124
44.24	127
44.26	131
44.28	147
44.3	158
44.32	135
44.34	125
44.36	125
44.38	146
44.4	142
44.42	130
44.44	151
44.46	138
44.48	136
44.5	154
44.52	163
44.54	134
44.56	109
44.58	143
44.6	148
44.62	128
44.64	134
44.66	134
44.68	128
44.7	162
44.72	120
44.74	135
44.76	131
44.78	145
44.8	142
44.82	127
44.84	138
44.86	121
44.88	116
44.9	133
44.92	142
44.94	139
44.96	119
44.98	124
45	137
45.02	130
45.04	135
45.06	145
45.08	135
45.1	118
45.12	141
45.14	131
45.16	127
45.18	137
45.2	143
45.22	136
45.24	136
45.26	128
45.28	147
45.3	128
45.32	125
45.34	118
45.36	147
45.38	119
45.4	152
45.42	140
45.44	134
45.46	130
45.48	112
45.5	110
45.52	120
45.54	145
45.56	139
45.58	137
45.6	144
45.62	124
45.64	123
45.66	127
45.68	130
45.7	134
45.72	126
45.74	138
45.76	112
45.78	137
45.8	128
45.82	131
45.84	132
45.86	116
45.88	140
45.9	124
45.92	119
45.94	166
45.96	125
45.98	120
46	127
46.02	115
46.04	136
46.06	129
46.08	104
46.1	122
46.12	109
46.14	140
46.16	141
46.18	124
46.2	136
46.22	119
46.24	148
46.26	133
46.28	146
46.3	126
46.32	140
46.34	115
46.36	133
46.38	129
46.4	144
46.42	103
46.44	135
46.46	133
46.48	141
46.5	132
46.52	128
46.54	133
46.56	125
46.58	135
46.6	114
46.62	127
46.64	127
46.66	139
46.68	135
46.7	121
46.72	125
46.74	121
46.76	132
46.78	113
46.8	141
46.82	118
46.84	113
46.86	126
46.88	122
46.9	139
46.92	146
46.94	137
46.96	127
46.98	122
47	124
47.02	119
47.04	123
47.06	137
47.08	124
47.1	113
47.12	123
47.14	116
47.16	129
47.18	124
47.2	121
47.22	131
47.24	125
47.26	136
47.28	133
47.3	134
47.32	134
47.34	141
47.36	105
47.38	144
47.4	138
47.42	152
47.44	154
47.46	134
47.48	146
47.5	148
47.52	125
47.54	147
47.56	153
47.58	129
47.6	144
47.62	155
47.64	156
47.66	139
47.68	152
47.7	146
47.72	146
47.74	166
47.76	147
47.78	142
47.8	117
47.82	130
47.84	134
47.86	110
47.88	129
47.9	137
47.92	121
47.94	119
47.96	131
47.98	126
48	121
48.02	122
48.04	128
48.06	107
48.08	139
48.1	122
48.12	125
48.14	127
48.16	137
48.18	127
48.2	138
48.22	132
48.24	136
48.26	128
48.28	138
48.3	130
48.32	124
48.34	135
48.36	141
48.38	134
48.4	120
48.42	131
48.44	144
48.46	144
48.48	130
48.5	147
48.52	141
48.54	137
48.56	164
48.58	164
48.6	167
48.62	164
48.64	132
48.66	152
48.68	176
48.7	132
48.72	127
48.74	165
48.76	127
48.78	125
48.8	125
48.82	130
48.84	128
48.86	154
48.88	147
48.9	138
48.92	121
48.94	136
48.96	140
48.98	130
49	132
49.02	172
49.04	110
49.06	140
49.08	141
49.1	137
49.12	131
49.14	124
49.16	136
49.18	115
49.2	136
49.22	138
49.24	128
49.26	140
49.28	124
49.3	137
49.32	137
49.34	144
49.36	136
49.38	132
49.4	144
49.42	128
49.44	141
49.46	109
49.48	123
49.5	131
49.52	126
49.54	131
49.56	155
49.58	151
49.6	141
49.62	117
49.64	129
49.66	134
49.68	146
49.7	141
49.72	146
49.74	128
49.76	135
49.78	110
49.8	126
49.82	156
49.84	125
49.86	114
49.88	126
49.9	147
49.92	140
49.94	131
49.96	147
49.98	125
50	160
50.02	141
50.04	137
50.06	120
50.08	153
50.1	140
50.12	140
50.14	149
50.16	143
50.18	141
50.2	165
50.22	154
50.24	140
50.26	144
50.28	153
50.3	140
50.32	172
50.34	167
50.36	164
50.38	190
50.4	158
50.42	210
50.44	204
50.46	216
50.48	215
50.5	208
50.52	224
50.54	206
50.56	254
50.58	201
50.6	232
50.62	192
50.64	211
50.66	203
50.68	183
50.7	155
50.72	191
50.74	186
50.76	152
50.78	189
50.8	150
50.82	153
50.84	177
50.86	154
50.88	141
50.9	139
50.92	135
50.94	151
50.96	146
50.98	135
51	156
51.02	132
51.04	127
51.06	134
51.08	157
51.1	150
51.12	121
51.14	130
51.16	129
51.18	144
51.2	113
51.22	141
51.24	151
51.26	130
51.28	154
51.3	121
51.32	139
51.34	135
51.36	129
51.38	123
51.4	133
51.42	130
51.44	116
51.46	136
51.48	139
51.5	141
51.52	135
51.54	138
51.56	120
51.58	142
51.6	127
51.62	164
51.64	132
51.66	122
51.68	128
51.7	126
51.72	132
51.74	127
51.76	117
51.78	145
51.8	139
51.82	143
51.84	133
51.86	148
51.88	142
51.9	143
51.92	125
51.94	154
51.96	140
51.98	131
52	149
52.02	142
52.04	147
52.06	131
52.08	133
52.1	129
52.12	147
52.14	127
52.16	148
52.18	119
52.2	138
52.22	133
52.24	140
52.26	150
52.28	129
52.3	152
52.32	139
52.34	123
52.36	129
52.38	143
52.4	158
52.42	143
52.44	147
52.46	147
52.48	129
52.5	143
52.52	144
52.54	154
52.56	124
52.58	136
52.6	109
52.62	135
52.64	125
52.66	145
52.68	159
52.7	144
52.72	123
52.74	142
52.76	123
52.78	145
52.8	136
52.82	114
52.84	141
52.86	160
52.88	142
52.9	166
52.92	127
52.94	144
52.96	123
52.98	144
53	146
53.02	181
53.04	126
53.06	142
53.08	134
53.1	147
53.12	138
53.14	159
53.16	141
53.18	159
53.2	145
53.22	155
53.24	141
53.26	139
53.28	132
53.3	163
53.32	133
53.34	141
53.36	139
53.38	152
53.4	127
53.42	146
53.44	135
53.46	143
53.48	153
53.5	138
53.52	133
53.54	160
53.56	166
53.58	122
53.6	143
53.62	133
53.64	168
53.66	122
53.68	162
53.7	152
53.72	146
53.74	144
53.76	156
53.78	153
53.8	154
53.82	149
53.84	151
53.86	175
53.88	147
53.9	131
53.92	156
53.94	143
53.96	144
53.98	147
54	150
54.02	162
54.04	154
54.06	167
54.08	176
54.1	149
54.12	147
54.14	158
54.16	153
54.18	164
54.2	190
54.22	169
54.24	172
54.26	142
54.28	147
54.3	167
54.32	168
54.34	189
54.36	186
54.38	166
54.4	169
54.42	201
54.44	175
54.46	175
54.48	207
54.5	188
54.52	154
54.54	165
54.56	161
54.58	184
54.6	170
54.62	187
54.64	160
54.66	151
54.68	179
54.7	152
54.72	159
54.74	138
54.76	155
54.78	158
54.8	161
54.82	147
54.84	123
54.86	144
54.88	141
54.9	149
54.92	130
54.94	158
54.96	130
54.98	131
55	142
55.02	137
55.04	132
55.06	132
55.08	130
55.1	134
55.12	134
55.14	137
55.16	114
55.18	133
55.2	134
55.22	107
55.24	143
55.26	128
55.28	123
55.3	127
55.32	151
55.34	132
55.36	142
55.38	129
55.4	126
55.42	123
55.44	126
55.46	118
55.48	123
55.5	126
55.52	134
55.54	142
55.56	115
55.58	110
55.6	124
55.62	125
55.64	129
55.66	121
55.68	119
55.7	116
55.72	132
55.74	107
55.76	146
55.78	114
55.8	120
55.82	122
55.84	129
55.86	108
55.88	131
55.9	134
55.92	108
55.94	115
55.96	133
55.98	128
56	129
56.02	131
56.04	114
56.06	142
56.08	144
56.1	129
56.12	125
56.14	88
56.16	148
56.18	115
56.2	135
56.22	120
56.24	135
56.26	104
56.28	128
56.3	107
56.32	152
56.34	124
56.36	112
56.38	133
56.4	137
56.42	113
56.44	119
56.46	116
56.48	124
56.5	112
56.52	122
56.54	126
56.56	119
56.58	129
56.6	139
56.62	116
56.64	126
56.66	119
56.68	149
56.7	144
56.72	118
56.74	125
56.76	128
56.78	117
56.8	113
56.82	123
56.84	118
56.86	131
56.88	113
56.9	129
56.92	115
56.94	136
56.96	133
56.98	122
57	121
57.02	104
57.04	129
57.06	124
57.08	113
57.1	134
57.12	106
57.14	114
57.16	136
57.18	131
57.2	122
57.22	134
57.24	118
57.26	149
57.28	148
57.3	133
57.32	113
57.34	121
57.36	115
57.38	141
57.4	132
57.42	118
57.44	130
57.46	144
57.48	129
57.5	124
57.52	142
57.54	121
57.56	130
57.58	146
57.6	123
57.62	131
57.64	125
57.66	126
57.68	157
57.7	132
57.72	120
57.74	138
57.76	120
57.78	130
57.8	154
57.82	119
57.84	103
57.86	129
57.88	123
57.9	133
57.92	106
57.94	125
57.96	140
57.98	118
58	129
58.02	135
58.04	115
58.06	130
58.08	126
58.1	121
58.12	123
58.14	125
58.16	120
58.18	115
58.2	128
58.22	132
58.24	138
58.26	128
58.28	119
58.3	121
58.32	133
58.34	129
58.36	136
58.38	135
58.4	115
58.42	135
58.44	131
58.46	133
58.48	126
58.5	130
58.52	127
58.54	119
58.56	113
58.58	123
58.6	117
58.62	116
58.64	131
58.66	96
58.68	115
58.7	134
58.72	115
58.74	123
58.76	145
58.78	140
58.8	122
58.82	126
58.84	122
58.86	111
58.88	121
58.9	123
58.92	136
58.94	110
58.96	120
58.98	146
59	116
59.02	119
59.04	120
59.06	109
59.08	132
59.1	133
59.12	119
59.14	142
59.16	115
59.18	141
59.2	111
59.22	126
59.24	120
59.26	121
59.28	127
59.3	119
59.32	127
59.34	113
59.36	127
59.38	111
59.4	111
59.42	127
59.44	117
59.46	124
59.48	129
59.5	112
59.52	128
59.54	148
59.56	109
59.58	141
59.6	126
59.62	122
59.64	116
59.66	123
59.68	102
59.7	112
59.72	137
59.74	153
59.76	111
59.78	139
59.8	135
59.82	130
59.84	137
59.86	119
59.88	133
59.9	109
59.92	125
59.94	114
59.96	125
59.98	129
60	125
